# Supplementary material for: Effects of Combined Low Glutathione with Mild Oxidative and Low Phosphorus Stress on the Metabolism of Arabidopsis thaliana
Source: Front Plant Sci. 2017 Aug 28;8:1464. doi: 10.3389/fpls.2017.01464 (PMC5581396; doi:10.3389/fpls.2017.01464)
Supplement: Supplementary file 2 [file Data_Sheet_1.XLSX]

## Sheet: Supp Table S1
Supplemental Table S1. A list of mutant lines which shows metabolic changes in MeKO database [http://prime.psc.riken.jp/meko/, (Fukushima et al., 2014)].
	Mutant line ID	Mutagen	Line name	Gene name	AGI code	Background	Leaf color	Leaf shape	Leaf size/weight
	CS206	EMS, recessive, homozygous	fad5-1	ADS3 / FATTY ACID DESATURASE 5 / FATTY ACID DESATURASE B / JB67	AT3G15850	Col	normal	normal	normal
	CS3804	EMS, recessive, homozygous	pad2-1	ATECS1 / CADMIUM SENSITIVE 2 / GLUTAMATE-CYSTEINE LIGASE / GSHA / PHYTOALEXIN DEFICIENT 2 / ROOT MERISTEMLESS 1	AT4G23100	Col	normal	normal	slightly small (more than 70% weight of Col-0)
	CS6573	EMS, recessive, homozygous	cim9	CONSTITUTIVE IMMUNITY 9	CIM9	Col	normal	normal	slightly small (more than 70% weight of Col-0)
	CS6574	EMS, incompletely_dominant, homozygous	cim10	CONSTITUTIVE IMMUNITY 10	cim10	Col	normal	normal	normal
	CS6575	EMS, incompletely dominant, homozygous	cim11	CONSTITUTIVE IMMUNITY 11	CIM11	Col	normal	normal	normal
	CS8567	EMS, recessive, homozygous	mur3-2	KATAMARI 1 / MURUS 3	AT2G20370	Col	normal	normal	normal
	CS8569	EMS, recessive, homozygous	mur4-2	HIGH SUGAR RESPONSE8 / MURUS 4 / UDP-D-XYLOSE 4-EPIMERASE 1	AT1G30620	Col	normal	normal	Norma
	CS16057	T-DNA(pSKI15), recessive,heterozygous	fus6-1S	ARABIDOPSIS THALIANA FUSCA 6 / CONSTITUTIVE PHOTOMORPHOGENIC 11 / COP9 SIGNALOSOME SUBUNIT 1 / EMBRYO DEFECTIVE 78 / FUSCA 6 / SHAGGY-LIKE KINASE 31	AT3G61140	Col	normal	normal	slightly small (more than 70% weight of Col-0)
