# Supplementary material for: Effects of Combined Low Glutathione with Mild Oxidative and Low Phosphorus Stress on the Metabolism of Arabidopsis thaliana
Source: Front Plant Sci. 2017 Aug 28;8:1464. doi: 10.3389/fpls.2017.01464 (PMC5581396; doi:10.3389/fpls.2017.01464)
Supplement: Supplementary file 3 [file Data_Sheet_2.XLSX]

## Sheet: Supp Table S2
Supplemental Table S2. Summarized metabolome data matrix, the results of statistical data analysis, and phenotype information (phenodata). The sheet "GC data" corresponds to non-normalized data, whereas "LC" and "Lipid" data normalized according to the Metabolomics Metadata (Supplemental Document S1).
synonym	lineno	query	known	preferred	source	action	X5MV_cad_1_1	X5MV_cad_2_1	X5MV_cad_3_1	X5MV_cad_5_1	X5MV_cad_6_1	X5MV_cad_7_1	X5MV_cad_8_1	X5MV_col_1_1	X5MV_col_2_1	X5MV_col_3_1	X5MV_col_4_1	X5MV_col_5_1	X5MV_col_6_1	X5MV_col_7_1	X5MV_col_8_1	X5MV_pad_1_1	X5MV_pad_2_1	X5MV_pad_3_1	X5MV_pad_4_1	X5MV_pad_5_1	X5MV_pad_6_1	X5MV_pad_7_1	X5MV_pad_8_1	X5P_cad_1_1	X5P_cad_2_1	X5P_cad_3_1	X5P_cad_4_1	X5P_cad_5_1	X5P_cad_6_1	X5P_cad_7_1	X5P_cad_8_1	X5P_col_1_1	X5P_col_2_1	X5P_col_3_1	X5P_col_4_1	X5P_col_5_1	X5P_col_6_1	X5P_col_7_1	X5P_col_8_1	X5P_pad_1_1	X5P_pad_2_1	X5P_pad_3_1	X5P_pad_4_1
	LC_neg_2		FALSE	NA	LC		-5.16789	-4.97069	-4.92752	-5.7008	-4.77335	-5.2328	-5.22349	-5.56365	-6.44445	-4.73565	-5.4419	-5.20638	-5.32203	-5.25222	-5.47729	-4.88202	-6.14259	-5.12159	-4.85935	-5.19099	-4.90852	-4.81336	-4.9404	-5.47939	-5.66512	-5.62323	-5.52728	-6.07328	-6.58688	-5.41749	-5.21751	-6.16637	-5.78285	-5.87945	-6.33852	-5.94387	-6.39365	-6.6511	-13.2935	-5.63644	-6.76683	-6.96583	-6.31023
	LC_neg_3		FALSE	NA	LC		-4.95505	-4.99836	-4.6183	-5.24602	-4.62651	-4.74623	-4.77887	-4.95215	-5.89422	-4.30404	-5.19924	-5.43627	-5.29131	-5.14192	-5.43313	-4.81766	-5.10406	-4.67375	-5.03097	-4.98446	-4.99935	-4.86307	-4.2961	-5.18108	-5.37947	-5.61587	-5.08717	-5.22603	-5.27862	-5.1914	-5.2107	-12.136	-6.02407	-5.9545	-6.52892	-5.81418	-5.84749	-6.65734	-13.2935	-5.27146	-5.41932	-5.6054	-5.9194
	LC_neg_4		FALSE	NA	LC		-3.97846	-3.70921	-3.88185	-4.38739	-3.87735	-4.40014	-4.07053	-4.16215	-4.38598	-3.6003	-3.87083	-3.74204	-3.91354	-3.83718	-3.88389	-3.79208	-4.6887	-3.83031	-4.27175	-3.97633	-4.03147	-4.01067	-4.0772	-13.4591	-12.044	-7.01025	-13.4494	-6.68891	-12.1449	-6.78889	-7.02965	-13.3066	-7.17546	-12.056	-13.4413	-6.58342	-7.25742	-12.336	-13.2935	-11.9842	-14.0319	-7.25381	-7.03595
	LC_neg_5		FALSE	NA	LC		-13.3051	-12.1627	-13.3451	-6.88275	-7.10071	-5.74813	-6.50986	-13.1894	-13.1919	-13.1258	-12.147	-13.3008	-12.1493	-13.4301	-12.2218	-12.9801	-7.02325	-6.75185	-6.23018	-6.59686	-6.47792	-6.93942	-12.2593	-5.68309	-5.49113	-5.55478	-5.72631	-6.05764	-5.48666	-5.94369	-5.91012	-13.3066	-6.17546	-6.38676	-6.67032	-5.90859	-6.66061	-6.84776	-6.45376	-5.12344	-5.96788	-5.66327	-5.75475
4-Aminobutyric acid: L-Glutamic acid: gamma-Amino-n-butyric acid: L-2-Aminobutyric acid: DL-2-Aminobutyric acid: 2-Aminoisobutyric acid	LC_neg_6	4-Aminobutyric acid: L-Glutamic acid: gamma-Amino-n-butyric acid: L-2-Aminobutyric acid: DL-2-Aminobutyric acid: 2-Aminoisobutyric acid	TRUE	NA	LC		-3.18303	-3.18797	-3.07012	-4.46063	-3.24649	-3.43691	-3.6198	-3.81378	-5.44744	-3.5371	-3.78989	-3.5768	-3.81092	-3.62429	-3.61772	-3.23858	-5.27923	-3.3101	-3.28081	-3.07996	-3.37196	-3.4581	-3.34244	-3.38539	-3.39776	-3.54513	-3.54448	-3.27753	-3.41695	-3.51558	-3.61851	-3.71955	-3.72498	-3.61309	-3.9999	-3.58434	-3.77591	-3.85133	-3.82587	-3.34796	-4.624	-5.16753	-3.47018
	LC_neg_7		FALSE	NA	LC		-8.44691	-6.3214	-7.07858	-7.06135	-5.99574	-8.30105	-6.53837	-5.97991	-14.3617	-6.20994	-12.147	-6.19194	-13.3198	-6.63197	-12.2218	-12.9801	-13.0628	-13.4591	-5.86048	-12.1885	-6.50724	-6.08216	-6.42643	-13.4591	-8.20271	-6.29468	-12.2792	-6.22979	-13.3154	-12.0452	-6.0106	-13.3066	-5.74591	-12.056	-7.48761	-5.84719	-6.07565	-7.13964	-5.90495	-6.04297	-14.0319	-6.83458	-12.1375
	LC_neg_9		FALSE	NA	LC		-5.79313	-6.17781	-5.60897	-6.56478	-5.77697	-6.3845	-6.14346	-6.67366	-7.47918	-5.231	-6.4999	-6.12304	-6.4427	-6.18408	-12.2218	-5.59419	-6.5219	-5.86862	-5.78116	-5.72542	-6.05564	-5.90839	-5.56971	-6.22112	-6.10542	-6.10755	-6.07625	-6.2198	-6.19326	-6.09881	-6.45914	-6.55103	-6.08331	-6.44133	-6.28699	-6.30746	-7.10746	-6.6356	-6.66361	-5.94222	-6.68697	-6.77318	-6.24402
	LC_neg_10		FALSE	NA	LC		-7.20685	-7.65315	-7.30098	-7.45419	-7.06045	-6.52112	-6.65491	-8.42118	-7.78062	-6.46761	-7.6374	-7.44248	-7.63271	-7.03732	-7.79922	-7.1727	-6.60335	-7.008	-7.44092	-7.01411	-6.86137	-7.32548	-6.2795	-7.36677	-6.42604	-6.57962	-6.60677	-6.68891	-7.47559	-6.73537	-6.79159	-7.02052	-7.78519	-7.5821	-7.74137	-13.187	-8.17326	-8.36642	-7.92665	-6.59186	-7.0089	-7.15338	-7.513
	LC_neg_11		FALSE	NA	LC		-8.42224	-7.84078	-7.84552	-8.63794	-8.15621	-8.19334	-7.87154	-8.34387	-9.56741	-7.20695	-7.95933	-8.18152	-7.9883	-7.90607	-7.94047	-7.6225	-8.3935	-7.85188	-7.64425	-7.31949	-7.84256	-8.07525	-7.58375	-8.08449	-8.40658	-8.18986	-7.72802	-7.9485	-7.41998	-13.2152	-8.30907	-9.00214	-7.79459	-8.21473	-8.22264	-7.92026	-8.36866	-8.61115	-8.4226	-7.50305	-8.59664	-8.43215	-7.95869
	LC_neg_12		FALSE	NA	LC		-8.57697	-7.9839	-7.72332	-8.25239	-7.95416	-7.85285	-6.24161	-7.69751	-7.66138	-7.51111	-7.6234	-8.14059	-8.67536	-13.4301	-8.20186	-8.12207	-9.49124	-8.77271	-8.17563	-7.21375	-12.2651	-13.3693	-7.35243	-12.2896	-8.92854	-8.29174	-13.4494	-12.2298	-9.33752	-8.70736	-8.46885	-10.0965	-9.32405	-13.226	-9.48761	-8.97759	-12.2322	-13.5053	-12.123	-13.1541	-12.8613	-8.89348	-8.56595
4-Hydroxyphenylacetic acid	LC_neg_13 LC_neg_3414 LC_pos_2242 X_LC_neg_3415	4-Hydroxyphenylacetic acid	TRUE	4-hydroxyphenylacetic acid	LC	COR_OK:PC1	-7.47167	-7.33484	-7.82289	-7.61171	-7.6986	-7.94556	-7.44196	-7.39641	-7.73626	-7.02109	-7.11389	-7.10106	-7.45697	-7.11818	-7.36635	-7.71083	-8.69161	-7.97589	-7.25474	-7.38284	-7.77027	-7.69736	-7.58881	-7.6578	-7.68939	-7.94026	-7.77849	-8.45824	-8.07461	-7.71514	-8.28252	-7.64386	-7.91541	-7.78832	-7.91245	-8.30175	-7.81176	-8.60665	-9.62113	-8.03919	-8.2083	-7.93714	-7.56701
	LC_neg_14		FALSE	NA	LC		-3.27181	-3.47193	-3.06112	-3.79354	-3.44962	-3.19366	-3.51497	-3.45592	-3.97058	-4.11669	-3.38725	-3.32175	-3.14991	-3.5585	-3.43349	-3.7345	-3.81828	-3.32735	-3.38406	-3.41443	-3.49765	-3.45885	-3.38724	-2.89967	-2.57257	-2.71905	-2.68736	-2.94259	-2.95285	-2.84419	-2.92147	-2.93088	-3.13311	-2.90601	-3.08481	-2.94119	-3.0448	-3.37122	-3.05606	-2.37398	-3.39737	-3.33002	-2.85311
	LC_neg_16		FALSE	NA	LC		-7.97397	-7.42574	-12.1754	-7.51033	-7.04291	-7.30666	-7.66885	-7.51694	-7.76563	-7.28661	-8.20836	-7.57936	-7.55766	-8.07208	-8.5337	-7.358	-7.74889	-8.2208	-7.81808	-7.92378	-7.38517	-7.3475	-6.90961	-8.24036	-7.84762	-7.8164	-8.42675	-13.4002	-8.19585	-8.01548	-7.87095	-12.136	-7.78519	-7.89504	-7.80518	-7.82072	-8.0012	-13.5053	-8.18444	-7.50305	-7.79765	-7.91454	-7.42477
	LC_neg_17		FALSE	NA	LC		-7.78919	-7.43176	-7.84552	-7.88275	-6.84754	-12.1424	-6.90414	-7.30672	-7.14994	-7.57892	-7.06422	-6.7769	-7.33622	-7.21047	-8.63679	-7.28656	-8.88397	-7.23521	-7.741	-7.16859	-7.46348	-7.25613	-7.0761	-13.4591	-8.72209	-12.0643	-8.40472	-9.27043	-13.3154	-8.82284	-9.48191	-12.136	-13.052	-12.056	-13.4413	-8.26818	-12.2322	-8.84775	-13.2935	-11.9842	-9.57184	-14.0008	-12.1375
DL-Isocitric acid trisodium salt	LC_neg_18	DL-Isocitric acid trisodium salt	TRUE	isocitric acid	LC	COR_NG:KEPT	-4.40251	-4.2412	-4.39773	-4.68779	-4.14857	-4.50171	-4.28792	-4.69551	-4.72113	-4.27798	-4.38319	-4.24314	-4.39366	-4.46241	-4.63262	-4.34706	-4.48283	-4.28615	-4.08949	-4.58775	-4.24952	-4.06895	-4.15661	-4.8755	-4.64124	-4.57159	-4.65877	-4.81569	-4.50101	-4.83903	-4.70772	-4.92546	-4.61007	-4.70338	-5.0229	-4.8361	-5.01946	-5.4185	-4.75187	-4.60625	-4.88916	-4.93591	-4.68262
Uracil: DL-Isocitric acid trisodium salt	LC_neg_19	Uracil: DL-Isocitric acid trisodium salt	TRUE	NA	LC		-5.43761	-5.46535	-5.43248	-5.56082	-4.80073	-4.94487	-4.72691	-5.7652	-13.1919	-5.66639	-5.9375	-4.72587	-4.82136	-5.55773	-5.70693	-5.15828	-14.2339	-5.29304	-5.15743	-5.54784	-5.27137	-5.07985	-5.07389	-6.09758	-6.2281	-6.59401	-5.67433	-6.08456	-12.1449	-6.24361	-6.39599	-6.18958	-6.0158	-5.99474	-6.25198	-5.94149	-6.67416	-6.75777	-5.82333	-6.42279	-14.0319	-12.8321	-13.3081
Citric acid,Anhydrous: Uracil	LC_neg_20	Citric acid,Anhydrous: Uracil	TRUE	NA	LC		-4.67735	-4.45842	-4.26922	-3.12275	-4.95621	-3.98529	-3.14073	-4.7631	-3.85775	-5.42538	-4.38393	-3.14659	-12.1493	-5.127	-13.3924	-3.55483	-3.24402	-3.53885	-4.12102	-3.73636	-3.66436	-3.73824	-3.62875	-12.2896	-5.4441	-4.24203	-4.59581	-5.21732	-4.30357	-5.25081	-5.04047	-6.03212	-5.99669	-6.94984	-5.92217	-13.187	-7.56288	-12.336	-6.15598	-13.1541	-3.2718	-4.94401	-4.63322
	LC_neg_21		FALSE	NA	LC		-6.05933	-6.42574	-5.66765	-6.55097	-6.12588	-5.99487	-6.23641	-7.319	-7.02197	-6.82661	-7.44652	-7.27809	-7.04775	-6.75016	-7.24702	-6.32184	-6.95425	-6.3325	-6.93722	-6.14166	-6.79116	-6.73687	-6.47214	-5.20214	-5.20832	-5.03336	-5.0124	-5.20372	-4.67545	-4.93554	-4.89804	-6.09403	-5.76195	-6.15182	-5.76762	-6.01212	-6.06892	-7.921	-6.03794	-4.78778	-4.81029	-5.19465	-5.30319
L-Asparagine: gamma-glutamylcysteine	LC_neg_22	L-Asparagine: gamma-glutamylcysteine	TRUE	NA	LC		-3.6865	-12.1627	-3.50617	-4.26401	-3.41359	-13.3124	-12.1854	-13.1894	-4.49802	-11.9559	-3.52898	-3.37231	-3.54772	-13.4301	-3.64559	-3.51857	-4.42414	-12.2893	-3.00758	-3.54383	-3.69145	-3.78538	-3.77999	-3.12023	-2.90589	-3.05373	-2.79135	-3.07694	-2.93055	-3.17178	-3.16622	-3.25131	-3.09197	-3.02537	-3.23632	-2.89443	-3.26509	-3.36354	-3.16111	-2.48566	-3.69198	-3.46648	-3.27262
L-Asparagine: gamma-glutamylcysteine	LC_neg_23	L-Asparagine: gamma-glutamylcysteine	TRUE	NA	LC		-3.84443	-3.5037	-3.74406	-4.00615	-3.70236	-3.89918	-3.79359	-3.79115	-3.73269	-3.42018	-3.64269	-3.45732	-3.61531	-3.74664	-3.92204	-3.72443	-3.60312	-3.8149	-3.62922	-3.76409	-3.98845	-3.929	-3.7608	-4.65782	-4.53007	-4.37239	-4.46327	-4.60448	-4.7421	-4.23716	-4.40762	-4.63349	-4.45392	-4.417	-4.57222	-4.52437	-4.84175	-4.73944	-4.5281	-4.2969	-4.61026	-4.62805	-4.54006
	LC_neg_24		FALSE	NA	LC		-3.97117	-3.88555	-4.05478	-4.59735	-4.07988	-4.08406	-4.05385	-4.28172	-13.1919	-3.98371	-4.35182	-3.708	-3.92368	-4.2135	-4.36032	-4.05672	-14.2339	-4.14349	-3.9206	-4.06666	-4.32128	-4.29908	-4.19922	-5.55565	-4.71709	-4.78408	-4.71187	-5.00097	-4.97941	-12.0452	-13.2633	-12.136	-4.7585	-13.226	-12.2719	-4.78937	-13.4017	-12.336	-4.76843	-4.64235	-5.53242	-5.69708	-5.13624
	LC_neg_25		FALSE	NA	LC		-4.67462	-12.1627	-4.71601	-5.59279	-13.4143	-12.1424	-13.3557	-12.0194	-6.1139	-13.1258	-5.12706	-12.1305	-13.3198	-12.2597	-13.3924	-4.5496	-6.14127	-4.71943	-4.71108	-4.77815	-4.86421	-4.78679	-4.68609	-12.2896	-13.2139	-4.74742	-4.89645	-4.75586	-4.97717	-4.66152	-12.0933	-13.3066	-4.74933	-12.056	-4.95096	-13.187	-12.2322	-6.77805	-13.2935	-4.79326	-12.8613	-5.54873	-5.182
	LC_neg_26		FALSE	NA	LC		-12.135	-5.08708	-4.85352	-14.0736	-5.13631	-12.1424	-5.40991	-5.18374	-6.62036	-5.06242	-5.35978	-5.13179	-5.2384	-5.32504	-5.05183	-4.92477	-14.2339	-12.2893	-5.0412	-13.3587	-12.2651	-4.8522	-13.4285	-12.2896	-13.2139	-5.35774	-5.25436	-5.27688	-5.71488	-5.11581	-12.0933	-13.3066	-11.882	-13.226	-5.68026	-5.39751	-12.2322	-13.5053	-12.123	-13.1541	-6.67152	-12.8321	-5.62969
	LC_neg_27		FALSE	NA	LC		-4.70497	-4.27803	-4.45131	-5.04191	-4.81834	-4.76828	-4.89081	-4.76205	-4.98733	-4.4013	-4.30566	-4.30752	-4.5502	-4.35349	-4.61442	-4.72738	-5.36697	-4.69932	-4.79733	-4.63049	-4.93817	-4.55289	-4.72794	-13.4591	-12.044	-13.2343	-12.2792	-13.4002	-12.1449	-13.2152	-12.0933	-13.3066	-11.882	-13.226	-12.2719	-13.187	-12.2322	-13.5053	-12.123	-13.1541	-12.8613	-14.0008	-12.1375
	LC_neg_30		FALSE	NA	LC		-7.36825	-6.92749	-6.82967	-6.96666	-7.14213	-7.08346	-7.26789	-7.25272	-6.92511	-6.80389	-7.02226	-6.75743	-7.23706	-12.2597	-7.05629	-7.1535	-7.17471	-6.73129	-6.7121	-6.95753	-6.80931	-7.15555	-6.60906	-13.4591	-12.044	-7.24557	-7.40472	-7.18054	-7.2704	-7.0204	-7.81206	-7.27801	-7.61735	-13.226	-7.23236	-7.54319	-6.95914	-7.37154	-7.19494	-7.10971	-7.28308	-7.51416	-7.30179
	LC_neg_31		FALSE	NA	LC		-2.47993	-2.51625	-2.42949	-2.93702	-2.57223	-2.42335	-2.6059	-2.63693	-3.31198	-2.49396	-2.64955	-2.43087	-2.62725	-2.69535	-2.60194	-2.49573	-3.20341	-2.53236	-2.57851	-2.53763	-2.66415	-2.52125	-2.54336	-2.2174	-1.93331	-2.00394	-2.09459	-2.04905	-1.96828	-2.20515	-2.12916	-2.06632	-2.11258	-1.83566	-2.08563	-1.81173	-2.06474	-2.37556	-2.20054	-1.89186	-2.62467	-2.48089	-2.14424
	LC_neg_32		FALSE	NA	LC		-4.61576	-4.10381	-4.50459	-5.49703	-4.58467	-4.81842	-4.61895	-4.9946	-5.85899	-4.60815	-4.56869	-4.16347	-4.80746	-4.62874	-4.53215	-4.07918	-5.80016	-4.2528	-4.27476	-4.19288	-4.17822	-4.3058	-4.30448	-4.39411	-4.45989	-4.26919	-4.31084	-4.3169	-4.66644	-4.40941	-4.51928	-4.41414	-4.39555	-4.44051	-4.62803	-4.44221	-4.43341	-4.40465	-4.52065	-4.29768	-5.50379	-5.60006	-4.3287
	LC_neg_33		FALSE	NA	LC		-1.85072	-1.54167	-1.82684	-12.9026	-1.69774	-1.82846	-1.74606	-2.34799	-14.3617	-1.92645	-2.52369	-1.37324	-1.89649	-1.70672	-2.16391	-1.97706	-13.0628	-1.56325	-2.01749	-1.45068	-2.19021	-13.3693	-1.81903	-2.22411	-2.29955	-2.02358	-1.80616	-1.8934	-2.00106	-2.05796	-2.07082	-3.01302	-2.88017	-2.95158	-12.2719	-2.8623	-2.90348	-3.61684	-13.2935	-1.80413	-12.8613	-14.0008	-2.1888
	LC_neg_34		FALSE	NA	LC		-2.68009	-2.82434	-2.55706	-12.9026	-2.59981	-2.70703	-2.59214	-2.97019	-14.3617	-2.60324	-3.00117	-2.60284	-2.99194	-2.76142	-2.81119	-2.62801	-13.0628	-2.36118	-2.99323	-2.46227	-2.77124	-2.81792	-2.38178	-2.79797	-2.6467	-2.50166	-2.33929	-2.41583	-2.48944	-2.44325	-2.57502	-3.47382	-3.2702	-3.42062	-3.36366	-3.46253	-3.4603	-4.30752	-3.50262	-2.24234	-2.09583	-2.64775	-2.72316
	LC_neg_35		FALSE	NA	LC		-12.135	-5.61324	-5.31746	-5.95493	-12.2437	-13.3124	-5.30823	-5.86743	-6.51007	-5.38942	-5.3396	-5.09956	-12.1493	-5.45522	-13.3924	-5.27442	-6.05902	-12.2893	-5.82911	-5.3305	-13.4349	-5.10778	-12.2593	-5.40696	-13.2139	-5.4529	-12.2792	-5.25505	-5.33038	-5.3634	-5.36845	-5.93305	-6.00213	-5.88611	-5.99266	-6.28618	-5.97581	-6.65734	-6.27338	-13.1541	-6.00198	-6.01332	-5.30319
	LC_neg_37		FALSE	NA	LC		-7.0381	-6.26117	-5.97905	-6.15371	-12.2437	-6.05489	-6.24161	-6.63861	-6.94397	-13.1258	-6.28071	-12.1305	-13.3198	-12.2597	-6.64349	-6.41019	-5.64118	-6.25954	-13.1756	-6.34718	-6.22313	-5.95624	-6.42643	-6.53472	-12.044	-6.79963	-6.17765	-5.78869	-6.21413	-7.05528	-6.77543	-6.78236	-7.61735	-13.226	-12.2719	-6.93438	-6.92635	-13.5053	-12.123	-6.62663	-6.23848	-6.85225	-6.67079
	LC_neg_38		FALSE	NA	LC		-6.73124	-6.43479	-6.37959	-6.26844	-5.64707	-6.4327	-6.32193	-6.98479	-14.3617	-11.9559	-6.76999	-13.3008	-12.1493	-7.0546	-13.3924	-11.8101	-6.01232	-6.45078	-7.22143	-13.3587	-12.2651	-13.3693	-6.67102	-12.2896	-7.91932	-13.2343	-12.2792	-6.66839	-13.3154	-12.0452	-13.2633	-12.136	-13.052	-12.056	-13.4413	-12.0171	-13.4017	-12.336	-13.2935	-11.9842	-7.2207	-14.0008	-12.1375
	LC_neg_39		FALSE	NA	LC		-6.4253	-13.3331	-6.43548	-6.69971	-6.90977	-12.1424	-6.198	-6.54551	-7.50384	-6.86843	-7.07371	-13.3008	-12.1493	-13.4301	-6.22929	-7.00277	-6.88619	-6.50792	-12.0057	-13.3587	-6.63412	-6.76254	-6.45196	-7.05865	-6.37474	-7.06433	-6.32241	-6.18297	-6.91392	-6.51471	-6.50172	-7.16126	-11.882	-7.38676	-7.09751	-13.187	-12.2322	-13.5053	-7.14831	-11.9842	-7.2079	-7.06242	-6.60351
	LC_neg_40		FALSE	NA	LC		-2.63933	-2.70715	-2.55441	-3.10463	-2.72928	-2.7238	-2.69982	-2.71009	-3.24207	-2.78374	-2.64446	-2.82473	-2.86158	-2.75038	-2.72501	-2.71297	-3.21068	-2.6933	-2.93364	-2.63496	-2.73415	-2.77089	-2.80536	-2.8892	-2.64717	-2.79546	-2.80481	-2.77514	-2.83603	-2.73537	-2.95892	-2.84393	-2.92108	-2.81604	-2.90459	-2.91266	-2.94444	-3.49125	-3.07531	-2.84151	-3.01012	-3.07589	-2.74231
	LC_neg_41		FALSE	NA	LC		-2.43877	-2.41377	-2.38591	-2.7498	-2.48786	-2.61879	-2.47596	-2.51738	-2.87285	-2.74103	-2.59343	-2.7796	-2.72256	-2.58317	-2.56831	-2.48494	-2.82942	-2.35723	-2.78385	-2.34858	-2.51504	-2.54571	-2.55273	-2.63119	-2.5161	-2.71364	-2.52097	-2.54018	-2.69297	-2.70612	-2.7921	-2.65801	-2.91723	-2.70928	-2.71495	-2.86963	-2.74476	-3.2345	-2.87723	-2.75857	-2.74356	-2.77333	-2.5053
	LC_neg_42		FALSE	NA	LC		-5.69018	-6.24782	-5.9212	-6.47266	-6.03638	-5.94377	-6.39825	-6.20352	-6.32702	-6.11739	-6.47139	-13.3008	-6.1122	-6.45522	-6.23181	-6.41781	-6.43342	-5.85188	-6.77902	-6.0478	-6.07747	-6.0891	-5.65281	-6.47084	-6.34357	-6.34551	-5.88497	-6.4253	-6.11758	-5.82929	-6.28028	-12.136	-13.052	-7.56062	-6.23724	-12.0171	-6.87852	-13.5053	-12.123	-6.1941	-5.55655	-6.62262	-6.47136
L-Norvaline: L-Valine	LC_neg_43	L-Norvaline: L-Valine	TRUE	NA	LC		-5.85367	-5.86911	-5.47655	-5.83417	-5.33812	-5.57588	-5.52404	-5.87421	-13.1919	-5.75949	-6.21622	-5.46915	-6.06183	-6.15584	-5.96542	-6.29005	-14.2339	-5.41892	-5.52099	-5.37399	-5.90559	-5.91454	-5.59794	-6.16491	-5.82162	-6.17356	-5.63053	-5.88401	-6.08118	-5.97675	-5.85813	-6.62996	-6.45206	-6.86402	-6.63124	-6.64015	-6.46544	-7.34106	-7.44748	-5.64631	-5.8551	-12.8321	-6.80359
	LC_neg_44		FALSE	NA	LC		-4.43993	-4.66375	-4.60981	-4.86312	-13.4143	-4.93833	-12.1854	-4.58852	-5.23383	-4.45339	-4.94838	-13.3008	-4.8742	-4.88081	-4.42157	-4.34978	-5.06654	-4.49776	-4.65993	-4.84567	-4.67513	-4.6677	-4.4613	-4.99498	-4.64124	-4.60126	-4.41157	-12.2298	-4.90117	-4.36575	-13.2633	-5.5115	-11.882	-13.226	-5.64902	-5.63437	-12.2322	-6.06717	-5.59426	-4.77473	-4.58419	-5.4677	-4.73946
	LC_neg_45		FALSE	NA	LC		-6.76961	-6.84479	-6.59383	-7.0502	-6.86285	-6.95473	-6.91656	-6.84507	-7.48224	-6.5674	-6.96815	-6.90814	-6.66816	-6.96203	-6.86812	-7.01427	-7.31682	-6.55834	-7.13123	-6.74003	-6.75202	-6.45399	-6.76036	-7.0042	-6.69038	-7.00064	-7.20594	-6.64482	-7.58688	-6.86643	-7.00117	-6.66206	-7.81357	-7.02139	-7.65391	-6.98737	-7.47727	-7.39744	-7.15854	-7.06135	-7.77861	-7.34379	-7.09796
	LC_neg_46		FALSE	NA	LC		-6.63955	-6.57774	-6.83362	-7.36521	-6.85901	-6.84876	-6.93329	-6.80998	-7.84219	-7.201	-6.66225	-7.00584	-7.08559	-6.99918	-6.70168	-11.8101	-7.00629	-6.72112	-6.86729	-6.77345	-6.88043	-6.87802	-6.64788	-6.96767	-6.82162	-6.95813	-6.68093	-7.00739	-13.3154	-6.76394	-7.30327	-7.06275	-11.882	-6.7997	-6.7836	-7.02717	-6.98423	-7.83354	-7.03087	-6.83669	-7.18265	-7.2912	-7.23595
	LC_neg_47		FALSE	NA	LC		-5.66283	-5.75143	-5.49206	-6.03228	-5.5067	-5.183	-5.70072	-5.7631	-6.55286	-5.63396	-5.76614	-5.72114	-5.52155	-5.60627	-5.79736	-12.9801	-6.14657	-5.89125	-5.77902	-5.43955	-5.93517	-5.69744	-5.29225	-5.07798	-4.98032	-4.85488	-5.22511	-5.12126	-4.95395	-5.4078	-4.69817	-4.7571	-4.75506	-4.45035	-5.09419	-4.37808	-5.12131	-5.05785	-5.51983	-4.83782	-5.578	-5.312	-5.2266
	LC_neg_48		FALSE	NA	LC		-5.07847	-4.58192	-4.66062	-6.26039	-4.7536	-12.1424	-5.25075	-4.761	-6.2274	-4.32249	-4.81107	-4.90493	-4.8742	-5.08979	-4.85932	-4.43316	-7.29019	-5.01523	-4.56645	-5.33743	-5.43643	-13.3693	-4.70388	-6.0042	-6.53798	-12.0643	-5.70934	-6.75586	-6.67817	-6.19001	-13.2633	-12.136	-13.052	-12.056	-13.4413	-12.0171	-7.47134	-13.5053	-12.123	-6.41264	-14.0319	-7.90924	-7.13749
	LC_neg_49		FALSE	NA	LC		-3.85264	-4.1602	-4.06286	-4.11329	-4.26957	-4.82444	-4.39173	-4.36122	-4.10739	-4.19952	-3.8698	-4.61922	-4.43275	-4.44024	-4.07596	-4.26666	-3.45524	-3.86488	-4.46482	-4.44702	-4.30509	-3.83023	-3.91354	-4.90015	-5.69234	-5.06308	-5.0461	-5.14823	-5.39593	-4.95541	-5.65779	-6.08917	-5.95394	-6.15987	-5.90071	-12.0171	-6.28314	-13.5053	-6.70801	-5.53389	-4.62241	-6.22886	-4.91081
Succinic acid: Succinis acid: Fumaric acid and Succinis acid(Mixture)	LC_neg_50	Succinic acid: Succinis acid: Fumaric acid and Succinis acid(Mixture)	TRUE	NA	LC		-2.14533	-1.81128	-2.41021	-1.93166	-2.45396	-2.39864	-2.04545	-2.06702	-2.20677	-2.43669	-2.01439	-2.126	-2.26783	-2.25768	-2.08462	-1.37006	-1.85021	-1.87789	-1.94756	-1.91327	-1.98021	-1.74313	-1.7668	-2.38555	-2.21306	-2.02115	-2.43649	-2.25601	-2.37448	-2.1019	-2.7845	-2.89732	-2.48782	-2.90855	-2.63104	-3.04909	-2.98687	-3.49894	-2.60123	-2.3787	-1.82502	-2.51693	-1.64708
L-Threonine: L-beta-homoserine: D-beta-homoserine: L-Canavanine	LC_neg_51	L-Threonine: L-beta-homoserine: D-beta-homoserine: L-Canavanine	TRUE	NA	LC		-4.93856	-5.04376	-4.80621	-6.40192	-4.93079	-5.54575	-5.48653	-4.72176	-7.20195	-4.41071	-4.74608	-4.72871	-4.81937	-4.96305	-4.74963	-5.0244	-7.04288	-5.28054	-5.40249	-5.27095	-5.29291	-5.34196	-5.20042	-5.44133	-5.4082	-5.20635	-5.3683	-5.55579	-5.5937	-5.11844	-5.22024	-4.86194	-4.8474	-4.93709	-5.53342	-4.94268	-5.21844	-4.86391	-5.29579	-5.34675	-6.78572	-7.45511	-5.98549
	LC_neg_52		FALSE	NA	LC		-6.60792	-6.26117	-6.93598	-6.46155	-6.94599	-13.3124	-6.45751	-6.47168	-6.48992	-6.55217	-6.44344	-6.08614	-6.27755	-6.75721	-6.4521	-5.47821	-6.15856	-6.41755	-6.22434	-6.45453	-6.70031	-5.87601	-5.98216	-12.2896	-13.2139	-6.21189	-12.2792	-6.64149	-6.41998	-6.5641	-13.2633	-7.14605	-11.882	-6.77475	-7.00718	-13.187	-7.62072	-12.336	-6.99835	-6.76179	-6.12739	-6.84465	-5.9302
	LC_neg_53		FALSE	NA	LC		-5.65025	-5.80515	-5.61405	-4.70899	-5.57754	-5.67929	-5.8436	-5.63286	-3.97004	-5.3945	-5.73192	-5.64403	-5.83741	-5.91197	-5.67058	-5.7633	-4.23024	-5.74496	-5.42911	-5.91133	-6.06433	-5.53856	-5.7764	-6.18806	-5.93085	-5.65117	-7.44912	-5.87223	-5.31762	-6.04774	-6.12628	-5.578	-6.37955	-6.17884	-5.5607	-6.53599	-5.53017	-6.76787	-6.23227	-6.67433	-4.11913	-4.28219	-6.18329
	LC_neg_54		FALSE	NA	LC		-12.135	-6.09184	-5.70875	-5.84375	-6.19928	-6.09311	-13.3557	-5.7631	-5.74528	-6.07597	-6.12213	-6.29203	-6.1122	-6.08756	-6.14375	-11.8101	-5.88952	-5.68772	-13.1756	-5.93845	-6.42939	-6.16286	-5.93539	-6.9557	-6.59555	-6.6644	-6.68093	-6.35259	-12.1449	-7.30826	-13.2633	-7.00214	-6.50894	-6.37421	-6.84562	-6.60961	-6.81336	-12.336	-6.31855	-7.11519	-6.43695	-6.44741	-6.59317
	LC_neg_55		FALSE	NA	LC		-6.71617	-6.8732	-6.94877	-7.01458	-7.02989	-6.80053	-13.3557	-6.46144	-6.84022	-7.03835	-6.648	-6.48348	-7.01087	-6.42121	-6.53059	-11.8101	-7.10085	-13.4591	-12.0057	-6.46057	-13.4349	-7.09375	-12.2593	-6.64575	-13.2139	-6.77893	-7.00617	-6.87223	-12.1449	-7.03524	-6.97325	-7.02515	-13.052	-12.056	-13.4413	-12.0171	-7.23215	-13.5053	-12.123	-6.60336	-7.01168	-14.0008	-6.73756
	LC_neg_56		FALSE	NA	LC		-7.41614	-6.94031	-6.76794	-6.45419	-6.88221	-6.35808	-7.24161	-6.86293	-6.59861	-6.5259	-13.3169	-6.48028	-6.88042	-6.80393	-7.74782	-7.30762	-6.50308	-6.77271	-6.55724	-6.52869	-6.7037	-6.68688	-6.84053	-7.67162	-6.69038	-7.32737	-6.97338	-7.13293	-6.97495	-7.25515	-6.54559	-7.43555	-7.08619	-6.42506	-6.75881	-6.38291	-6.84366	-7.19763	-7.11306	-6.5284	-6.91493	-5.74461	-7.50006
3-Hydroxymandelic acid	LC_neg_57 LC_neg_1846 LC_neg_1847 X_LC_neg_236	3-Hydroxymandelic acid	TRUE	3-hydroxymandelic acid	LC	COR_OK:PC1	-5.55355	-4.98131	-4.76536	-5.55203	-4.88013	-5.54721	-4.17409	-4.97511	-4.86791	-4.91431	-4.78659	-4.80543	-5.25731	-4.91897	-5.03318	-5.44751	-5.75805	-5.23075	-5.73053	-4.89329	-5.11466	-5.41036	-4.86135	-6.21934	-6.28359	-5.75627	-6.76789	-6.6462	-5.83732	-6.22083	-6.29147	-6.13911	-6.30969	-6.06819	-5.61243	-5.98527	-6.63805	-7.74741	-6.11636	-5.91131	-6.39554	-6.51012	-6.62504
	LC_neg_58		FALSE	NA	LC		-3.82662	-3.48479	-3.46847	-3.75573	-3.46559	-3.53791	-3.73101	-3.77997	-4.11568	-3.41114	-3.87498	-3.7325	-3.8711	-3.70086	-3.92153	-3.67855	-3.9762	-3.40868	-3.741	-3.49113	-3.43431	-3.50956	-3.25994	-4.32896	-4.31307	-4.42368	-4.17765	-4.62163	-4.50342	-4.78575	-4.45753	-4.462	-4.3822	-4.42749	-4.59084	-4.9403	-4.66822	-5.32855	-4.87934	-4.9955	-4.43089	-4.82209	-4.45333
	LC_neg_59		FALSE	NA	LC		-2.05385	-2.44922	-1.99526	-2.48914	-2.13253	-2.34343	-2.50146	-2.47791	-2.71257	-2.57075	-2.37675	-2.97572	-2.7477	-2.61967	-2.53409	-2.63105	-2.69173	-2.4431	-2.84387	-2.14455	-2.51132	-2.47904	-2.28969	-2.62111	-2.76815	-2.26469	-2.34027	-2.37302	-2.57945	-2.07241	-2.62461	-3.44173	-3.16247	-3.67185	-3.24613	-3.50624	-3.47727	-4.37347	-3.12054	-2.66903	-2.1357	-3.10965	-2.46408
	LC_neg_60		FALSE	NA	LC		-4.88282	-4.40189	-4.69163	-4.42511	-4.33678	-4.01307	-4.71692	-6.07302	-5.13361	-4.26706	-5.35254	-4.5232	-4.99616	-5.43528	-5.93225	-4.92477	-4.29019	-4.34677	-3.77528	-4.89182	-4.23228	-4.3085	-4.24809	-6.3251	-5.30105	-5.47437	-5.56342	-6.1637	-6.16505	-5.83361	-4.93572	-7.0159	-6.17853	-6.17068	-6.81976	-5.96546	-6.77637	-7.27235	-6.39815	-4.78669	-5.87899	-4.85353	-6.27951
	LC_neg_61		FALSE	NA	LC		-3.04779	-3.14034	-2.99333	-2.86693	-3.09505	-3.22118	-3.04929	-3.92903	-4.06004	-4.29372	-3.97759	-4.28226	-4.57943	-4.42121	-4.14732	-3.32721	-2.82756	-2.68751	-3.3467	-3.06207	-3.05131	-2.92641	-2.85347	-2.90278	-3.11722	-2.83712	-2.88711	-2.86274	-3.35118	-2.85211	-2.92314	-4.10196	-3.75048	-3.95158	-4.26314	-4.43049	-4.16547	-4.96487	-4.05695	-3.05706	-2.61619	-3.23692	-2.91671
	LC_neg_62		FALSE	NA	LC		-8.82915	-9.0847	-8.74546	-9.25239	-8.27404	-8.10283	-9.08856	-8.86743	-9.1139	-8.69955	-12.147	-7.96954	-8.82736	-13.4301	-7.89183	-11.8101	-9.18831	-8.30946	-8.89022	-8.78856	-8.50428	-7.53067	-7.79262	-7.92815	-7.52045	-7.92137	-6.85666	-7.26529	-8.49462	-8.14906	-7.80384	-8.55103	-8.40812	-8.85092	-9.60892	-8.39263	-8.45956	-8.54018	-8.88358	-7.23524	-7.97599	-8.2141	-7.8562
	LC_neg_63		FALSE	NA	LC		-7.82915	-8.71792	-8.1855	-9.21459	-8.35831	-8.75769	-7.68293	-8.58945	-8.88609	-9.3979	-9.38615	-8.7613	-8.94417	-13.4301	-8.94874	-8.58773	-9.14524	-8.24975	-7.7162	-8.33604	-8.12214	-8.80001	-8.01985	-8.351	-7.90106	-12.0643	-7.90222	-7.0688	-8.71488	-8.0756	-7.52856	-13.3066	-7.80405	-8.27176	-9.39742	-12.0171	-8.75822	-8.96681	-9.51161	-7.27759	-7.98142	-8.33667	-8.04063
	LC_neg_64		FALSE	NA	LC		-12.135	-8.25582	-8.1262	-8.13006	-7.22377	-7.42964	-8.0155	-8.34387	-8.21208	-7.27407	-8.3282	-7.88261	-8.29685	-8.71539	-8.27274	-12.9801	-7.89731	-8.28928	-7.33014	-7.81925	-7.13124	-7.92693	-8.34178	-8.85961	-7.94715	-12.0643	-8.7909	-8.54173	-13.3154	-12.0452	-8.15474	-13.3066	-11.882	-13.226	-12.2719	-13.187	-12.2322	-13.5053	-12.123	-8.09882	-8.64757	-8.2011	-8.52605
5-Methylcytosine hydrochloride: Taurine	LC_neg_65	5-Methylcytosine hydrochloride: Taurine	TRUE	NA	LC		-8.29366	-7.51885	-7.69432	-8.71502	-8.05604	-7.82846	-7.62064	-7.58203	-8.09973	-7.76827	-7.58217	-7.99668	-7.94417	-7.92979	-7.77697	-7.41781	-8.72491	-7.63903	-7.26274	-7.39841	-7.30059	-7.62168	-7.715	-7.77303	-12.044	-7.92137	-7.3723	-7.02033	-7.81495	-8.06541	-7.47537	-7.61243	-7.29709	-7.72611	-7.81245	-7.71131	-7.26765	-7.79861	-8.36223	-7.62272	-8.76448	-8.80233	-8.14754
Thymine	LC_neg_66	Thymine	TRUE	thymine	LC	COR_NG:KEPT	-7.59064	-7.29921	-7.30645	-7.48761	-7.97897	-8.02688	-7.81619	-8.15594	-8.29036	-7.07053	-7.5421	-7.83285	-7.87627	-7.0546	-8.27274	-7.72266	-8.01838	-7.73129	-7.67578	-13.3587	-12.2651	-7.74782	-7.0542	-9.60155	-13.2139	-12.0643	-13.4494	-12.2298	-10.2273	-13.2152	-12.0933	-13.3066	-10.6597	-12.056	-10.4418	-13.187	-12.2322	-13.5053	-12.123	-13.1541	-10.4767	-12.8321	-13.3081
	LC_neg_67		FALSE	NA	LC		-7.67553	-7.95759	-8.39117	-7.68455	-13.4143	-7.51786	-7.64799	-7.90396	-7.99114	-8.09239	-8.22942	-8.25607	-8.14929	-12.2597	-13.3924	-7.66717	-7.74085	-8.14632	-7.96617	-7.65105	-12.2651	-7.74051	-7.91354	-8.39344	-7.49969	-7.78304	-7.94927	-13.4002	-7.79123	-8.51471	-8.05382	-8.28355	-7.95394	-8.21473	-8.36499	-12.0171	-13.4017	-8.56345	-8.04504	-7.58425	-7.85136	-7.94131	-8.11759
	LC_neg_68		FALSE	NA	LC		-8.4594	-13.3331	-6.99222	-7.23652	-7.97065	-8.88602	-8.43649	-7.85844	-8.15725	-8.11459	-7.82503	-8.90814	-8.27482	-8.47544	-8.22175	-8.73212	-8.33184	-8.17381	-8.22143	-7.64417	-8.00039	-8.01232	-7.13462	-12.2896	-8.75451	-7.68736	-8.01449	-8.42243	-8.2704	-7.51471	-13.2633	-8.43555	-8.28379	-12.056	-8.79795	-13.187	-12.2322	-13.5053	-8.5515	-8.32122	-8.12438	-8.88306	-12.1375
	LC_neg_69		FALSE	NA	LC		-7.79709	-7.27194	-7.91074	-8.63794	-7.24367	-7.74242	-7.75544	-7.72993	-9.04894	-7.01729	-7.95933	-7.70055	-7.53785	-7.70854	-7.30953	-7.38759	-9.58885	-8.45921	-7.75777	-7.81925	-8.23535	-7.96899	-7.30512	-8.57688	-8.47247	-13.2343	-8.1545	-7.85282	-8.6283	-8.29629	-8.60506	-8.25064	-8.88205	-8.04605	-9.17502	-8.4866	-7.8707	-8.27715	-8.06415	-11.9842	-9.70934	-14.0008	-7.92371
	LC_neg_70		FALSE	NA	LC		-2.31124	-1.98931	-2.078	-3.09029	-2.15694	-1.53966	-2.71195	-2.60088	-3.29775	-2.17672	-2.3298	-1.99269	-2.27602	-2.1826	-2.34626	-1.7927	-3.00704	-1.93393	-1.46278	-2.04171	-2.17336	-2.17035	-2.1131	-1.55395	-1.35975	-1.77214	-0.968768	-1.60459	-1.87509	-1.81174	-1.30336	-2.13772	-1.86184	-1.79316	-1.95184	-1.44326	-1.99097	-2.03505	-1.94051	-0.763668	-2.26061	-1.90825	-1.61393
	LC_neg_71		FALSE	NA	LC		-4.79313	-4.78188	-4.81692	-5.44322	-4.98419	-4.98923	-4.7657	-4.69751	-5.77498	-5.01077	-4.66942	-5.12055	-4.96276	-4.80301	-4.96646	-4.88994	-5.96826	-5.21842	-5.15882	-4.39407	-5.06979	-5.07755	-5.02304	-5.13873	-4.90902	-12.0643	-5.01345	-5.11315	-5.27177	-5.04398	-5.16919	-5.38855	-5.25431	-5.1802	-5.3359	-5.26223	-5.31727	-5.64023	-5.06656	-13.1541	-5.42487	-5.49124	-5.26576
	LC_neg_72		FALSE	NA	LC		-12.135	-4.96522	-5.16546	-5.6193	-5.09731	-5.28714	-13.3557	-4.67268	-5.99223	-5.11459	-4.84115	-5.45968	-5.35343	-4.86453	-4.98973	-4.69696	-6.30641	-5.51376	-5.44941	-4.55832	-4.98897	-12.1999	-5.28077	-5.46942	-5.30255	-5.39191	-5.25067	-5.50641	-5.55491	-5.21656	-5.12884	-5.54603	-5.01031	-13.226	-5.66045	-5.40404	-5.54254	-5.48638	-5.27199	-5.29924	-5.7881	-5.74226	-5.49363
L-Glutamic acid: L-beta-homoproline-HCl: DL-Pipecolinic acid	LC_neg_73	L-Glutamic acid: L-beta-homoproline-HCl: DL-Pipecolinic acid	TRUE	NA	LC		-1.48321	-1.43073	-1.36684	-2.69198	-1.52923	-1.56032	-1.7817	-2.04853	-3.4727	-1.8289	-1.91028	-1.78871	-2.02373	-1.81596	-1.87919	-1.37399	-3.20462	-1.46009	-1.40672	-1.34491	-1.59867	-1.62609	-1.53812	-1.52363	-1.45749	-1.65353	-1.40327	-1.33362	-1.58507	-1.68085	-1.58709	-1.94178	-1.74876	-1.66766	-2.16017	-1.49008	-1.89317	-1.8893	-1.82002	-1.27999	-2.67262	-2.85162	-1.53551
	LC_neg_75		FALSE	NA	LC		0.663466	0.70738	0.662555	-0.240968	0.630714	0.551906	0.586086	0.643479	-0.441797	0.678969	0.645358	0.719478	0.577923	0.648119	0.635384	0.85526	-0.61805	0.548761	0.551415	0.677892	0.587349	0.561999	0.605319	0.508442	0.469274	0.516058	0.452057	0.595768	0.456952	0.478714	0.419232	0.576342	0.635101	0.66561	0.431587	0.688611	0.518901	0.409213	0.491717	0.450939	-0.379294	-0.554176	0.540573
	LC_neg_76		FALSE	NA	LC		-4.27629	-4.06175	-4.14263	-4.53051	-4.18959	-4.32929	-4.62488	-4.68157	-4.68675	-4.10206	-4.40175	-4.23572	-4.39144	-4.46169	-4.45284	-4.01354	-14.2339	-4.19711	-3.99572	-4.36335	-4.22984	-4.09899	-4.0056	-4.54888	-4.48857	-4.50634	-4.53324	-4.6053	-4.6187	-4.5713	-4.77643	-5.05918	-4.98723	-5.09797	-5.00198	-4.61909	-5.01622	-5.22404	-5.08352	-4.59377	-4.91428	-4.96103	-4.62881
	LC_neg_77		FALSE	NA	LC		-4.90614	-4.66818	-5.0646	-5.20607	-13.4143	-12.1424	-5.57072	-13.1894	-13.1919	-4.80502	-5.08207	-4.65931	-4.97936	-5.21775	-5.14613	-4.97302	-4.36968	-4.91328	-4.56922	-5.62709	-13.4349	-12.1999	-4.86319	-5.49953	-5.59739	-5.52862	-5.53473	-5.74329	-5.60055	-5.60967	-5.63939	-13.3066	-5.55213	-5.76448	-12.2719	-5.64015	-5.77455	-6.04244	-6.01917	-5.54124	-5.87014	-5.83208	-13.3081
	LC_neg_78		FALSE	NA	LC		-5.4879	-5.71058	-6.06692	-5.13079	-5.81182	-5.57926	-5.66186	-6.04981	-5.36676	-6.55217	-5.46046	-5.6711	-6.05947	-6.35549	-5.40869	-5.38386	-4.90123	-5.54184	-5.18127	-5.78856	-5.6553	-6.1653	-5.82747	-5.68474	-5.35285	-4.83765	-5.96329	-6.2938	-4.90859	-5.52516	-5.52856	-6.08433	-5.78051	-6.6561	-12.2719	-5.80334	-6.15178	-7.3461	-13.2935	-5.04689	-5.03339	-5.27238	-5.36343
Citraconic Acid	LC_neg_79	Citraconic Acid	TRUE	citraconic acid	LC		-5.47675	-5.43026	-5.41021	-5.84616	-5.69421	-5.78676	-5.81039	-5.57281	-5.83435	-5.62996	-5.59749	-5.46283	-5.49585	-5.55619	-5.31888	-5.58988	-6.04783	-5.43268	-5.90416	-5.77721	-5.75906	-5.59838	-5.70132	-12.2896	-6.83024	-13.2343	-12.2792	-13.4002	-12.1449	-13.2152	-12.0933	-13.3066	-11.882	-13.226	-12.2719	-13.187	-12.2322	-13.5053	-12.123	-13.1541	-12.8613	-14.0008	-12.1375
	LC_neg_80		FALSE	NA	LC		-6.2496	-6.18543	-6.29825	-6.13299	-6.25878	-6.56074	-6.26524	-6.40473	-6.06376	-6.01207	-6.53881	-6.33468	-6.76462	-6.32897	-6.05852	-6.24534	-6.15055	-6.56439	-6.64815	-6.07532	-6.28273	-6.28241	-6.34709	-6.84482	-6.25974	-6.27136	-6.21071	-6.40819	-6.18551	-6.47706	-6.38983	-6.44483	-6.33087	-6.20359	-6.11538	-6.43216	-6.41624	-7.19763	-6.19494	-6.89672	-6.02424	-6.07867	-6.17813
L-Isoleucine: L-beta-homovaline-HCl	LC_neg_81	L-Isoleucine: L-beta-homovaline-HCl	TRUE	NA	LC		-5.06768	-5.16396	-4.89725	-5.40015	-5.32216	-5.1386	-13.3557	-5.49239	-5.43553	-5.3996	-5.47925	-5.46283	-5.16693	-5.57165	-5.31888	-4.69234	-5.19997	-4.69932	-4.47345	-4.52473	-4.56697	-12.1999	-5.06401	-5.19626	-4.75451	-5.00664	-4.77581	-4.60692	-4.71395	-4.71033	-4.73873	-4.95719	-4.72892	-4.89953	-5.10419	-4.97394	-5.09374	-5.40399	-4.93212	-4.43986	-5.01307	-4.58785	-4.82159
L-Leucine, (Cell Culture Reagent, Crystalline): L-Isoleucine: L-beta-homovaline-HCl	LC_neg_82	L-Leucine, (Cell Culture Reagent, Crystalline): L-Isoleucine: L-beta-homovaline-HCl	TRUE	NA	LC		-4.87548	-5.34537	-5.12258	-5.76765	-5.80442	-5.16	-4.94702	-5.63286	-5.65619	-5.21742	-5.29313	-5.01621	-5.12692	-5.52726	-5.39733	-4.46632	-5.24047	-4.86862	-4.50497	-4.68069	-4.52363	-4.62336	-5.43772	-5.21041	-4.8389	-5.29468	-4.6653	-5.00954	-5.10048	-5.24793	-4.82448	-5.10135	-4.95526	-5.18841	-5.26938	-5.02214	-5.3811	-5.47944	-5.37858	-4.70084	-5.35267	-4.93861	-4.99567
	LC_neg_83		FALSE	NA	LC		-4.4169	-4.45688	-4.29688	-4.84797	-4.59901	-4.75961	-4.38885	-4.17255	-4.48915	-4.52497	-4.06658	-4.59569	-4.43581	-4.45666	-4.43458	-4.60827	-5.07662	-4.57886	-5.11358	-4.5271	-4.65694	-4.76996	-4.867	-5.12079	-4.8152	-4.83765	-4.98049	-4.75135	-4.91072	-4.96723	-5.62664	-3.9583	-4.58947	-4.04171	-4.12214	-4.04941	-4.13178	-4.48638	-4.0256	-5.22929	-5.08876	-4.9741	-4.74422
Gly-Gly: L-Asparagine: L-Ornithine monohydrochloride	LC_neg_84	Gly-Gly: L-Asparagine: L-Ornithine monohydrochloride	TRUE	NA	LC		-1.68914	-1.47465	-1.45084	-2.25379	-1.49753	-1.17073	-1.80124	-1.57995	-2.39271	-1.17462	-1.49073	-1.06273	-1.44615	-1.53255	-1.49336	-1.38608	-2.44521	-1.64984	-0.980025	-1.34169	-1.54001	-1.8231	-1.83026	-0.930341	-0.786954	-0.953195	-0.749381	-1.06341	-0.887352	-1.06914	-0.896264	-1.0829	-0.796724	-0.841177	-1.01863	-0.667038	-1.03678	-1.20511	-1.06784	-0.289872	-1.61269	-1.24263	-0.964923
	LC_neg_85		FALSE	NA	LC		-7.82915	-13.3331	-12.1754	-8.76879	-7.60624	-7.76539	-7.63425	-7.61951	-8.17695	-8.42538	-8.3396	-8.7306	-13.3198	-8.47544	-7.74063	-11.8101	-7.82756	-7.75877	-8.1422	-8.12959	-13.4349	-7.61498	-7.39582	-8.60155	-12.044	-13.2343	-8.09156	-12.2298	-13.3154	-12.0452	-13.2633	-7.4111	-7.49738	-7.72611	-7.87957	-8.12095	-7.80962	-8.51728	-7.63476	-11.9842	-8.37306	-14.0008	-8.33013
L-Aspartic acid: L-Homocystine	LC_neg_86	L-Aspartic acid: L-Homocystine	TRUE	NA	LC		-0.213492	0.110766	-0.258903	-1.05285	-0.364342	-0.484789	-0.172336	-0.366492	-1.66231	-0.27163	-0.24015	-0.150633	-0.351897	-0.407962	-0.22485	0.441587	-1.60056	-0.0369127	0.0585912	0.0524711	-0.0503365	-0.0556408	-0.0886281	-0.268507	-0.2543	-0.202081	-0.414618	-0.212012	-0.352397	-0.362137	-0.173364	-0.296572	0.0365662	-0.301705	-0.481943	-0.0921815	-0.4642	-0.416971	-0.263768	-0.222122	-1.28644	-1.47123	-0.0904411
Guanine	LC_neg_87 LC_neg_88 LC_neg_89 X_LC_neg_90	Guanine	TRUE	guanine	LC	COR_OK:PC1	-0.497976	-0.367666	-0.48325	-0.72816	-0.570436	-0.643064	-0.496573	-0.539309	-0.474798	-0.192531	-0.388691	-0.233331	-0.459787	-0.31627	-0.231835	-0.504942	-0.559255	-0.41203	-0.821381	-0.619727	-0.605637	-0.727855	-0.523624	-1.06946	-0.91909	-0.846147	-0.765425	-0.740824	-0.805273	-0.589703	-0.887074	-3.59784	-1.30058	-1.81807	-1.71395	-1.7874	-1.85981	-2.76463	-1.73338	-0.736518	-0.858256	-1.48524	-1.04564
Guanine	LC_neg_88 LC_neg_87 LC_neg_89 X_LC_neg_90	Guanine	TRUE	guanine	LC	COR_NG:KEPT	-1.27215	-12.1627	-13.3451	-14.0736	-1.26615	-1.31722	-1.24764	-1.35144	-13.1919	-1.16654	-1.62144	-1.28252	-1.5807	-13.4301	-1.33318	-1.11451	-13.0628	-1.01575	-1.57909	-1.11978	-1.38602	-1.39824	-1.11077	-13.4591	-1.17288	-0.913808	-0.955073	-0.99364	-1.04129	-0.829089	-1.07839	-2.07305	-1.74179	-2.02982	-1.83981	-2.10906	-2.11538	-3.01963	-2.1555	-0.817251	-0.607761	-12.8321	-13.3081
Guanine	LC_neg_89 LC_neg_87 LC_neg_88 X_LC_neg_90	Guanine	TRUE	guanine	LC	COR_NG:KEPT	-4.82511	-4.93496	-12.1754	-5.31685	-4.89888	-13.3124	-4.88978	-4.5419	-13.1919	-13.1258	-4.98149	-5.0139	-4.99166	-12.2597	-13.3924	-4.72738	-4.81538	-4.68689	-5.28688	-12.1885	-4.95524	-4.94256	-4.83399	-13.4591	-4.46072	-12.0643	-13.4494	-4.37319	-12.1449	-13.2152	-12.0933	-13.3066	-11.882	-13.226	-5.26938	-5.60584	-5.52556	-12.336	-5.46166	-13.1541	-4.57492	-12.8321	-13.3081
	LC_neg_91		FALSE	NA	LC		-0.0533297	0.00867931	-0.0310706	-0.268769	-0.22161	-0.292342	-0.149367	-0.174425	0.0148103	0.0342907	0.172087	0.0512041	0.0373761	0.242099	-0.0275795	-0.212383	-0.42213	-0.339699	-0.914267	-0.437593	-0.298228	-0.363018	-0.187074	-4.98785	-5.13712	-5.19671	-5.06218	-4.96717	-5.1225	-4.88536	-5.18245	-4.79121	-4.75391	-4.94056	-4.81793	-5.12635	-4.99375	-5.63406	-4.88676	-5.24421	-4.9903	-5.3993	-5.00592
	LC_neg_92		FALSE	NA	LC		-4.77643	-4.36324	-4.66501	-4.07116	-4.73764	-4.85182	-4.68824	-4.58666	-4.28134	-4.66127	-4.14884	-4.64225	-4.51428	-4.58023	-4.34865	-4.75846	-4.18865	-4.67457	-4.78653	-4.76595	-4.61484	-4.59921	-4.76213	-12.2896	-13.2139	-12.0643	-13.4494	-12.2298	-13.3154	-12.0452	-13.2633	-7.81407	-11.882	-13.226	-7.59006	-12.0171	-13.4017	-7.45068	-6.87512	-11.9842	-14.0319	-6.41141	-6.34741
	LC_neg_93		FALSE	NA	LC		-3.68834	-4.29714	-3.80718	-3.97915	-4.15916	-4.48097	-3.78123	-4.42615	-5.10503	-4.84041	-4.55783	-5.21831	-5.31219	-5.10546	-4.23496	-4.19296	-4.17979	-4.06689	-4.83133	-4.07417	-4.24952	-4.07295	-3.97597	-4.23191	-3.88863	-4.05684	-4.03021	-3.99032	-4.27519	-4.04085	-4.19651	-4.54603	-4.80405	-4.96504	-4.60103	-5.18423	-4.85615	-5.6826	-4.89316	-4.9742	-4.24582	-4.6461	-4.3789
	LC_neg_94		FALSE	NA	LC		-1.12739	-1.17481	-1.07238	-1.6213	-1.21116	-1.24762	-1.17918	-1.02445	-1.79155	-1.2953	-1.14798	-1.34535	-1.26512	-1.25284	-1.11657	-1.00528	-1.76103	-1.18032	-1.33249	-1.09977	-1.24396	-1.11219	-1.1537	-1.28976	-1.11098	-1.10949	-1.26215	-1.17964	-1.24308	-1.20052	-1.26212	-1.28165	-1.37117	-1.22755	-1.33819	-1.39904	-1.37807	-1.85167	-1.4108	-1.21968	-1.51779	-1.55647	-1.17106
	LC_neg_95		FALSE	NA	LC		0.162369	0.0870988	0.176138	-0.121675	0.0214568	-0.0794097	0.147947	0.166919	-0.291934	-0.167627	-0.0163512	-0.225148	-0.136121	-0.0960958	-0.0312443	0.126145	-0.148786	0.177502	-0.221886	0.178565	-0.0606248	0.105769	0.0383623	-0.112079	-0.0166461	0.0148944	0.0268703	0.0171516	-0.0907563	-0.0233234	-0.130689	-0.199111	-0.289228	-0.160755	-0.210213	-0.340867	-0.215423	-0.849095	-0.290461	-0.156486	-0.113409	-0.174287	0.0297198
	LC_neg_96		FALSE	NA	LC		-5.46568	-5.49658	-5.2071	-5.69103	-5.61756	-5.25294	-5.21708	-4.98724	-5.56903	-6.24317	-5.28484	-5.86375	-5.78005	-5.59359	-5.16286	-5.23858	-5.81169	-5.14406	-6.08023	-5.25512	-5.65202	-5.62504	-5.26057	-5.10638	-5.13312	-4.85813	-5.27669	-4.99032	-5.06568	-4.80047	-5.81412	-5.54603	-5.08475	-5.40419	-5.37303	-5.67529	-5.3811	-5.98437	-5.31426	-5.58996	-4.62294	-5.50515	-4.94437
Adenine: Cystathionine: S-Methyl-L-cysteine	LC_neg_97	Adenine: Cystathionine: S-Methyl-L-cysteine	TRUE	NA	LC		-5.12373	-5.27194	-5.09982	-14.0736	-12.2437	-13.3124	-12.1854	-13.1894	-13.1919	-13.1258	-5.3891	-5.02434	-5.65744	-5.29264	-12.2218	-4.87022	-14.2339	-4.94943	-5.48563	-5.03874	-5.04916	-12.1999	-4.80719	-13.4591	-5.08595	-12.0643	-4.58725	-4.87419	-13.3154	-4.70044	-12.0933	-5.94617	-5.51088	-5.99234	-5.82342	-5.90164	-5.74923	-6.51444	-5.87512	-4.53205	-14.0319	-12.8321	-4.98211
Adenine: Cystathionine: S-Methyl-L-cysteine	LC_neg_98	Adenine: Cystathionine: S-Methyl-L-cysteine	TRUE	NA	LC		-13.3051	-5.16271	-12.1754	-5.05925	-5.1398	-5.17657	-4.8436	-5.02069	-4.88053	-5.049	-5.47296	-5.06684	-5.32345	-5.15817	-5.12138	-4.86241	-4.39665	-4.95638	-5.37473	-4.84074	-13.4349	-5.1702	-12.2593	-5.02594	-4.93549	-4.5913	-4.66121	-4.76309	-4.74304	-4.58307	-4.95721	-5.97724	-5.48022	-5.88611	-5.46453	-6.20976	-5.86875	-7.14402	-5.78914	-4.63939	-4.58264	-5.1628	-5.11636
Adenine: S-Methyl-L-cysteine	LC_neg_99	Adenine: S-Methyl-L-cysteine	TRUE	NA	LC		-5.68467	-5.88762	-5.7927	-5.49326	-12.2437	-5.6032	-5.70072	-5.56731	-5.86897	-5.69536	-5.93967	-5.44715	-5.5947	-5.78578	-5.47879	-5.59203	-14.2339	-5.1227	-5.97841	-5.39263	-5.68515	-5.76069	-12.2593	-5.93597	-5.60661	-5.23426	-5.15679	-5.71496	-13.3154	-5.29331	-5.54388	-6.65128	-5.89463	-6.52206	-6.04093	-6.59459	-6.44208	-7.15282	-6.18968	-5.04428	-4.88853	-12.8321	-5.44943
	LC_neg_101		FALSE	NA	LC		-7.57697	-7.22934	-6.62427	-7.36867	-6.65204	-6.81643	-7.2056	-8.44789	-8.42519	-8.12582	-7.44652	-6.91676	-7.90982	-7.02876	-7.5779	-6.91935	-7.64025	-6.67785	-6.1285	-6.50354	-7.3961	-7.42736	-6.67102	-7.14664	-7.39376	-7.32137	-7.78378	-8.05986	-8.23798	-8.08587	-12.0933	-13.3066	-11.882	-13.226	-12.2719	-13.187	-8.40208	-7.58115	-7.56505	-8.03517	-8.74587	-8.83208	-12.1375
	LC_neg_102		FALSE	NA	LC		-1.86389	-2.0442	-1.86875	-2.47347	-2.15606	-2.57842	-2.28272	-1.90497	-2.25502	-1.87463	-1.70759	-2.30081	-2.30816	-2.12814	-1.8341	-1.89757	-2.366	-1.97753	-1.93558	-2.21758	-2.38619	-2.02988	-1.99592	-2.31375	-2.6271	-2.3383	-2.34747	-2.21515	-2.59327	-2.31863	-2.74535	-2.90451	-2.67287	-2.97211	-2.98905	-3.5058	-3.14617	-3.35813	-2.72288	-2.82459	-2.46522	-3.38293	-2.081
	LC_neg_103		FALSE	NA	LC		-12.135	-13.3331	-12.1754	-5.64841	-5.24869	-5.27336	-5.12053	-5.44453	-14.3617	-11.9559	-13.3169	-12.1305	-5.24373	-5.21653	-13.3924	-5.24027	-13.0628	-5.48623	-5.29911	-5.58362	-6.13352	-13.3693	-12.2593	-13.4591	-6.12648	-12.0643	-5.58958	-6.59236	-13.3154	-6.11187	-6.67081	-6.16381	-6.15716	-6.26306	-6.74832	-5.91325	-6.16129	-6.36642	-6.14831	-11.9842	-14.0319	-12.8321	-5.67988
	LC_neg_104		FALSE	NA	LC		-4.60618	-4.28006	-4.59215	-4.84676	-4.63224	-4.55489	-4.42166	-5.35964	-5.74344	-4.47746	-5.22017	-5.2077	-5.42137	-5.05568	-5.43458	-4.6958	-5.20066	-4.42992	-4.2005	-4.81925	-4.91048	-4.71345	-4.02091	-4.69052	-4.52831	-4.44472	-4.5066	-4.67094	-4.58773	-4.55784	-4.57153	-5.41262	-5.15564	-5.40419	-5.35966	-5.14402	-6.08467	-5.86572	-5.11057	-4.17397	-5.04472	-5.24211	-4.89908
	LC_neg_105		FALSE	NA	LC		-5.31762	-4.92112	-4.79655	-4.74895	-5.1728	-4.81842	-4.40552	-5.3982	-4.28234	-4.67667	-5.17095	-4.84103	-5.13806	-4.89339	-5.30024	-5.20362	-4.46369	-5.3006	-5.25082	-4.9134	-5.45488	-5.41422	-5.14731	-5.39883	-5.31912	-5.59945	-5.49783	-5.62822	-5.59712	-5.97198	-5.6615	-5.66206	-5.64683	-5.63912	-5.43759	-5.63437	-5.59956	-6.59607	-5.93322	-5.69058	-5.0851	-5.2912	-5.63146
	LC_neg_106		FALSE	NA	LC		-6.12001	-5.83878	-13.3451	-6.71722	-6.06708	-6.24619	-6.65145	-6.12597	-6.9272	-6.24623	-6.02456	-6.32892	-5.75888	-6.01601	-6.28839	-6.02295	-7.13467	-6.0755	-6.47172	-6.1935	-6.2207	-6.18996	-6.03478	-6.14664	-6.13712	-5.97687	-6.06541	-6.05986	-6.35479	-6.17898	-6.35939	-6.21581	-6.75277	-6.05103	-6.34378	-6.50054	-6.16607	-6.74442	-6.25131	-6.27759	-6.57184	-6.37995	-6.0714
	LC_neg_107		FALSE	NA	LC		-5.51698	-5.56114	-5.72515	-5.92537	-5.62733	-5.56409	-5.52404	-5.70353	-5.91061	-5.49101	-5.6374	-5.83898	-5.92475	-5.59043	-5.4259	-5.70393	-5.95077	-5.28928	-6.04634	-5.30992	-5.89005	-5.34612	-5.52536	-5.64095	-5.51177	-5.43336	-5.4647	-5.75225	-5.52038	-5.4536	-5.70868	-5.72284	-5.77818	-5.67907	-5.89106	-5.94625	-5.75822	-6.09446	-5.76941	-5.70909	-5.67923	-5.58204	-5.42936
L-beta-homothreonine	LC_neg_108 LC_neg_1187 X_LC_neg_1188	L-beta-homothreonine	TRUE	l-beta-homothreonine	LC	COR_OK:PC1	-3.49283	-3.77977	-3.40185	-3.8083	-3.83677	-3.57606	-3.71812	-3.54982	-3.87427	-3.73907	-3.6938	-3.57546	-3.54354	-3.71417	-3.70506	-3.71287	-4.38067	-3.68041	-4.77311	-3.78196	-3.80931	-3.81533	-3.62571	-3.36114	-3.04815	-3.09263	-3.29624	-3.11037	-3.25351	-3.24298	-3.56362	-3.16982	-3.30278	-3.23874	-3.26261	-3.51467	-3.34545	-3.29631	-3.37245	-2.99842	-3.63479	-3.89075	-3.22831
	LC_neg_109		FALSE	NA	LC		-7.55669	-12.1627	-7.323	-7.00111	-13.4143	-12.1424	-7.38957	-13.1894	-8.00868	-11.9559	-13.3169	-7.91676	-12.1493	-8.08091	-7.52132	-6.88729	-7.39035	-6.86675	-13.1756	-7.39263	-7.09963	-6.79622	-7.08939	-12.2896	-6.84762	-6.96279	-7.64176	-7.57953	-7.46931	-7.29629	-7.09836	-7.31723	-7.42262	-13.226	-7.71389	-7.26818	-7.35223	-12.336	-7.07865	-6.89201	-7.35531	-7.73522	-6.90653
	LC_neg_110		FALSE	NA	LC		-7.41007	-7.27735	-7.24734	-7.56478	-13.4143	-12.1424	-7.74802	-13.1894	-13.1919	-13.1258	-12.147	-7.31747	-7.33053	-8.21047	-7.5779	-6.50027	-7.5462	-7.01626	-7.20408	-13.3587	-7.4925	-8.25093	-7.21007	-7.16032	-6.87409	-7.04443	-6.97744	-7.00311	-6.72234	-6.71133	-6.76342	-7.81407	-6.79931	-7.22596	-7.32287	-7.64788	-7.4248	-7.81248	-7.45376	-7.17683	-8.04259	-6.86758	-7.76826
	LC_neg_111		FALSE	NA	LC		-6.80106	-6.38135	-5.93598	-6.60497	-6.19201	-6.35518	-5.95021	-5.74021	-5.7844	-5.72707	-5.76229	-5.43782	-5.99954	-5.55773	-6.09018	-11.8101	-7.06278	-7.09726	-6.13123	-5.80959	-6.61165	-6.85417	-6.34976	-6.81567	-13.2139	-6.38563	-6.64822	-12.2298	-13.3154	-6.44697	-6.19987	-6.39303	-6.34461	-6.33722	-6.19626	-6.27116	-6.37971	-12.336	-6.57872	-6.95443	-6.97599	-6.99077	-13.3081
	LC_neg_112		FALSE	NA	LC		-4.25572	-3.81595	-4.24339	-4.41079	-4.22254	-4.32502	-3.97651	-4.63861	-5.06835	-3.96847	-4.77869	-4.5666	-4.93767	-4.89728	-5.02645	-3.8527	-4.55807	-4.05779	-3.77049	-4.33952	-4.7054	-4.1702	-3.7043	-4.31551	-4.05092	-3.73391	-4.2	-4.45866	-4.2541	-4.00387	-4.05016	-5.06275	-4.54121	-5.01407	-5.22628	-5.04238	-5.45079	-5.66676	-4.60734	-3.79875	-4.64703	-4.94604	-4.47057
	LC_neg_113		FALSE	NA	LC		-3.82057	-3.75096	-3.69253	-4.00346	-3.70236	-4.0543	-3.93381	-3.53517	-3.35637	-3.27798	-3.39988	-3.0555	-3.52317	-3.24942	-3.54972	-4.15668	-4.082	-3.83624	-4.09215	-3.73453	-4.26447	-4.03058	-3.98578	-3.81793	-4.01795	-3.91911	-4.20297	-4.0716	-3.67365	-4.11121	-4.26327	-4.153	-2.85445	-4.12071	-4.69698	-3.92319	-3.70164	-4.34106	-3.55403	-4.72784	-4.54042	-4.75645	-4.53098
Salicylic Acid	LC_neg_114	Salicylic Acid	TRUE	salicylic acid	LC		-6.07366	-6.09423	-6.23685	-6.10247	-6.28689	-6.08587	-6.00662	-5.53115	-6.08919	-5.29451	-6.02226	-5.81664	-6.07842	-5.87889	-6.16286	-6.44867	-6.07409	-6.46203	-12.0057	-6.42767	-6.09517	-6.04344	-6.34443	-6.23794	-6.42604	-6.13886	-6.5726	-6.12359	-6.16759	-6.11449	-5.85388	-7.15617	-6.78519	-13.226	-6.02185	-6.80334	-6.57553	-6.72789	-6.49855	-6.5284	-6.44631	-6.56946	-6.22261
	LC_neg_115		FALSE	NA	LC		-6.62893	-6.80125	-6.1605	-6.95883	-6.33945	-12.1424	-7.0155	-6.49587	-14.3617	-6.62597	-12.147	-13.3008	-6.49585	-6.61585	-6.4758	-6.27269	-7.04535	-6.56136	-6.3715	-6.70377	-6.53717	-6.75148	-6.34443	-12.2896	-13.2139	-6.16817	-12.2792	-13.4002	-6.64946	-12.0452	-13.2633	-7.0916	-11.882	-6.76653	-13.4413	-6.79473	-6.91826	-7.56933	-6.85834	-11.9842	-7.24011	-6.59686	-13.3081
	LC_neg_117		FALSE	NA	LC		-2.82435	-2.64744	-2.536	-2.51176	-2.4836	-2.79387	-2.57338	-2.65944	-2.27287	-2.30285	-2.49292	-2.55353	-2.70934	-2.5299	-2.69059	-3.11316	-2.55377	-2.8719	-3.11156	-2.83927	-2.87158	-2.71032	-2.85536	-4.14381	-4.15662	-4.1415	-4.2221	-3.99351	-4.02882	-3.83037	-3.98134	-3.54686	-3.91178	-3.68583	-3.66291	-3.57371	-3.83412	-4.35622	-4.10747	-4.36865	-3.75952	-3.98067	-4.14314
	LC_neg_118		FALSE	NA	LC		-7.27698	-12.1627	-7.37959	-8.0502	-7.31556	-7.44192	-13.3557	-7.19501	-7.76191	-7.95589	-7.38024	-7.41172	-7.82736	-8.14423	-7.56513	-7.14716	-7.89285	-7.06689	-7.21563	-7.15874	-7.34226	-7.02557	-7.81453	-7.08884	-6.852	-6.28297	-7.46612	-7.12825	-6.87185	-7.04523	-7.32075	-7.94837	-11.882	-7.5821	-8.28194	-13.187	-7.64053	-12.336	-7.69306	-6.18544	-6.74818	-7.30156	-6.63499
	LC_neg_119		FALSE	NA	LC		-12.135	-13.3331	-12.1754	-14.0736	-7.75538	-12.1424	-13.3557	-12.0194	-9.23254	-9.42538	-13.3169	-8.79267	-12.1493	-13.4301	-12.2218	-12.9801	-8.65527	-7.18774	-12.0057	-13.3587	-8.09517	-12.1999	-13.4285	-7.27962	-7.60661	-6.73043	-7.03549	-7.21484	-7.3606	-6.98153	-7.28599	-12.136	-7.67693	-7.55354	-8.33328	-13.187	-8.10746	-7.96681	-7.80112	-7.35321	-6.59248	-7.35095	-7.2306
	LC_neg_120		FALSE	NA	LC		-12.135	-8.13296	-8.29009	-8.97454	-8.15621	-7.05961	-7.56094	-8.46144	-8.62711	-8.00688	-8.20836	-7.96061	-13.3198	-7.85978	-7.74782	-8.58773	-7.88397	-12.2893	-8.48913	-7.6237	-8.00039	-7.1172	-8.28969	-6.996	-6.52394	-8.20083	-6.50075	-6.20495	-7.36643	-6.70736	-7.07344	-8.43555	-7.52059	-7.5821	-8.31253	-7.7441	-7.72965	-7.87661	-8.00757	-6.34353	-7.09758	-6.5202	-6.93237
	LC_neg_121		FALSE	NA	LC		-13.3051	-9.80907	-12.1754	-14.0736	-12.2437	-13.3124	-12.1854	-13.1894	-13.1919	-7.78597	-13.3169	-12.1305	-13.3198	-12.2597	-8.20186	-12.9801	-9.15589	-12.2893	-13.1756	-12.1885	-13.4349	-8.12194	-12.2593	-7.80848	-7.5135	-13.2343	-7.43231	-6.6752	-7.94847	-7.5931	-12.0933	-8.35172	-13.052	-8.61125	-8.76938	-12.0171	-7.93447	-8.9824	-13.2935	-6.7575	-7.63039	-7.70738	-7.40052
	LC_neg_122		FALSE	NA	LC		-8.13496	-7.65315	-7.24208	-8.05576	-8.29465	-7.64694	-7.63425	-13.1894	-9.16215	-8.08142	-8.1876	-12.1305	-8.48632	-13.4301	-12.2218	-8.15987	-7.4318	-7.87424	-8.43416	-7.78856	-7.30059	-7.64877	-7.63483	-7.94383	-13.2139	-7.6951	-12.2792	-8.04216	-13.3154	-12.0452	-8.2409	-13.3066	-11.882	-13.226	-9.68692	-12.0171	-13.4017	-12.336	-13.2935	-11.9842	-7.50379	-8.6183	-8.02201
	LC_neg_123		FALSE	NA	LC		-7.60445	-8.0847	-8.17545	-7.8534	-7.94599	-8.257	-8.31096	-8.6658	-8.49764	-13.1258	-12.147	-9.19194	-8.63271	-8.58415	-8.66376	-8.08523	-8.22708	-13.4591	-9.26874	-8.89898	-8.19661	-8.25093	-8.48673	-10.2116	-12.044	-13.2343	-12.2792	-8.89192	-13.3154	-8.8753	-12.0933	-13.3066	-11.882	-13.226	-12.2719	-13.187	-12.2322	-13.5053	-12.123	-13.1541	-8.47668	-12.8321	-13.3081
	LC_neg_124		FALSE	NA	LC		-7.38007	-7.46844	-7.09744	-7.8294	-7.15621	-7.80449	-7.43054	-7.53115	-8.96094	-6.98627	-7.90749	-7.46757	-7.46746	-7.11675	-7.70518	-6.8979	-9.02325	-7.59502	-12.0057	-7.51921	-7.44067	-7.09375	-7.15778	-13.4591	-7.03403	-12.0643	-7.58493	-7.86055	-7.70747	-7.49405	-7.61941	-13.3066	-8.36547	-12.056	-13.4413	-7.67925	-12.2322	-8.66048	-8.38608	-7.06664	-8.66495	-14.0008	-8.15767
	LC_neg_126		FALSE	NA	LC		-7.10031	-7.36685	-7.55095	-6.82702	-7.40237	-5.2435	-7.13135	-12.0194	-8.30654	-6.8358	-7.7855	-7.19717	-13.3198	-12.2597	-7.67058	-7.23186	-6.96124	-6.88178	-5.81808	-7.18349	-7.26009	-7.36425	-6.91749	-6.83382	-6.31912	-6.75852	-6.31213	-7.27043	-7.32044	-6.90681	-6.64856	-8.2725	-6.50894	-6.91762	-8.01554	-6.49008	-7.77272	-7.64799	-7.52478	-6.012	-6.81452	-5.28862	-6.62442
	LC_neg_127		FALSE	NA	LC		-5.91257	-5.64788	-5.66765	-5.83536	-5.72185	-5.87974	-5.79311	-5.90859	-5.3284	-5.75078	-5.65155	-5.64941	-5.98159	-5.74139	-5.94047	-6.28308	-5.45874	-5.95538	-5.86957	-5.6339	-5.71734	-5.997	-5.93539	-6.56774	-5.9056	-5.93734	-6.20833	-6.61835	-5.30078	-6.04273	-6.41778	-6.86298	-6.49355	-6.61494	-6.75181	-6.31053	-6.76545	-7.6051	-6.66726	-5.98669	-6.00752	-5.25129	-6.84389
	LC_neg_128		FALSE	NA	LC		-7.66103	-7.15272	-12.1754	-6.5451	-7.81368	-7.29547	-7.5288	-7.58945	-7.39028	-7.22495	-6.39207	-7.86583	-7.41232	-6.90607	-7.43748	-6.66717	-7.41892	-7.75185	-7.48913	-13.3587	-8.45774	-7.31459	-7.53443	-12.2896	-8.39376	-7.47937	-13.4494	-7.51707	-8.01101	-8.44697	-8.49509	-12.136	-13.052	-12.056	-13.4413	-12.0171	-13.4017	-12.336	-8.20551	-13.1541	-8.54745	-8.7166	-7.33013
	LC_neg_129		FALSE	NA	LC		-6.17818	-5.93603	-5.86155	-6.74166	-5.75896	-5.66842	-5.91864	-6.23808	-7.27702	-5.77709	-6.17989	-5.96284	-5.9727	-6.32373	-6.33098	-5.68543	-6.61248	-5.99978	-5.59067	-6.18849	-5.99415	-13.3693	-5.85939	-6.0042	-5.98032	-5.98159	-5.69256	-6.27301	-6.46617	-5.98153	-5.92342	-6.4294	-6.07469	-6.17068	-6.357	-6.00962	-6.61092	-6.44527	-6.56505	-6.13452	-6.53342	-7.17228	-6.41867
	LC_neg_130		FALSE	NA	LC		-4.14817	-3.75946	-4.22448	-4.3704	-4.05056	-4.27336	-4.20307	-4.43447	-4.0672	-3.77322	-4.35616	-3.94126	-12.1493	-4.06769	-4.4144	-3.88465	-14.2339	-4.22799	-3.70091	-4.09397	-4.30638	-4.50801	-4.15428	-5.01762	-4.8752	-5.07565	-5.10039	-5.05431	-5.10778	-5.05781	-4.90572	-4.99304	-4.77236	-4.79342	-4.82342	-12.0171	-4.90722	-5.18629	-4.85418	-5.03517	-5.02144	-5.21655	-4.9968
	LC_neg_131		FALSE	NA	LC		-3.85832	-3.47932	-3.86812	-4.29367	-3.88319	-4.10771	-4.09443	-13.1894	-4.49919	-3.39195	-12.147	-3.70008	-13.3198	-3.9656	-4.27015	-3.75123	-13.0628	-4.04452	-3.59067	-13.3587	-12.2651	-13.3693	-12.2593	-5.0001	-4.75451	-13.2343	-5.0124	-5.27172	-12.1449	-4.83361	-4.89695	-13.3066	-4.71101	-4.58843	-4.74484	-12.0171	-13.4017	-5.16167	-12.123	-13.1541	-5.53641	-5.51819	-12.1375
	LC_neg_132		FALSE	NA	LC		-5.34924	-5.3228	-12.1754	-6.11838	-5.28174	-12.1424	-5.24031	-4.83842	-5.88609	-4.61209	-13.3169	-4.60523	-4.80746	-12.2597	-13.3924	-11.8101	-6.15455	-13.4591	-4.9065	-5.31949	-5.2802	-12.1999	-13.4285	-12.2896	-5.25829	-5.4529	-13.4494	-5.36216	-5.6283	-5.46194	-5.837	-5.28633	-4.96319	-5.18979	-5.08646	-5.15638	-5.07902	-5.63869	-5.35045	-5.47815	-6.47094	-7.46673	-5.60006
	LC_neg_133		FALSE	NA	LC		-5.99427	-5.64964	-5.69432	-6.10968	-5.79338	-5.85695	-6.05843	-5.92492	-6.48224	-5.47118	-5.61298	-5.49633	-5.71188	-5.86358	-5.78066	-5.85077	-6.67428	-6.23039	-6.16161	-5.85062	-6.26009	-5.88807	-5.98837	-12.2896	-13.2139	-12.0643	-13.4494	-12.2298	-13.3154	-12.0452	-13.2633	-12.136	-13.052	-12.056	-7.93401	-13.187	-12.2322	-13.5053	-8.44748	-11.9842	-14.0319	-12.8321	-13.3081
	LC_neg_134		FALSE	NA	LC		-5.88072	-5.9839	-6.05305	-5.84255	-6.11439	-6.26516	-5.98466	-6.1179	-6.06605	-6.35103	-6.07371	-13.3008	-6.49903	-6.09648	-6.29892	-5.68773	-6.02691	-5.66642	-5.82028	-5.56399	-6.11535	-6.18005	-5.72707	-6.21397	-6.03403	-5.90783	-6.14078	-5.91388	-6.30357	-5.89548	-6.81619	-6.45105	-6.41898	-6.61863	-6.61844	-6.44895	-12.2322	-7.37154	-6.36223	-6.0274	-5.97057	-6.10416	-6.20413
	LC_neg_135		FALSE	NA	LC		-6.29646	-7.45611	-5.97468	-6.2508	-5.92978	-6.26516	-6.66885	-6.30672	-6.89626	-6.5674	-6.35978	-7.23437	-7.18479	-6.7643	-6.6136	-7.27961	-7.11636	-6.51376	-6.44431	-6.9072	-6.14731	-7.25093	-6.01773	-13.4591	-6.98032	-6.68736	-6.83441	-6.54796	-7.08118	-6.54627	-6.88389	-7.67656	-7.21908	-7.66372	-7.2619	-6.95822	-7.37971	-7.84776	-7.23227	-6.88264	-6.70934	-7.29464	-7.33013
	LC_neg_136		FALSE	NA	LC		-5.34778	-5.92749	-5.20199	-4.78428	-5.03097	-5.35808	-5.87557	-5.3804	-5.61447	-5.67049	-5.30566	-5.7155	-6.01772	-5.83905	-5.31353	-5.94388	-5.52448	-5.23641	-5.35067	-5.72723	-5.58796	-5.76254	-4.88042	-6.00626	-5.73416	-5.26992	-5.55278	-5.64817	-5.81694	-5.45527	-5.80384	-6.08675	-5.48782	-6.19254	-6.00094	-6.43885	-6.37141	-7.72461	-6.3243	-5.86639	-5.47189	-6.55699	-5.87279
	LC_neg_137		FALSE	NA	LC		-4.3905	-4.34182	-4.40212	-4.18497	-4.57597	-4.85182	-4.39318	-4.37318	-3.54184	-4.26318	-4.24542	-4.54224	-4.24307	-4.10096	-4.33098	-4.70859	-4.5327	-4.59193	-5.26124	-4.67717	-4.93219	-4.58933	-4.60588	-6.22112	-5.87409	-5.77073	-5.94529	-6.01601	-5.72608	-5.9696	-6.21615	-6.54105	-6.3343	-6.48113	-5.807	-6.2892	-6.72612	-6.98633	-6.10562	-5.89436	-5.61553	-6.07571	-5.8236
L-Glutamine: L-Lysine monohydrochloride: L-(+)-Lysine	LC_neg_138	L-Glutamine: L-Lysine monohydrochloride: L-(+)-Lysine	TRUE	NA	LC		0.429718	0.730553	0.604638	-0.269047	0.489581	1.18719	0.177827	0.414758	-0.584004	0.63126	0.489969	0.720108	0.531071	0.537005	0.397344	0.917512	-0.257862	0.719749	1.22011	0.638989	0.482423	0.497167	0.586586	1.08765	1.3232	1.03312	1.52283	1.00085	0.809326	1.08142	1.36853	0.603505	1.01487	0.897312	0.762437	1.17601	0.641375	0.605923	0.795343	1.80987	0.459941	0.738425	1.10113
L-Glutamine: L-(+)-Lysine	LC_neg_139	L-Glutamine: L-(+)-Lysine	TRUE	NA	LC		-4.12934	-4.16459	-4.07917	-14.0736	-3.95468	-3.9405	-4.21324	-4.42449	-5.84711	-3.90242	-4.5039	-4.27324	-4.38774	-4.35683	-4.31486	-3.948	-5.80225	-3.90702	-3.98026	-4.10161	-4.15483	-4.08678	-3.67686	-4.28024	-4.15866	-4.32361	-3.87452	-4.2167	-4.45371	-4.05844	-4.10719	-4.7266	-4.68893	-4.79551	-12.2719	-4.50493	-4.71645	-13.5053	-4.90495	-3.74578	-12.8613	-4.40255	-4.47215
	LC_neg_140		FALSE	NA	LC		-3.99257	-4.13419	-3.90087	-4.40857	-3.85135	-3.85387	-4.07981	-4.03961	-5.03596	-3.50148	-3.97759	-4.23504	-4.16693	-4.16637	-4.0737	-3.82523	-4.45791	-3.74453	-4.03033	-3.96181	-12.2651	-3.78632	-3.56081	-4.08775	-4.27436	-4.24628	-4.04344	-4.10452	-4.41695	-4.133	-4.09334	-13.3066	-4.76311	-5.23161	-12.2719	-4.49268	-4.61418	-5.37026	-5.20816	-3.89849	-4.4184	-4.45318	-4.60006
	LC_neg_142		FALSE	NA	LC		-6.11506	-5.56114	-5.58382	-12.9026	-6.09392	-6.34074	-5.9956	-5.82085	-6.96951	-6.231	-5.57879	-6.13053	-5.5727	-6.08312	-6.17736	-5.95491	-7.02325	-6.28928	-6.11493	-6.1785	-6.56158	-5.96048	-6.08495	-5.57994	-5.08982	-5.59401	-5.89261	-5.50338	-5.42149	-5.12902	-5.49508	-5.42328	-4.99128	-6.99234	-5.73791	-13.187	-5.30273	-4.69942	-5.37113	-5.08667	-12.8613	-6.25213	-13.3081
(S)-(+)-Citramailc acid: (-)-Citramalic acid	LC_neg_143	(S)-(+)-Citramailc acid: (-)-Citramalic acid	TRUE	NA	LC		-4.58208	-4.89072	-4.65363	-4.37127	-4.66456	-4.61358	-4.41945	-13.1894	-4.87449	-4.94466	-5.01082	-5.04779	-5.25447	-5.05568	-5.15208	-4.34343	-3.92636	-4.41823	-4.68077	-4.70646	-4.35088	-4.64877	-4.46997	-4.69798	-4.31988	-4.23426	-4.34583	-4.68633	-4.69	-4.14168	-4.05625	-4.94837	-4.56313	-4.98875	-4.95397	-5.14812	-5.28574	-5.79	-4.95201	-4.19483	-4.25607	-4.35005	-4.67806
(S)-(+)-Citramailc acid: (-)-Citramalic acid	LC_neg_144	(S)-(+)-Citramailc acid: (-)-Citramalic acid	TRUE	NA	LC		-7.09057	-7.35535	-7.64493	-7.34125	-6.88221	-7.04549	-7.08856	-12.0194	-7.8983	-13.1258	-6.88225	-7.36972	-7.11954	-7.47544	-12.2218	-6.64913	-7.36542	-7.09726	-7.19263	-6.97903	-6.77681	-7.61498	-7.5466	-6.95173	-6.96127	-6.44635	-6.24455	-6.89192	-6.69641	-13.2152	-6.83282	-7.11609	-6.69003	-6.36487	-12.2719	-6.60961	-7.4363	-7.65422	-6.92228	-13.1541	-12.8613	-7.30503	-7.11266
(S)-(+)-Citramailc acid: (-)-Citramalic acid	LC_neg_145	(S)-(+)-Citramailc acid: (-)-Citramalic acid	TRUE	NA	LC		-5.81705	-5.59116	-5.95091	-5.9039	-6.12819	-5.80449	-6.54478	-13.1894	-6.32565	-5.70375	-5.86361	-6.33468	-5.80746	-6.07649	-6.13194	-5.55799	-5.75393	-5.76398	-5.41242	-5.94056	-5.67846	-5.93524	-6.03693	-6.1108	-5.88976	-6.46277	-6.43231	-6.34443	-5.67817	-6.28146	-5.8412	-6.54437	-6.19089	-5.87723	-12.2719	-6.41555	-6.67416	-6.99027	-6.52478	-5.97171	-6.58006	-5.96034	-5.75475
(-)-Citramalic acid	LC_neg_146	(-)-Citramalic acid	TRUE	l-citramalic acid	LC	COR_NG:KEPT	-3.03459	-2.89488	-2.95305	-3.02528	-2.96987	-3.03907	-3.02836	-2.76152	-2.53161	-2.70349	-2.40455	-2.49673	-2.57564	-2.57535	-2.56394	-3.02404	-2.93292	-3.10661	-3.259	-3.12659	-3.16531	-2.92124	-3.25401	-3.4189	-3.14147	-3.29578	-3.29177	-3.37977	-2.90064	-3.23752	-3.39715	-3.5172	-3.40047	-3.34561	-3.47747	-3.43299	-3.44389	-4.03328	-3.51366	-3.20647	-3.54972	-3.22126	-3.31483
	LC_neg_147		FALSE	NA	LC		-5.19506	-4.83079	-5.00775	-5.19759	-5.04073	-5.07866	-5.09796	-5.13544	-5.26643	-5.30883	-4.97926	-5.11682	-5.35055	-5.20082	-5.38045	-5.00134	-5.2145	-4.90174	-5.06449	-4.95646	-5.25138	-5.34058	-5.11636	-4.80042	-5.11196	-4.91233	-4.65958	-4.59397	-4.83098	-4.96486	-4.64213	-5.00328	-5.00895	-4.86621	-4.92611	-4.82839	-4.88934	-5.65266	-5.14068	-5.35807	-5.02846	-5.43215	-4.97314
	LC_neg_148		FALSE	NA	LC		-7.29926	-7.05651	-7.13592	-7.8877	-7.25878	-7.183	-7.8635	-6.95096	-8.16707	-7.20695	-6.91174	-7.1558	-7.53131	-7.26473	-7.08334	-7.72266	-8.25542	-7.24975	-7.25676	-7.0592	-7.26009	-7.09841	-7.49851	-6.90878	-7.04903	-6.75044	-6.92164	-7.19026	-6.93109	-6.87976	-7.16524	-6.86713	-7.13311	-6.48113	-7.02818	-6.98247	-6.95087	-7.20676	-7.57187	-6.90618	-7.93324	-7.91454	-6.99
D-tartaric acid: L(+)-Tartaric acid	LC_neg_149	D-tartaric acid: L(+)-Tartaric acid	TRUE	NA	LC		-6.093	-6.05418	-5.95951	-7.27491	-6.01485	-6.11016	-6.54478	-6.408	-7.858	-6.20994	-6.17733	-6.43318	-6.28579	-6.27482	-6.19939	-6.18563	-7.78149	-6.30439	-5.98828	-6.42472	-6.42939	-6.04344	-6.19323	-6.83382	-6.27436	-6.68351	-6.71441	-7.07328	-7.03402	-6.43052	-6.62664	-6.82614	-7.19399	-6.71817	-7.01136	-7.16467	-7.16846	-6.78145	-6.89209	-6.77907	-7.99235	-8.042	-7.2685
D-tartaric acid: L(+)-Tartaric acid	LC_neg_150	D-tartaric acid: L(+)-Tartaric acid	TRUE	NA	LC		-5.09909	-5.08827	-4.97468	-5.62549	-5.31162	-5.42202	-5.01217	-5.36918	-5.38097	-5.34774	-5.03495	-5.07766	-5.42137	-5.35549	-5.16166	-5.08372	-5.11766	-4.99058	-12.0057	-5.20613	-5.39062	-13.3693	-5.09833	-5.14098	-5.04527	-5.28297	-5.30573	-5.09593	-5.42301	-5.16123	-5.23951	-5.2919	-5.42262	-5.32963	-5.7071	-5.41226	-5.4862	-5.59009	-5.49045	-5.17826	-5.73665	-5.53644	-5.25757
	LC_neg_151		FALSE	NA	LC		-7.54333	-7.41377	-7.68716	-12.9026	-8.44781	-7.48573	-13.3557	-8.00945	-6.98028	-7.10345	-7.20836	-6.92977	-7.69716	-7.26976	-7.53993	-8.33619	-7.59608	-7.10166	-12.0057	-8.04553	-7.82769	-7.1172	-8.25932	-8.16491	-7.38105	-7.8767	-13.4494	-7.98186	-7.70747	-7.91137	-8.2409	-8.38706	-11.882	-7.83364	-8.09308	-13.187	-8.84749	-12.336	-7.96205	-7.46761	-7.40191	-7.6054	-9.04063
	LC_neg_152		FALSE	NA	LC		-6.19898	-6.45611	-6.19309	-6.08815	-6.66205	-6.46053	-12.1854	-6.07562	-6.15359	-13.1258	-12.147	-13.3008	-12.1493	-6.13501	-13.3924	-6.4064	-5.32581	-6.11269	-6.64035	-6.29232	-6.08851	-5.80763	-6.0305	-6.99192	-6.96601	-6.77482	-7.02705	-6.94438	-7.02478	-12.0452	-7.21887	-7.4111	-7.90223	-13.226	-7.41944	-8.4728	-12.2322	-13.5053	-7.47279	-7.37932	-6.33604	-7.27068	-12.1375
	LC_neg_153		FALSE	NA	LC		-6.60098	-6.32982	-6.3092	-6.46155	-6.52485	-6.58777	-6.32745	-6.42781	-6.72158	-6.05973	-6.66942	-6.69313	-6.9883	-6.39346	-6.44331	-6.65812	-6.53747	-6.13503	-6.84024	-7.05463	-6.26009	-6.15312	-6.4434	-6.67489	-6.06419	-6.18986	-6.06974	-5.91187	-6.6283	-5.84011	-6.21615	-7.23446	-7.04635	-6.99714	-7.02818	-8.24453	-7.4248	-8.24858	-7.25955	-6.78342	-6.1139	-7.15965	-6.9151
	LC_neg_154		FALSE	NA	LC		-7.68283	-7.1982	-6.47193	-6.67811	-6.28431	-7.19854	-4.8655	-6.85397	-6.3284	-6.25854	-6.2616	-6.7306	-6.5947	-6.97842	-6.74063	-7.23858	-6.75697	-6.79032	-7.62873	-6.08462	-7.19185	-6.78491	-6.52536	-12.2896	-7.38105	-7.21745	-7.47757	-7.4749	-8.77564	-8.6453	-13.2633	-8.0113	-8.27061	-12.056	-6.99473	-8.07852	-8.12595	-9.4185	-7.49207	-7.53205	-7.72749	-7.7166	-13.3081
	LC_neg_155		FALSE	NA	LC		-5.15641	-5.99056	-5.39409	-5.78948	-5.73588	-6.13486	-5.37521	-5.72584	-7.23254	-7.03835	-6.51275	-7.39357	-7.05243	-7.04593	-5.82753	-5.69003	-5.91303	-5.78149	-6.13123	-5.68775	-6.49544	-5.86208	-5.48234	-5.52731	-5.32977	-5.79754	-5.37497	-5.30695	-5.89905	-5.04273	-5.32958	-6.17406	-6.06898	-6.22315	-6.07549	-6.76078	-6.61418	-7.04244	-6.56505	-6.65825	-5.67482	-6.43215	-6.08341
	LC_neg_156		FALSE	NA	LC		-6.46884	-6.72161	-6.64147	-7.59279	-6.54015	-6.777	-6.31369	-7.03454	-13.1919	-13.1258	-6.89903	-6.45811	-6.80351	-12.2597	-6.64014	-6.49623	-14.2339	-12.2893	-7.11493	-6.72542	-6.64712	-6.89819	-6.75682	-6.65863	-6.61775	-6.85055	-6.79806	-6.84897	-13.3154	-6.75983	-6.81206	-6.4111	-6.56413	-6.54297	-6.92611	-12.0171	-6.84366	-6.99817	-6.81319	-6.42619	-7.63467	-7.25717	-6.74136
	LC_neg_157		FALSE	NA	LC		-6.36825	-6.59792	-6.40873	-7.36177	-6.71316	-7.02226	-6.34692	-6.79276	-14.3617	-6.64604	-6.63038	-6.90386	-6.82336	-12.2597	-6.4999	-6.69928	-7.48787	-6.39851	-6.90416	-13.3587	-6.82031	-6.60169	-6.89786	-6.57078	-6.54505	-6.82911	-6.75563	-6.44843	-6.66016	-12.0452	-6.68962	-6.83019	-7.12124	-6.77475	-6.88339	-6.66348	-7.01838	-7.13528	-7.10809	-6.74896	-7.00336	-14.0008	-6.68171
	LC_neg_158		FALSE	NA	LC		-7.58379	-8.0107	-7.35102	-8.22708	-7.74826	-7.57757	-8.40115	-7.98969	-8.38454	-7.45339	-7.92457	-8.33468	-8.16947	-7.89825	-7.94874	-7.8303	-7.9473	-7.95141	-7.8537	-8.51292	-7.64712	-8.06609	-7.88235	-13.4591	-8.44576	-12.0643	-9.10927	-8.57953	-8.08598	-8.91137	-8.66336	-13.3066	-11.882	-13.226	-9.66045	-8.19836	-12.2322	-13.5053	-12.123	-8.33393	-9.69142	-8.45511	-9.05949
	LC_neg_159		FALSE	NA	LC		-8.09543	-8.63219	-7.79078	-9.00648	-8.23369	-13.3124	-7.65491	-8.51694	-13.1919	-13.1258	-9.03148	-12.1305	-13.3198	-12.2597	-8.16286	-8.08523	-8.93808	-8.95141	-13.1756	-12.1885	-9.22557	-8.56251	-8.18132	-13.4591	-7.82162	-7.77482	-8.10927	-12.2298	-13.3154	-7.8753	-8.72411	-12.136	-13.052	-12.056	-13.4413	-12.0171	-13.4017	-12.336	-13.2935	-8.45367	-8.26309	-8.99077	-12.1375
Adonitol: Adonitol	LC_neg_160	Adonitol: Adonitol	TRUE	NA	LC		-7.84545	-6.92749	-7.37959	-7.68887	-7.10071	-7.15746	-7.37807	-7.63477	-8.75449	-13.1258	-7.99495	-7.8742	-8.97936	-7.79301	-12.2218	-6.9302	-7.59608	-7.07983	-6.60198	-7.15874	-7.19185	-6.89009	-7.02836	-7.45953	-8.20271	-13.2343	-12.2792	-8.07778	-13.3154	-7.81427	-7.70103	-12.136	-13.052	-12.056	-8.98238	-8.84719	-13.4017	-12.336	-13.2935	-7.55419	-8.06549	-8.43215	-7.26302
Oxypurinol	LC_neg_161	Oxypurinol	TRUE	alloxanthine	LC		-6.9695	-12.1627	-6.56729	-6.60497	-7.11439	-7.31793	-7.29466	-6.79276	-6.79767	-6.66229	-6.71326	-6.40261	-7.08081	-6.65156	-6.60052	-12.9801	-6.96592	-6.9916	-6.94201	-6.98772	-7.09963	-6.95202	-6.6777	-8.1108	-8.05407	-7.33339	-12.2792	-7.67861	-13.3154	-12.0452	-8.46885	-13.3066	-7.33087	-7.12793	-7.83448	-8.12095	-12.2322	-13.5053	-7.98009	-11.9842	-7.94912	-8.042	-7.90653
	LC_neg_162		FALSE	NA	LC		-6.8578	-6.49974	-6.20582	-6.40724	-6.12127	-6.24889	-6.29466	-6.29454	-6.35901	-5.81067	-6.3197	-5.86375	-6.44577	-6.06113	-6.11556	-6.28656	-6.77327	-6.46485	-6.51029	-6.42472	-6.2038	-6.72962	-6.03264	-6.50533	-6.61403	-6.38251	-6.58184	-6.21236	-6.73737	-6.31429	-6.74363	-6.78236	-6.48973	-6.21753	-6.425	-6.42549	-6.85133	-7.38703	-6.63833	-6.78342	-6.70484	-6.54257	-6.19107
	LC_neg_163		FALSE	NA	LC		-6.52353	-6.09184	-5.36666	-6.01053	-5.83806	-6.10283	-4.0402	-5.78635	-5.5666	-5.67255	-5.68026	-5.89532	-6.08559	-5.93778	-6.29628	-5.91396	-5.89063	-6.48193	-6.14496	-5.62032	-6.6053	-7.06153	-5.58219	-7.08449	-8.19157	-6.40453	-6.78023	-7.93211	-6.99287	-6.88872	-7.54902	-7.41718	-7.18161	-7.39307	-6.60892	-7.42549	-7.83222	-13.5053	-7.57187	-7.09882	-6.97057	-6.76599	-6.76438
4-Hydroxyphenylacetic acid: DL-mandelic acid: DL-mandelic acid: (R)-(-)-mandelic acid	LC_neg_164	4-Hydroxyphenylacetic acid: DL-mandelic acid: DL-mandelic acid: (R)-(-)-mandelic acid	TRUE	NA	LC		-12.135	-13.3331	-7.83758	-12.9026	-7.48878	-13.3124	-7.02892	-7.00945	-6.93346	-6.71219	-7.02686	-7.25607	-7.28579	-7.42964	-7.19692	-11.8101	-8.08804	-13.4591	-7.69181	-12.1885	-13.4349	-8.72601	-8.40688	-12.2896	-13.2139	-12.0643	-13.4494	-12.2298	-13.3154	-7.69159	-12.0933	-13.3066	-11.882	-13.226	-12.2719	-13.187	-12.2322	-13.5053	-8.2706	-11.9842	-8.62188	-14.0008	-12.1375
4-Hydroxyphenylacetic acid: DL-mandelic acid: DL-mandelic acid: (R)-(-)-mandelic acid	LC_neg_165	4-Hydroxyphenylacetic acid: DL-mandelic acid: DL-mandelic acid: (R)-(-)-mandelic acid	TRUE	NA	LC		-6.40704	-6.81299	-6.49362	-6.76879	-6.84754	-6.8652	-6.61388	-7.03454	-7.48531	-11.9559	-7.18246	-13.3008	-7.78005	-7.82972	-6.62681	-6.56642	-7.03795	-6.93565	-7.05669	-7.17354	-7.2062	-7.37552	-6.65117	-6.66836	-6.71409	-6.71462	-6.62894	-7.02467	-7.06213	-6.6491	-6.71637	-7.14101	-6.97516	-6.91762	-7.11089	-7.39914	-7.13998	-7.53442	-8.03558	-7.06135	-7.00613	-7.15651	-6.95869
	LC_neg_166		FALSE	NA	LC		-6.58037	-6.47776	-6.43848	-7.56082	-6.3556	-6.67929	-7.23641	-6.51694	-7.66138	-6.47836	-6.57542	-6.61747	-6.46123	-6.60627	-6.71572	-6.2658	-7.81485	-6.62316	-6.64035	-6.79617	-6.7071	-6.65906	-6.789	-6.29211	-6.52394	-6.24557	-6.49201	-6.56999	-6.50422	-6.55694	-6.50172	-6.46043	-6.62991	-6.60025	-6.59946	-6.31668	-6.82088	-6.67624	-6.63476	-6.21159	-7.39103	-6.81465	-6.58974
	LC_neg_167		FALSE	NA	LC		-7.33334	-12.1627	-6.81399	-7.80111	-7.0782	-7.13237	-7.23123	-7.34387	-7.83826	-13.1258	-7.40399	-7.32892	-7.07129	-7.05026	-6.674	-6.91935	-7.73286	-12.2893	-13.1756	-6.73636	-7.2207	-7.02114	-12.2593	-6.96767	-6.82592	-6.95813	-7.34059	-7.19514	-7.02017	-7.19279	-7.42407	-7.00214	-13.052	-6.71421	-7.31769	-6.83831	-12.2322	-7.67942	-6.88783	-6.86409	-7.61764	-7.72588	-13.3081
	LC_neg_168		FALSE	NA	LC		-7.4407	-6.95759	-6.97905	-7.59684	-6.85135	-7.21425	-6.97165	-7.65798	-14.3617	-6.62597	-7.04076	-12.1305	-7.31359	-7.19602	-7.39168	-7.14085	-7.70132	-7.32992	-6.86274	-6.84666	-7.60213	-7.39259	-7.38485	-7.12861	-7.6517	-7.54776	-7.91774	-7.40536	-7.19585	-7.32034	-7.95039	-7.76676	-7.35153	-7.73411	-7.87195	-13.187	-7.68098	-8.40793	-8.19494	-7.38592	-7.62613	-12.8321	-7.9765
4-hydroxy-3-methoxybenzoic acid	LC_neg_169	4-hydroxy-3-methoxybenzoic acid	TRUE	vanillic acid	LC	COR_NG:KEPT	-3.992	-4.49974	-4.0675	-4.70625	-4.3182	-4.35083	-3.86801	-4.24246	-5.46247	-4.79939	-4.32394	-5.39057	-5.082	-5.17697	-4.19139	-4.09741	-4.92152	-4.25647	-4.80276	-4.30245	-4.55314	-4.29172	-4.08939	-4.22651	-4.0235	-4.33641	-4.25867	-4.16909	-4.39892	-4.10141	-4.25134	-4.49535	-4.55712	-4.4694	-4.55764	-4.99475	-4.8668	-5.59158	-4.71365	-4.70084	-4.5525	-4.81775	-4.36051
	LC_neg_170		FALSE	NA	LC		-5.51047	-5.88762	-5.79462	-6.73272	-5.8667	-5.72544	-5.94808	-5.79919	-7.28768	-5.44282	-5.68207	-5.56068	-5.77618	-5.7484	-5.73526	-5.46632	-7.30196	-6.10386	-5.84695	-5.60185	-5.97354	-5.74599	-5.74274	-5.72651	-5.73012	-5.79754	-5.69089	-5.45573	-5.55657	-5.84011	-5.76941	-5.47461	-5.35153	-5.42668	-5.66373	-5.29526	-5.88244	-5.66834	-5.62586	-5.38923	-6.75515	-6.57155	-5.74899
	LC_neg_171		FALSE	NA	LC		-5.93638	-5.61839	-5.9212	-6.48386	-5.94599	-6.4985	-6.27054	-6.42449	-7.3478	-5.4013	-5.98821	-5.62098	-6.23175	-5.69154	-6.0879	-5.7345	-7.52534	-5.87424	-6.18127	-6.08229	-6.08187	-6.07295	-5.80902	-6.72144	-12.044	-6.67967	-6.58493	-13.4002	-12.1449	-7.02533	-7.02965	-6.92221	-6.97516	-6.94519	-7.11988	-6.33842	-7.06223	-7.62945	-6.90495	-7.46062	-14.0319	-12.8321	-6.9765
3,4-Dihydroxybenzoic acid	LC_neg_172	3,4-Dihydroxybenzoic acid	TRUE	3,4-dihydroxybenzoic acid	LC		-5.93638	-5.62873	-5.92541	-6.16118	-6.12819	-6.07388	-6.15568	-6.27947	-7.01531	-5.38942	-5.85745	-5.64403	-6.29131	-5.97225	-6.08562	-5.77548	-6.59246	-5.80816	-5.8269	-5.88065	-6.08408	-6.21252	-5.9294	-5.89347	-13.2139	-6.02724	-6.1522	-6.23984	-6.53344	-6.0278	-6.55937	-6.38706	-6.21908	-6.40259	-6.64739	-6.08901	-6.76183	-6.81248	-6.04504	-6.47463	-6.48438	-6.71198	-6.65278
L-Histidine: L-Histidine	LC_neg_173	L-Histidine: L-Histidine	TRUE	NA	LC		-5.50885	-5.27329	-5.42353	-5.51033	-5.46961	-4.2913	-5.37378	-5.74435	-5.97596	-5.11319	-5.83105	-5.18672	-5.65744	-5.64828	-5.94874	-5.0244	-5.52966	-5.0562	-4.1491	-5.16612	-5.27641	-5.49029	-5.36046	-4.6109	-4.3661	-4.73142	-4.17125	-4.811	-4.95505	-4.75367	-4.49674	-5.20394	-4.82677	-5.12925	-5.19864	-4.31591	-5.25233	-5.74774	-5.10809	-3.36376	-4.95045	-3.90693	-4.59747
	LC_neg_174		FALSE	NA	LC		-6.52025	-6.8773	-6.52519	-7.02272	-6.79521	-6.76539	-5.98684	-6.21208	-6.71077	-6.15715	-6.44037	-6.37268	-6.85569	-6.59359	-6.5244	-6.52472	-6.80434	-6.86302	-6.58317	-6.52236	-6.61804	-6.51812	-6.47796	-7.64575	-7.6517	-7.38877	-13.4494	-7.49885	-7.60055	-7.70736	-7.70103	-7.93088	-7.60903	-7.78302	-7.90265	-7.85613	-8.0892	-7.87661	-7.85003	-7.32756	-7.65623	-8.02472	-7.57949
	LC_neg_175		FALSE	NA	LC		-12.135	-13.3331	-8.57719	-7.61725	-9.03856	-7.43576	-12.1854	-13.1894	-8.76937	-8.82204	-12.147	-8.4301	-7.91833	-13.4301	-7.74782	-11.8101	-8.06278	-13.4591	-12.0057	-13.3587	-8.25511	-8.43913	-12.2593	-13.4591	-7.83024	-12.0643	-13.4494	-12.2298	-8.39593	-7.97675	-13.2633	-7.975	-7.46701	-9.7997	-8.28194	-8.55769	-12.2322	-13.5053	-8.00757	-7.00945	-8.32391	-7.45125	-8.09796
	LC_neg_176		FALSE	NA	LC		-7.5301	-7.37263	-7.42056	-8.14776	-8.10071	-7.46679	-7.28926	-13.1894	-13.1919	-7.44634	-7.47768	-7.84925	-8.04309	-7.58415	-7.96542	-8.23858	-14.2339	-7.76572	-7.539	-8.4159	-7.61484	-7.95202	-7.75682	-12.2896	-7.73821	-7.71069	-9.18233	-7.86055	-8.15492	-7.65291	-7.89695	-8.46043	-8.35153	-8.39307	-9.08426	-13.187	-12.2322	-9.13093	-8.32718	-7.33393	-8.27638	-8.68912	-8.3649
	LC_neg_177		FALSE	NA	LC		-5.45626	-5.38426	-5.19435	-5.35747	-5.0353	-5.37417	-5.40991	-5.3804	-5.66921	-5.32978	-5.52735	-5.15071	-5.41383	-5.35282	-5.23307	-5.58988	-5.48787	-5.29808	-5.59443	-5.29502	-5.40435	-5.50878	-5.43489	-6.06292	-6.1398	-6.23426	-6.04185	-6.3229	-6.56325	-6.21515	-6.25204	-6.39303	-6.36198	-6.73411	-6.57762	-6.73996	-6.95087	-7.81248	-6.61349	-6.39255	-5.87519	-6.8548	-6.4126
	LC_neg_178		FALSE	NA	LC		-8.56342	-7.90637	-13.3451	-8.25879	-7.94599	-7.46679	-12.1854	-8.12327	-7.66834	-13.1258	-7.80118	-8.28923	-12.1493	-8.11675	-8.22175	-7.60501	-7.62908	-7.85188	-13.1756	-7.66492	-7.82031	-7.38688	-7.70814	-12.2896	-7.72209	-7.65683	-7.93342	-7.83747	-7.89694	-7.93903	-7.22985	-13.3066	-7.77585	-12.056	-8.59632	-13.187	-8.17326	-12.336	-8.47279	-8.08802	-7.93324	-7.80724	-7.67079
	LC_neg_179		FALSE	NA	LC		-8.10521	-12.1627	-7.23685	-12.9026	-7.3529	-6.76925	-7.92072	-6.12058	-6.56903	-6.55976	-5.75464	-7.33468	-7.93551	-7.70172	-7.11556	-6.80512	-6.40298	-7.57656	-8.15326	-13.3587	-12.2651	-13.3693	-8.21979	-5.78357	-5.38739	-4.51744	-5.33798	-5.88008	-6.21413	-4.92975	-12.0933	-5.84854	-6.61318	-6.68293	-6.2034	-7.69519	-6.4982	-6.75108	-6.20816	-5.46586	-5.52249	-8.17545	-13.3081
	LC_neg_180		FALSE	NA	LC		-12.135	-7.74017	-13.3451	-8.89266	-13.4143	-6.92426	-12.1854	-13.1894	-13.1919	-7.231	-8.37437	-7.54557	-8.74936	-13.4301	-8.44917	-7.68543	-13.0628	-8.04982	-6.49615	-7.81925	-8.22557	-13.3693	-12.2593	-6.87833	-6.96127	-6.93048	-7.09156	-7.31756	-7.12992	-7.26096	-6.70485	-7.4111	-6.72554	-6.37109	-7.08426	-6.33842	-6.5883	-7.4836	-6.82944	-5.73836	-8.52348	-7.02186	-6.5829
	LC_neg_181		FALSE	NA	LC		-6.87026	-13.3331	-12.1754	-6.48949	-13.4143	-6.76539	-12.1854	-13.1894	-7.14994	-11.9559	-13.3169	-6.39658	-7.5845	-7.13962	-7.02099	-6.19215	-6.53053	-6.24246	-6.83133	-6.50666	-6.57393	-6.65562	-6.18132	-7.72482	-12.044	-6.65683	-7.03126	-13.4002	-6.51713	-7.1224	-6.96865	-12.136	-13.052	-12.056	-13.4413	-12.0171	-13.4017	-12.336	-13.2935	-6.88264	-6.49989	-7.70279	-6.68903
	LC_neg_182		FALSE	NA	LC		-4.34778	-4.29852	-4.41389	-4.41928	-4.45504	-4.55823	-4.48191	-4.57281	-4.42004	-4.20546	-4.37951	-4.31533	-4.39737	-4.36894	-4.44185	-4.34524	-4.48451	-4.18366	-4.19192	-4.3883	-4.54704	-4.32616	-4.45125	-4.58839	-4.59464	-4.43013	-4.66366	-4.47564	-4.75637	-4.28886	-4.62574	-4.63084	-4.69113	-4.5803	-4.73014	-4.85054	-4.72612	-5.26876	-4.72596	-5.07196	-4.59873	-4.79743	-4.3039
Allantoin: Allantoin	LC_neg_183	Allantoin: Allantoin	TRUE	NA	LC		-5.13872	-4.81299	-5.04159	-5.82583	-5.08044	-5.18687	-4.91448	-5.15732	-6.01753	-5.03306	-5.25079	-4.96619	-5.50223	-5.03517	-4.99187	-4.89259	-5.87405	-5.13615	-4.74727	-5.05235	-5.01085	-5.15434	-5.13233	-5.11301	-5.37947	-5.14679	-5.16951	-4.98926	-5.25275	-5.30826	-5.5218	-5.1385	-5.06329	-4.88611	-5.24336	-4.77977	-5.35496	-5.40662	-5.48722	-5.62859	-6.07999	-6.16437	-4.96534
	LC_neg_184		FALSE	NA	LC		-5.9695	-6.2215	-5.69791	-6.9127	-5.62406	-5.94377	-6.17048	-7.5969	-7.54165	-5.67255	-6.6985	-5.39658	-6.23175	-6.28243	-6.71925	-5.36534	-6.24402	-5.23883	-5.89254	-5.82119	-6.0687	-5.91044	-5.33913	-7.16491	-5.99962	-6.33944	-6.70428	-6.84897	-6.87185	-7.7973	-5.99883	-6.99758	-6.76195	-7.41861	-7.22264	-7.0373	-7.20241	-6.95138	-7.74607	-6.55048	-7.55554	-7.44741	-6.51951
	LC_neg_185		FALSE	NA	LC		-6.71992	-6.59792	-6.13836	-6.53148	-6.01485	-6.50493	-6.75172	-7.90396	-7.44594	-6.55217	-7.40999	-6.32605	-6.94417	-7.72228	-7.98229	-6.21187	-6.55322	-5.74153	-6.09614	-6.33604	-6.29291	-6.66251	-5.84428	-6.49953	-6.71011	-6.59401	-6.56342	-7.15654	-7.34901	-6.59677	-6.95039	-7.47937	-7.64258	-7.29522	-7.93401	-7.19269	-7.83984	-8.07134	-7.09821	-6.24722	-6.7026	-6.90134	-6.43397
	LC_neg_186		FALSE	NA	LC		-12.135	-13.3331	-7.23685	-8.17171	-7.72011	-12.1424	-7.64111	-6.96054	-7.51007	-7.81293	-7.004	-7.39357	-6.98382	-7.32635	-6.96123	-7.5622	-7.6515	-7.39312	-13.1756	-7.43955	-12.2651	-7.38688	-7.37396	-7.59534	-13.2139	-7.59763	-8.14534	-12.2298	-7.6283	-13.2152	-12.0933	-8.61942	-13.052	-12.056	-7.87195	-8.45912	-7.95914	-8.3461	-7.73838	-8.56914	-8.44631	-8.26053	-7.99453
	LC_neg_187		FALSE	NA	LC		-6.34488	-5.5878	-5.52679	-5.81991	-5.64541	-5.93724	-5.41871	-6.41787	-6.3188	-6.56357	-6.22413	-6.68575	-6.67175	-6.47253	-6.40869	-5.91666	-5.77737	-5.83716	-5.85596	-5.52394	-6.20861	-5.97327	-5.5558	-6.1331	-6.48262	-5.71659	-5.98151	-6.3829	-5.91178	-5.75983	-6.00588	-6.01821	-6.19089	-6.21473	-5.93006	-6.76078	-6.28574	-6.85133	-6.18444	-5.79875	-5.9951	-6.12089	-5.9765
D-Ala-D-ala: L-beta-homoglutamine-HCl: L-beta-homolysine-2HCl	LC_neg_188	D-Ala-D-ala: L-beta-homoglutamine-HCl: L-beta-homolysine-2HCl	TRUE	NA	LC		-1.2099	-1.2499	-1.04352	-1.42691	-1.26456	-1.11837	-1.28029	-1.23607	-1.78936	-1.35939	-1.33656	-1.30788	-1.3405	-1.43873	-1.38957	-1.2158	-1.45699	-1.21708	-1.34551	-1.31615	-1.30164	-1.16065	-1.246	-0.836618	-0.414911	-0.520064	-0.68383	-0.65835	-0.372373	-0.536224	-0.670987	-0.572268	-0.562627	-0.392576	-0.556018	-0.385739	-0.541235	-0.955701	-0.623862	-0.432847	-0.884662	-0.763075	-0.721865
D-Ala-D-ala: L-beta-homoglutamine-HCl: L-beta-homolysine-2HCl	LC_neg_189	D-Ala-D-ala: L-beta-homoglutamine-HCl: L-beta-homolysine-2HCl	TRUE	NA	LC		-5.09178	-4.78863	-5.22513	-5.85099	-5.08717	-5.73485	-4.94808	-5.9946	-7.39316	-4.42278	-5.53881	-4.94181	-5.2384	-5.21168	-5.38886	-4.43605	-6.37006	-4.84818	-4.83355	-4.98012	-4.96233	-5.18623	-4.82099	-5.96567	-5.9495	-5.72448	-6.02076	-6.2576	-5.81894	-5.69355	-5.52856	-5.9683	-6.34117	-6.01407	-6.20819	-5.66544	-6.50121	-6.57523	-6.04742	-5.88966	-7.16399	-7.24711	-6.16531
D-Ala-D-ala: L-beta-homoglutamine-HCl: L-beta-homolysine-2HCl	LC_neg_190	D-Ala-D-ala: L-beta-homoglutamine-HCl: L-beta-homolysine-2HCl	TRUE	NA	LC		-5.92334	-6.23197	-5.89004	-6.52568	-5.84564	-6.30105	-5.87962	-6.75891	-14.3617	-11.9559	-7.59578	-13.3008	-12.1493	-6.28498	-6.52749	-5.61811	-14.2339	-5.71101	-5.52817	-6.36973	-5.66683	-6.16775	-5.29996	-6.63616	-6.43586	-5.85488	-6.10039	-6.48982	-6.47875	-6.20953	-6.28028	-6.61942	-7.36547	-12.056	-6.74484	-6.99229	-7.4363	-7.27715	-7.38608	-5.96923	-6.6071	-6.62262	-6.12254
	LC_neg_191		FALSE	NA	LC		-4.98634	-4.77134	-4.4991	-5.24364	-4.91375	-4.74623	-4.71782	-4.88787	-5.96629	-4.76059	-12.147	-4.78673	-5.07842	-4.62228	-13.3924	-4.52164	-13.0628	-4.57427	-4.99945	-4.77157	-4.702	-4.70098	-4.50369	-4.89729	-4.62148	-4.54688	-4.71187	-4.75766	-5.28827	-4.565	-13.2633	-5.61418	-5.28544	-5.07876	-5.52892	-5.81854	-5.69991	-5.60812	-5.73646	-4.9955	-5.31702	-5.57994	-4.86136
	LC_neg_192		FALSE	NA	LC		-4.89656	-4.25315	-4.49206	-4.8729	-4.73499	-4.8325	-4.84657	-4.5428	-4.8775	-4.40986	-4.41904	-4.39884	-4.4659	-4.50631	-4.56116	-4.65587	-5.30049	-4.6145	-4.96009	-4.64331	-4.82492	-4.47505	-4.54889	-13.4591	-12.044	-13.2343	-12.2792	-13.4002	-12.1449	-13.2152	-12.0933	-13.3066	-11.882	-13.226	-12.2719	-13.187	-12.2322	-13.5053	-12.123	-13.1541	-12.8613	-14.0008	-8.38855
	LC_neg_193		FALSE	NA	LC		-7.11506	-7.34395	-6.91492	-7.98511	-7.77697	-7.12246	-12.1854	-13.1894	-8.31743	-7.2493	-12.147	-7.09589	-7.661	-7.20082	-7.56513	-7.17915	-14.2339	-7.54632	-12.0057	-7.34718	-7.34226	-7.29305	-7.50443	-7.65217	-7.59189	-7.37628	-7.2943	-7.46897	-13.3154	-7.50091	-7.50838	-7.0916	-11.882	-7.20915	-7.04949	-7.96787	-7.32526	-13.5053	-7.0403	-7.5394	-7.74125	-7.52627	-7.73756
5-Methylcytosine hydrochloride: D-2-Aminoadipic acid: L-2-Aminoadipic Acid	LC_neg_194	5-Methylcytosine hydrochloride: D-2-Aminoadipic acid: L-2-Aminoadipic Acid	TRUE	NA	LC		-13.3051	-12.1627	-13.3451	-8.20221	-13.4143	-7.75004	-12.1854	-13.1894	-13.1919	-6.62996	-13.3169	-12.1305	-7.49266	-7.19123	-13.3924	-6.96324	-13.0628	-8.90462	-13.1756	-7.07764	-12.2651	-13.3693	-12.2593	-13.4591	-12.044	-13.2343	-12.2792	-13.4002	-12.1449	-13.2152	-12.0933	-13.3066	-8.64258	-12.056	-13.4413	-8.95822	-12.2322	-13.5053	-12.123	-13.1541	-12.8613	-14.0008	-7.30741
	LC_neg_195		FALSE	NA	LC		-6.78132	-6.69964	-12.1754	-6.86556	-13.4143	-6.63632	-12.1854	-6.70152	-7.09036	-5.96091	-6.23207	-6.13053	-6.31078	-7.42964	-6.64014	-6.5622	-6.81274	-6.81535	-6.40084	-7.07301	-6.73112	-13.3693	-6.789	-6.1376	-5.77307	-6.22863	-6.23723	-6.15892	-6.09321	-6.41102	-6.35038	-6.44173	-6.04354	-6.50828	-6.75531	-6.01712	-6.27796	-6.84419	-6.20551	-6.23823	-6.63039	-5.78526	-6.77994
	LC_neg_196		FALSE	NA	LC		-4.67371	-5.02315	-5.20071	-7.43595	-5.77335	-4.79166	-5.25206	-5.49239	-6.74711	-5.13005	-5.22149	-4.68759	-5.57606	-4.98255	-5.75324	-4.948	-6.78562	-5.10716	-4.81808	-5.97039	-4.85288	-4.89312	-4.96062	-4.8755	-4.14047	-4.38251	-4.50954	-4.03503	-3.68589	-4.58307	-4.5585	-3.75517	-3.87892	-4.00136	-4.43759	-4.02654	-3.73187	-3.90002	-3.94479	-4.44761	-6.00198	-6.23051	-4.06246
	LC_neg_197		FALSE	NA	LC		-5.17689	-5.61839	-5.13958	-6.11257	-5.51424	-5.59803	-5.3968	-5.55093	-6.51947	-5.35433	-5.47296	-5.01969	-5.48949	-5.77321	-5.45063	-5.11123	-14.2339	-5.34807	-4.95283	-5.58527	-5.60688	-5.40697	-5.23572	-5.29462	-5.09241	-5.17626	-5.38977	-5.34307	-5.37963	-5.40619	-5.26468	-5.94178	-5.64258	-5.61678	-5.84004	-5.71334	-5.99907	-6.52869	-5.67642	-5.15834	-6.4786	-6.39652	-5.66536
	LC_neg_198		FALSE	NA	LC		-1.99541	-1.60556	-1.77504	-2.28927	-1.90729	-2.1166	-1.9449	-1.95439	-2.22523	-1.65936	-1.74063	-1.59656	-1.76546	-1.78027	-1.88711	-1.8084	-2.55873	-1.90127	-2.13997	-1.91754	-1.97482	-1.81864	-1.9165	-5.8652	-5.58094	-5.34095	-5.77846	-5.59881	-5.69091	-5.46696	-12.0933	-5.59339	-13.052	-5.83579	-6.14031	-5.73377	-5.87656	-6.01411	-5.7403	-5.61883	-5.41013	-5.33755	-5.82561
	LC_neg_199		FALSE	NA	LC		-6.35944	-6.35249	-12.1754	-6.60497	-6.55873	-5.51138	-5.98903	-13.1894	-7.01975	-11.9559	-13.3169	-7.76908	-12.1493	-13.4301	-12.2218	-5.74883	-6.22567	-5.89125	-5.36506	-6.16365	-6.33173	-6.11248	-6.25182	-5.15689	-4.71509	-4.51401	-5.11373	-4.97031	-4.82294	-5.15041	-5.08336	-5.82614	-5.3498	-5.59115	-5.81793	-4.91558	-5.82465	-6.03836	-5.77727	-4.49947	-5.15399	-4.68742	-4.96534
	LC_neg_200		FALSE	NA	LC		-5.82511	-5.8468	-5.85152	-5.77795	-5.49324	-5.83655	-5.70789	-5.89474	-5.79672	-5.94591	-5.6374	-5.75357	-5.57102	-5.82972	-5.48029	-5.97724	-5.86201	-5.77271	-5.72854	-5.84271	-5.58796	-5.72782	-5.67603	-5.70798	-5.49969	-5.99108	-6.09818	-5.93823	-5.58009	-6.22931	-6.17581	-6.36928	-11.882	-6.61125	-13.4413	-5.79687	-6.10746	-6.81947	-6.40118	-6.18544	-5.81331	-5.63023	-5.79369
	LC_neg_201		FALSE	NA	LC		-5.4911	-5.15771	-5.19817	-5.93943	-5.18478	-5.54079	-5.31369	-5.99954	-6.30654	-6.35433	-6.07133	-5.96954	-5.99729	-5.71883	-6.03413	-5.30586	-5.31012	-5.07227	-5.49967	-5.42915	-5.25387	-5.69744	-5.01985	-4.64495	-3.99841	-3.95697	-3.93243	-4.54953	-3.93596	-4.01426	-4.39136	-5.02167	-4.95131	-4.81022	-5.03136	-4.92026	-5.21102	-5.59158	-5.07259	-3.89201	-4.54042	-4.51466	-4.66627
	LC_neg_202		FALSE	NA	LC		-5.61314	-5.87525	-5.44904	-6.29121	-5.69763	-5.43884	-5.67411	-12.0194	-6.54804	-6.50011	-6.30007	-6.34046	-5.94635	-6.10096	-6.19446	-6.00277	-5.8631	-5.74496	-6.30218	-5.75478	-5.69693	-5.56413	-5.48234	-5.77478	-5.85639	-5.68543	-5.7026	-5.60855	-6.0527	-5.47537	-5.97095	-6.08917	-5.8523	-6.30115	-6.85309	-5.79258	-6.30932	-6.5871	-6.24584	-5.91093	-5.68033	-6.18822	-5.52769
	LC_neg_203		FALSE	NA	LC		-5.04868	-5.24384	-4.82377	-5.62239	-5.12935	-5.01193	-5.21069	-5.27797	-5.56497	-5.10345	-4.91174	-5.06804	-5.20677	-5.2141	-4.97383	-5.22851	-5.53573	-5.04664	-4.94441	-5.24728	-5.03094	-5.01672	-4.85181	-5.56926	-5.68451	-5.4911	-5.40199	-5.55579	-5.5666	-5.59127	-5.90352	-5.93088	-5.78519	-5.98995	-6.12893	-5.79473	-5.90223	-12.336	-6.27338	-5.73625	-5.50967	-5.88826	-5.54919
	LC_neg_204		FALSE	NA	LC		-6.28808	-6.63219	-6.06692	-6.53535	-6.25372	-6.52438	-6.42757	-13.1894	-6.16093	-6.60226	-6.4558	-6.73441	-6.48001	-6.25222	-6.20433	-11.8101	-6.55322	-6.3325	-6.0412	-6.55106	-6.40435	-6.08216	-6.32596	-13.4591	-12.044	-6.75448	-6.92164	-6.38012	-7.4079	-6.39817	-13.2633	-12.136	-6.60076	-7.42506	-13.4413	-7.08901	-12.2322	-13.5053	-6.94424	-6.69878	-6.80005	-7.66661	-6.61393
	LC_neg_205		FALSE	NA	LC		-6.66464	-6.5878	-6.39993	-6.43958	-7.02558	-6.84876	-6.79311	-13.1894	-7.0718	-7.09791	-12.147	-7.16091	-6.85161	-6.86739	-13.3924	-11.8101	-6.78769	-6.36645	-6.74517	-6.52236	-6.61165	-6.73325	-6.0783	-13.4591	-12.044	-6.82911	-6.65795	-6.71672	-6.74115	-6.90227	-13.2633	-12.136	-13.052	-7.26596	-12.2719	-7.2155	-13.4017	-12.336	-13.2935	-6.52475	-6.57594	-6.88306	-12.1375
	LC_neg_206		FALSE	NA	LC		-1.70998	-2.05592	-1.5468	-1.45298	-1.97923	-1.5342	-1.77427	-1.39677	-0.870754	-2.45871	-1.57373	-1.51675	-1.52074	-1.56303	-1.55179	-1.93242	-1.24739	-1.73161	-2.04925	-1.6584	-1.90803	-2.00669	-2.0018	-1.28687	-1.11057	-1.21493	-1.13957	-1.07666	-0.92624	-1.31882	-1.46581	-1.16341	-1.27544	-1.06853	-1.05319	-1.17128	-1.02142	-1.87752	-1.09667	-0.93199	-0.778162	-0.555694	-0.977058
	LC_neg_207		FALSE	NA	LC		-3.21279	-3.32701	-3.0305	-4.12457	-3.33411	-2.93507	-3.21996	-3.17429	-3.56254	-3.43888	-3.23507	-3.06864	-3.05918	-3.14077	-3.32795	-3.19052	-14.2339	-3.21128	-3.1707	-3.26235	-3.30767	-3.54292	-3.37193	-2.97043	-2.95832	-2.93448	-2.9085	-3.06432	-3.06746	-3.12902	-3.14012	-3.00929	-3.02338	-2.981	-3.03826	-2.97881	-2.98212	-3.58748	-3.22486	-2.67105	-3.67647	-3.03334	-2.94301
	LC_neg_208		FALSE	NA	LC		-4.83118	-5.06819	-4.94663	-5.08389	-5.08044	-5.03383	-4.71782	-4.98357	-5.62627	-4.9286	-5.03843	-4.9944	-4.90559	-5.25846	-5.14138	-4.86631	-13.0628	-4.82077	-4.78009	-4.91858	-5.11761	-4.98293	-5.00613	-4.96968	-4.83781	-4.98041	-4.77404	-4.80259	-4.833	-4.90227	-5.26327	-4.88175	-4.77585	-4.91081	-5.10865	-4.68222	-4.95603	-5.51728	-4.63833	-4.70909	-5.03198	-4.72937	-4.82461
	LC_neg_209		FALSE	NA	LC		-4.25028	-4.15459	-4.19182	-4.69374	-4.36239	-4.20572	-4.26988	-4.72074	-4.57637	-4.35681	-4.43807	-4.67384	-4.63798	-4.28817	-4.79456	-4.3681	-4.59608	-4.63664	-4.42827	-4.63646	-4.54552	-4.31527	-4.52913	-5.31105	-4.65839	-4.78717	-4.8604	-5.05098	-5.02017	-4.87976	-5.07468	-5.7266	-5.66611	-5.18293	-5.35037	-5.25188	-5.31727	-5.91164	-5.11555	-4.87218	-5.04543	-5.21247	-4.86343
	LC_neg_210		FALSE	NA	LC		-5.92551	-6.5878	-6.18298	-6.19299	-6.96651	-6.72357	-12.1854	-13.1894	-13.1919	-13.1258	-12.147	-13.3008	-12.1493	-13.4301	-12.2218	-5.80263	-6.19104	-5.801	-6.12578	-5.80959	-6.48958	-6.99918	-6.2125	-5.96567	-5.08595	-5.41567	-5.30957	-5.60205	-5.15492	-5.62457	-5.85176	-13.3066	-11.882	-13.226	-12.2719	-13.187	-12.2322	-13.5053	-7.76159	-4.82207	-5.08656	-4.61776	-5.64564
	LC_neg_211		FALSE	NA	LC		-5.59236	-5.2098	-5.73066	-5.74952	-5.51122	-5.80053	-5.67939	-6.47512	-6.30248	-5.37762	-6.10014	-6.02434	-6.26665	-5.86358	-6.08562	-5.46435	-6.09187	-5.203	-5.09082	-5.79236	-6.03628	-5.75516	-5.18845	-5.8485	-5.44245	-5.38407	-5.56037	-5.82796	-5.60916	-5.35407	-5.29316	-6.68387	-6.10069	-6.5966	-6.39742	-6.53958	-13.4017	-7.01813	-6.49855	-5.10018	-6.30505	-6.27408	-6.06424
	LC_neg_212		FALSE	NA	LC		-3.45002	-4.37191	-3.61024	-3.94039	-4.01646	-4.32644	-3.54037	-4.00945	-5.2274	-5.27876	-4.55949	-5.69498	-5.52155	-5.25596	-3.8819	-3.89857	-3.97237	-3.89601	-4.77049	-4.00416	-4.33567	-3.87451	-3.56042	-3.78489	-3.50141	-3.7965	-3.51432	-3.4379	-4.34469	-3.23823	-3.63574	-4.43248	-4.42353	-4.50743	-4.52817	-5.1495	-4.93651	-5.83531	-4.88996	-5.14848	-3.73579	-4.46478	-4.10529
4-Coumaric acid: 4-Coumaric acid	LC_neg_213	4-Coumaric acid: 4-Coumaric acid	TRUE	NA	LC		-4.23544	-4.2098	-4.09922	-4.80286	-4.23431	-4.18493	-4.44097	-4.18514	-4.8983	-4.37511	-4.23008	-4.11496	-4.3164	-4.23426	-4.13311	-4.1535	-5.07662	-4.10276	-4.27627	-4.23623	-4.14846	-4.25678	-4.11749	-4.17124	-4.23666	-4.37628	-4.28233	-4.29971	-4.44443	-4.12108	-4.64856	-4.2432	-4.48307	-4.13519	-4.11201	-4.42051	-4.22279	-4.70184	-4.4696	-4.24797	-4.67757	-4.75467	-4.16786
4-Coumaric acid: 4-Coumaric acid	LC_neg_214	4-Coumaric acid: 4-Coumaric acid	TRUE	NA	LC		-4.40477	-4.47077	-4.18361	-4.7947	-4.18538	-4.46757	-4.7124	-4.48287	-4.9445	-4.65008	-4.45115	-4.73441	-4.64679	-4.482	-4.47282	-4.53193	-5.07157	-4.20359	-4.77368	-4.29771	-4.50872	-4.41567	-4.47796	-4.39277	-4.54772	-4.4085	-4.34125	-4.4572	-4.40941	-4.37516	-4.73091	-4.45105	-4.67151	-4.5776	-4.46811	-4.67628	-4.49294	-4.98142	-4.65272	-4.57762	-4.70147	-4.60112	-4.28991
	LC_neg_216		FALSE	NA	LC		-7.62541	-7.43781	-7.17545	-7.43958	-7.53708	-7.61879	-12.1854	-6.94619	-7.36747	-7.47477	-7.27796	-7.32318	-7.06183	-7.10771	-6.76963	-12.9801	-7.37162	-7.54034	-7.87185	-6.86256	-8.1404	-7.28241	-6.96981	-7.44272	-7.03901	-7.30352	-7.12719	-6.82228	-7.64946	-7.17076	-7.56978	-7.20789	-11.882	-7.23161	-7.15641	-7.40568	-7.23215	-13.5053	-7.23769	-6.72365	-7.02284	-7.27068	-6.72621
	LC_neg_218		FALSE	NA	LC		-6.97397	-6.77804	-6.8101	-7.13299	-6.59981	-7.257	-12.1854	-13.1894	-7.26907	-11.9559	-7.25619	-6.94291	-6.85978	-6.93378	-6.96962	-6.92477	-7.65527	-7.54632	-6.7121	-7.30856	-7.19185	-7.35864	-7.1209	-13.4591	-7.43915	-12.0643	-13.4494	-12.2298	-7.54661	-13.2152	-8.35638	-12.136	-13.052	-6.86841	-7.45312	-7.12635	-7.44208	-12.336	-7.4226	-13.1541	-12.8613	-7.87788	-7.76052
	LC_neg_219		FALSE	NA	LC		-7.29366	-7.39599	-7.18046	-7.39662	-7.5807	-7.36977	-13.3557	-7.39495	-8.1919	-7.47477	-7.28898	-7.73822	-12.1493	-13.4301	-7.40869	-7.54542	-7.68581	-6.96335	-7.13123	-7.0592	-6.82399	-7.32548	-7.38485	-6.72821	-6.25394	-6.61955	-6.68424	-7.13293	-5.13987	-7.0204	-6.87525	-7.00671	-6.54815	-7.17611	-7.32807	-6.76078	-7.5819	-12.336	-6.90065	-6.24122	-6.82915	-6.53033	-6.83168
	LC_neg_220		FALSE	NA	LC		-3.43568	-3.47582	-3.3408	-4.04813	-3.51311	-3.55031	-3.59089	-3.63286	-4.30383	-3.4437	-3.51639	-3.46559	-3.64856	-3.59872	-3.41547	-3.47226	-4.18387	-3.44868	-3.5799	-3.34928	-3.47755	-3.55089	-3.53443	-3.48691	-3.49755	-3.6418	-3.5099	-3.51173	-3.589	-3.78889	-3.65918	-3.52415	-3.74079	-3.46275	-3.68525	-3.60961	-3.55072	-4.045	-3.7427	-3.62565	-4.10016	-4.09173	-3.57101
	LC_neg_221		FALSE	NA	LC		-3.06171	-3.01861	-2.94583	-3.36867	-3.08857	-3.27405	-3.14773	-3.17813	-3.45832	-3.4332	-3.28037	-3.36125	-3.36356	-3.10884	-3.16346	-3.20568	-3.5176	-2.91448	-3.39058	-2.90129	-3.16035	-3.07841	-3.09357	-3.06721	-3.23451	-3.2534	-3.05546	-3.17059	-3.33145	-3.36029	-3.32296	-3.28563	-3.60644	-3.31494	-3.28889	-3.50361	-3.22559	-3.8954	-3.44787	-3.26308	-3.38314	-3.43476	-3.22793
	LC_neg_222		FALSE	NA	LC		-1.96212	-1.74955	-1.8107	-2.43629	-1.86429	-2.1223	-1.77615	-2.091	-2.76785	-1.79672	-2.16175	-2.00699	-2.10216	-2.13286	-2.27096	-1.72252	-2.49092	-1.88107	-1.82138	-1.73899	-1.97854	-1.8949	-1.77338	-2.12679	-2.06039	-1.99257	-2.14035	-2.12272	-2.18648	-1.89718	-2.19752	-2.57757	-2.20845	-2.32641	-2.66045	-2.38069	-2.57593	-2.79882	-2.42106	-2.06317	-2.5044	-2.59553	-2.18847
	LC_neg_223		FALSE	NA	LC		-6.21742	-6.09901	-6.4905	-6.01865	-12.2437	-13.3124	-5.77981	-6.19784	-6.77686	-5.99396	-6.0953	-12.1305	-6.35055	-6.14655	-6.21426	-5.81013	-6.45956	-6.59502	-6.08552	-6.33327	-6.57083	-5.92072	-6.57126	-13.4591	-6.73416	-6.46607	-12.2792	-13.4002	-12.1449	-6.27264	-6.96865	-13.3066	-11.882	-13.226	-12.2719	-7.05776	-13.4017	-12.336	-13.2935	-11.9842	-7.29656	-7.30156	-13.3081
	LC_neg_224		FALSE	NA	LC		-5.07607	-4.58276	-4.94449	-4.92473	-4.8725	-5.3465	-5.27987	-5.20922	-5.27569	-4.72921	-4.93967	-4.7584	-5.11098	-4.98359	-5.22301	-5.03022	-5.17742	-4.89506	-5.21853	-4.98012	-5.09628	-4.99592	-4.91157	-5.49663	-5.39696	-5.30796	-5.18233	-5.68891	-5.26359	-5.52865	-5.53705	-5.55605	-5.78519	-5.72811	-6.04949	-5.94864	-5.65054	-6.4534	-5.65997	-5.31019	-5.17096	-5.48827	-5.33875
	LC_neg_225		FALSE	NA	LC		-6.60792	-5.88969	-6.09982	-14.0736	-5.92777	-6.16508	-6.13135	-6.07562	-6.08221	-5.77047	-6.10256	-5.68391	-6.10489	-6.13501	-6.21925	-11.8101	-6.23693	-13.4591	-6.27778	-5.98555	-5.80566	-5.54173	-5.91354	-6.12637	-5.85639	-6.67201	-6.36165	-12.2298	-6.26223	-6.79309	-6.28599	-7.28355	-6.62152	-6.84658	-13.4413	-12.0171	-13.4017	-7.61115	-12.123	-5.9301	-6.90715	-6.02759	-6.25757
	LC_neg_226		FALSE	NA	LC		-6.89974	-7.29371	-6.82967	-7.22395	-13.4143	-7.57757	-6.43054	-7.08607	-13.1919	-13.1258	-7.53552	-7.96061	-12.1493	-13.4301	-12.2218	-6.73212	-7.5462	-7.34547	-13.1756	-12.1885	-7.41265	-6.68337	-13.4285	-6.71133	-6.96127	-7.79963	-12.2792	-6.84129	-13.3154	-12.0452	-6.58379	-13.3066	-7.48212	-12.056	-7.19388	-13.187	-7.62072	-7.50597	-7.21082	-11.9842	-7.51557	-7.56737	-7.39452
	LC_neg_227		FALSE	NA	LC		-6.49431	-6.25849	-6.3147	-6.87536	-6.52181	-6.20899	-6.67587	-6.36599	-6.68763	-5.97607	-6.39207	-6.52897	-6.39144	-6.16754	-6.09247	-6.4882	-7.03795	-6.10166	-6.28081	-6.28963	-6.73805	-6.36987	-5.98423	-6.2697	-6.1888	-6.05435	-6.20356	-6.0823	-6.2541	-6.49748	-6.46885	-6.60202	-6.60076	-6.20915	-6.25446	-6.57971	-6.35496	-6.7148	-6.33297	-6.23524	-6.68476	-6.79011	-6.59661
	LC_neg_228		FALSE	NA	LC		-6.18854	-6.14034	-6.28467	-6.50462	-6.38017	-6.67929	-5.95661	-6.06266	-6.40908	-6.1514	-6.42814	-6.72681	-6.30799	-6.25471	-6.14138	-6.02005	-6.64962	-5.68607	-6.52458	-6.03198	-5.8463	-6.06837	-6.03693	-6.4539	-6.08208	-5.96747	-6.1317	-6.09365	-6.48191	-6.42725	-6.47863	-6.20526	-6.36898	-6.29227	-6.22749	-6.6363	-6.29094	-6.82297	-6.1331	-6.34998	-6.27973	-6.55699	-6.16786
Pyridoxal hydrochrolide	LC_neg_229	Pyridoxal hydrochrolide	TRUE	pyridoxal	LC	COR_NG:KEPT	-12.135	-7.76278	-13.3451	-8.37909	-8.75538	-8.31228	-8.12653	-8.97991	-8.54804	-7.96595	-12.147	-8.85752	-13.3198	-12.2597	-13.3924	-11.8101	-6.99908	-7.89696	-9.04634	-8.22913	-13.4349	-8.40409	-8.36315	-8.20214	-7.70614	-8.00544	-12.2792	-7.93211	-7.7679	-13.2152	-8.13399	-12.136	-13.052	-12.056	-13.4413	-12.0171	-8.05335	-13.5053	-7.91793	-8.05607	-7.82182	-8.33667	-7.9765
	LC_neg_230		FALSE	NA	LC		-5.22807	-5.16396	-5.18676	-12.9026	-13.4143	-5.35228	-5.17172	-5.13951	-5.81108	-11.9559	-5.38615	-13.3008	-5.20677	-12.2597	-5.42301	-12.9801	-5.84253	-12.2893	-13.1756	-5.05007	-5.3542	-5.29305	-5.3972	-5.15918	-5.08595	-5.20497	-5.33018	-5.28077	-5.46774	-12.0452	-13.2633	-12.136	-13.052	-5.34944	-5.33983	-5.56133	-5.5441	-12.336	-13.2935	-5.4433	-5.51853	-5.63677	-5.06662
Pyridoxamine dihydrochloride	LC_neg_231 LC_neg_232 LC_neg_1843 X_LC_neg_233	Pyridoxamine dihydrochloride	TRUE	pyridoxamine	LC	COR_OK:PC1	-6.19548	-6.71118	-6.22218	-6.13956	-6.51462	-6.32855	-5.81174	-6.28879	-7.65884	-5.57519	-6.23317	-6.18054	-6.87881	-6.67918	-6.73569	-5.81133	-6.60795	-6.59613	-6.32135	-6.09782	-6.05174	-6.64219	-6.22259	-6.5239	-6.25952	-6.87245	-6.34957	-6.43297	-6.71335	-6.53107	-6.57348	-7.0942	-6.24116	-6.82453	-6.88667	-6.37857	-6.65218	-6.91231	-6.54616	-6.52633	-6.81705	-7.25966	-6.4929
Pyridoxamine dihydrochloride	LC_neg_232 LC_neg_231 LC_neg_1843 X_LC_neg_233	Pyridoxamine dihydrochloride	TRUE	pyridoxamine	LC	COR_NG:KEPT	-6.96504	-7.22411	-6.84154	-7.46155	-6.99997	-7.28991	-7.34412	-7.18936	-8.46096	-13.1258	-6.69483	-6.98758	-7.25852	-7.10771	-7.44917	-6.76088	-8.11896	-6.70766	-7.07234	-6.8746	-7.48665	-7.35306	-7.16715	-6.4539	-5.86964	-6.5583	-6.44912	-5.79053	-5.70562	-6.43708	-6.49178	-6.45417	-6.19711	-6.04109	-6.56529	-6.80334	-7.46544	-7.26279	-6.76159	-6.14848	-7.01168	-7.13782	-6.00135
Uric acid	LC_neg_234	Uric acid	TRUE	uric acid	LC	COR_NG:KEPT	-7.95616	-8.49974	-7.84552	-7.23652	-7.36375	-8.15241	-7.80846	-8.71363	-7.52262	-7.35763	-7.85745	-13.3008	-8.28579	-7.7643	-12.2218	-7.47226	-14.2339	-7.10606	-7.99572	-8.71455	-7.60213	-12.1999	-8.01985	-8.74528	-8.44576	-8.21189	-8.36165	-8.71321	-8.07639	-13.2152	-8.33253	-8.96607	-11.882	-13.226	-8.51107	-12.0171	-13.4017	-9.09658	-8.19494	-11.9842	-8.63895	-7.39467	-13.3081
Uric acid	LC_neg_235	Uric acid	TRUE	uric acid	LC	COR_NG:KEPT	-5.40402	-5.57774	-5.62256	-5.34891	-5.52029	-5.31934	-5.24813	-5.53473	-5.645	-5.04234	-5.56869	-5.25197	-5.15054	-5.61585	-5.63512	-5.21352	-4.67046	-5.07983	-5.5683	-5.33189	-5.37297	-5.75885	-5.63808	-5.61247	-5.07567	-5.61955	-5.30957	-5.28727	-4.86462	-5.49405	-4.98598	-5.14857	-5.01168	-5.01043	-5.29206	-4.79473	-4.88048	-5.42648	-4.87196	-5.13174	-5.5904	-4.38775	-5.52769
	LC_neg_237		FALSE	NA	LC		-6.36531	-6.10863	-6.12378	-6.89515	-6.38017	-6.26789	-6.48499	-6.30062	-7.04667	-6.21293	-6.401	-6.39057	-6.51831	-6.08756	-6.38886	-6.02295	-6.95658	-6.4424	-6.44092	-6.13682	-6.2014	-6.515	-6.42643	-6.37738	-6.30405	-6.56537	-6.62257	-6.10739	-6.42605	-6.45028	-6.71252	-6.68753	-6.8671	-6.31008	-6.43618	-6.42549	-6.57871	-6.95138	-6.39815	-6.50305	-6.89684	-6.94131	-6.47769
	LC_neg_238		FALSE	NA	LC		-6.87862	-7.20851	-12.1754	-7.57273	-7.13747	-7.75769	-7.29466	-13.1894	-13.1919	-7.36427	-6.88225	-6.89107	-6.95727	-6.82601	-13.3924	-11.8101	-14.2339	-12.2893	-7.19263	-6.85856	-6.86137	-6.99918	-7.3155	-7.71806	-7.12648	-6.87231	-7.79806	-7.33902	-7.30917	-7.38861	-7.08336	-6.99758	-8.14508	-13.226	-7.11089	-7.38614	-7.10287	-7.68579	-12.123	-7.24122	-7.37663	-7.84718	-7.60697
(-)-Norepinephrine: 3-Methyl-L-histidine	LC_neg_239	(-)-Norepinephrine: 3-Methyl-L-histidine	TRUE	NA	LC		-5.05933	-4.92643	-4.78599	-6.00648	-4.87735	-5.19075	-5.08039	-5.41293	-6.48684	-4.93476	-5.02111	-4.99554	-5.2291	-5.04701	-5.32022	-5.04047	-6.51331	-4.89315	-4.9821	-4.85558	-5.29164	-4.97006	-4.79534	-5.21397	-5.72209	-5.29028	-5.64015	-5.39128	-5.51876	-5.36966	-5.71445	-5.54603	-5.40452	-5.49974	-5.82342	-5.47108	-5.59795	-5.35749	-5.71177	-6.02482	-6.32391	-6.75407	-5.21863
	LC_neg_240		FALSE	NA	LC		-7.6114	-7.66021	-7.55095	-7.62549	-7.68567	-7.62578	-13.3557	-7.46144	-7.82267	-7.35103	-12.147	-7.708	-7.8354	-7.59675	-8.12489	-7.66717	-8.15055	-7.58884	-7.7162	-7.59023	-7.72077	-7.74051	-7.89786	-7.22112	-7.771	-7.49955	-7.27419	-7.64482	-7.42605	-7.68377	-7.56978	-7.63349	-7.58437	-7.97803	-7.40289	-7.46594	-7.74387	-7.77126	-7.78517	-7.7029	-7.92798	-8.07719	-7.54586
	LC_neg_241		FALSE	NA	LC		-12.135	-6.41675	-6.82181	-7.72828	-6.22377	-6.43576	-6.60716	-6.90859	-14.3617	-5.63597	-6.81704	-6.78871	-6.96166	-7.08091	-6.7299	-6.8405	-8.11376	-6.62632	-7.09348	-6.61022	-6.28781	-6.89414	-6.69792	-6.88588	-7.11065	-7.25698	-6.86415	-6.93211	-6.84719	-7.09103	-7.0587	-6.975	-6.8088	-6.32208	-7.20819	-6.60584	-7.08467	-7.37668	-6.91793	-6.57291	-8.01446	-7.82708	-6.85209
	LC_neg_242		FALSE	NA	LC		-6.15768	-6.14034	-6.11415	-7.30108	-6.75538	-6.85695	-6.58717	-6.47168	-7.54804	-6.52219	-6.27796	-6.34046	-6.17711	-6.47544	-6.09476	-6.329	-7.50819	-6.42854	-6.62873	-7.18849	-7.05998	-6.28772	-6.10506	-6.78005	-6.41952	-6.59763	-6.83809	-6.14705	-7.06213	-6.43052	-7.61222	-6.66206	-6.25431	-6.31008	-6.7071	-6.29526	-6.49219	-5.9824	-6.41339	-6.83218	-7.27305	-7.91985	-6.32157
	LC_neg_243		FALSE	NA	LC		-6.99655	-6.86503	-7.19055	-6.88028	-6.81368	-6.51138	-6.67236	-7.01944	-7.10444	-6.44986	-6.99045	-6.83285	-6.97492	-7.11675	-7.12959	-6.18239	-6.46949	-6.46769	-6.48913	-6.93635	-7.23535	-6.90635	-6.43206	-5.98989	-6.34666	-6.27715	-5.8907	-6.50187	-6.22733	-6.44366	-6.17316	-6.39303	-6.21277	-6.41539	-6.24214	-6.38938	-6.4743	-7.39222	-6.11804	-5.85949	-6.20155	-5.81837	-5.96756
rac-Glycerol 3-phosphoate disodium salt hexahydrate	LC_neg_244	rac-Glycerol 3-phosphoate disodium salt hexahydrate	TRUE	NA	LC		-7.57018	-7.54473	-7.82967	-9.53341	-7.96238	-7.97243	-8.50986	-7.68157	-8.64758	-7.54085	-8.47139	-7.83285	-7.8354	-7.22506	-7.60378	-8.01427	-8.79807	-7.81535	-8.36827	-7.30313	-13.4349	-7.66943	-7.70814	-8.11968	-8.22525	-7.56183	-7.81249	-7.54173	-12.1449	-8.01548	-8.59084	-7.64058	-7.62571	-7.01164	-8.04949	-7.86511	-13.4017	-7.78487	-8.1331	-7.84122	-8.64757	-12.8321	-7.71496
rac-Glycerol 3-phosphoate disodium salt hexahydrate	LC_neg_245	rac-Glycerol 3-phosphoate disodium salt hexahydrate	TRUE	NA	LC		-3.2085	-2.81398	-3.58008	-3.7397	-3.07235	-3.52969	-3.057	-3.22141	-4.95403	-2.55525	-3.08117	-2.83642	-3.19898	-2.90558	-3.07201	-2.71502	-4.78098	-3.01264	-3.04345	-3.16612	-3.08601	-3.16347	-3.00508	-3.80848	-4.45822	-4.02358	-4.09818	-4.06544	-4.36278	-4.16327	-3.8391	-3.8609	-3.38265	-3.5785	-3.62123	-3.35732	-3.80962	-4.66048	-3.75769	-5.10562	-5.43788	-5.61614	-3.80409
rac-Glycerol 3-phosphoate disodium salt hexahydrate	LC_neg_246	rac-Glycerol 3-phosphoate disodium salt hexahydrate	TRUE	NA	LC		-6.12249	-6.04261	-5.85152	-6.92791	-5.95416	-6.42964	-6.61388	-6.09133	-14.3617	-5.70586	-6.41904	-5.88683	-5.9727	-5.83718	-6.00798	-5.98005	-13.0628	-5.87612	-5.79408	-5.84468	-5.91538	-5.93108	-5.76036	-6.0042	-6.14516	-5.88332	-13.4494	-6.17812	-6.2952	-6.13035	-6.25204	-6.48255	-6.09487	-6.33418	-6.40839	-6.24453	-6.47134	-6.33855	-6.06656	-6.24722	-12.8613	-6.63131	-6.39153
	LC_neg_247		FALSE	NA	LC		-7.45314	-7.0107	-7.30645	-7.71502	-13.4143	-7.39342	-7.60046	-7.85844	-7.72883	-7.3314	-12.147	-13.3008	-7.76462	-7.45809	-8.04295	-7.18563	-7.00629	-7.37174	-7.0412	-7.06379	-7.46923	-7.23544	-7.44056	-7.95173	-7.23095	-7.6049	-12.2792	-8.10509	-13.3154	-7.52167	-7.38675	-12.136	-8.37955	-7.53946	-7.77647	-7.56499	-13.4017	-12.336	-8.23769	-7.06664	-8.13645	-7.25717	-13.3081
	LC_neg_248		FALSE	NA	LC		-7.43452	-8.48714	-7.70875	-8.05576	-12.2437	-7.78872	-13.3557	-12.0194	-9.05804	-13.1258	-12.147	-13.3008	-12.1493	-13.4301	-12.2218	-12.9801	-8.32581	-12.2893	-13.1756	-12.1885	-13.4349	-7.58851	-8.06292	-7.74528	-6.65552	-6.93048	-7.04824	-7.34443	-6.77176	-6.93903	-7.1034	-12.136	-13.052	-12.056	-8.35435	-13.187	-12.2322	-13.5053	-12.123	-6.97918	-6.80486	-6.94131	-7.73756
	LC_neg_249		FALSE	NA	LC		-6.19114	-12.1627	-6.35102	-14.0736	-12.2437	-7.7809	-13.3557	-5.30214	-5.88103	-5.84505	-6.53552	-7.25607	-6.01087	-5.7643	-5.96962	-6.32184	-5.76103	-6.71774	-6.3459	-6.12479	-6.08851	-6.11957	-7.23449	-5.79775	-6.60291	-6.7384	-12.2792	-7.19026	-13.3154	-12.0452	-13.2633	-6.40807	-6.98588	-6.88166	-6.37035	-6.93912	-6.44788	-5.58264	-6.36223	-5.97918	-5.78216	-5.6767	-5.64208
	LC_neg_250		FALSE	NA	LC		-5.50399	-5.97069	-5.28873	-7.17473	-5.66876	-5.75769	-6.27587	-6.26455	-7.51947	-6.09791	-6.04776	-6.18152	-6.09039	-6.12357	-6.36101	-6.59635	-6.72491	-5.66317	-5.95888	-6.05463	-5.85194	-6.43029	-5.8537	-6.12637	-6.02412	-5.97687	-7.53025	-6.00525	-6.09079	-6.00327	-6.88389	-6.0159	-6.36198	-6.10962	-6.3359	-5.96304	-6.09147	-6.14841	-6.41952	-5.65625	-6.65406	-6.55906	-6.23595
	LC_neg_251		FALSE	NA	LC		-7.11506	-6.94461	-6.88185	-7.15669	-7.02128	-6.90289	-6.69357	-12.0194	-14.3617	-7.29927	-7.38615	-7.47391	-12.1493	-13.4301	-7.54619	-6.65362	-7.30789	-6.8335	-6.77049	-7.13924	-6.4606	-7.26135	-6.92145	-12.2896	-13.2139	-6.67584	-12.2792	-7.41103	-7.14487	-7.42074	-7.61222	-7.21846	-13.052	-12.056	-7.26688	-13.187	-7.45371	-12.336	-7.21615	-6.80981	-7.28644	-7.07126	-7.40655
	LC_neg_252		FALSE	NA	LC		-7.42837	-7.06584	-13.3451	-7.34465	-12.2437	-6.48256	-7.06073	-13.1894	-8.0399	-7.17745	-12.147	-7.36382	-7.31359	-7.48712	-7.23686	-12.9801	-7.18558	-7.008	-6.64815	-6.50979	-7.19185	-12.1999	-6.99879	-13.4591	-6.29508	-6.23708	-6.1317	-6.64482	-6.39593	-6.59677	-6.27743	-7.0916	-6.40092	-12.056	-13.4413	-12.0171	-7.50726	-7.64178	-6.50507	-5.65028	-14.0319	-5.73171	-6.60697
	LC_neg_253		FALSE	NA	LC		-12.135	-7.40189	-8.11655	-7.13888	-7.5681	-7.07866	-7.29466	-12.0194	-7.57392	-13.1258	-7.04076	-12.1305	-13.3198	-12.2597	-7.49686	-7.11586	-6.73885	-7.05833	-8.1644	-6.99209	-7.74153	-6.86604	-7.04554	-7.38271	-13.2139	-6.91233	-6.56037	-12.2298	-7.02939	-7.15987	-7.49509	-13.3066	-6.49355	-12.056	-13.4413	-12.0171	-7.4363	-13.5053	-12.123	-6.27452	-7.72293	-6.90134	-7.28505
	LC_neg_254		FALSE	NA	LC		-5.55502	-5.44999	-5.38827	-5.49798	-5.76075	-5.41746	-5.38525	-6.96536	-7.81879	-6.41846	-7.4527	-7.213	-13.3198	-7.38524	-7.403	-4.92748	-5.10923	-4.70432	-4.24194	-5.01967	-5.23045	-4.91146	-4.97084	-5.67163	-5.22384	-5.18441	-5.03126	-5.26657	-5.06213	-5.57853	-5.37757	-7.32293	-6.11828	-6.67907	-6.47603	-5.96304	-6.88244	-12.336	-6.53142	-4.90618	-5.21189	-4.81651	-5.05949
	LC_neg_255		FALSE	NA	LC		-2.75799	-2.74532	-2.62214	-2.9512	-2.87856	-2.9082	-2.5286	-2.2614	-2.58745	-2.64856	-2.17861	-2.97994	-2.65744	-2.62874	-2.44569	-2.75183	-3.14209	-2.97968	-3.21382	-2.82484	-2.89126	-2.96526	-3.0233	-3.09704	-3.13612	-3.09375	-3.12494	-3.11229	-2.99118	-3.03059	-3.32737	-2.24691	-2.58922	-2.29043	-2.38162	-2.51087	-2.28964	-2.87388	-2.16885	-3.40843	-3.2495	-3.19767	-2.8624
	LC_neg_256		FALSE	NA	LC		-5.2496	-5.57274	-5.20454	-5.22865	-5.33544	-5.35518	-5.07574	-12.0194	-5.39604	-5.54273	-13.3169	-5.64582	-12.1493	-5.75192	-13.3924	-5.34343	-5.38643	-5.57046	-5.47	-5.29502	-5.29419	-5.40264	-5.55119	-5.59534	-5.28025	-5.40295	-5.28044	-5.3229	-4.95285	-5.65673	-5.34292	-12.136	-13.052	-5.37734	-12.2719	-5.25188	-13.4017	-12.336	-13.2935	-4.92649	-5.24909	-4.77078	-12.1375
(-)Shikimic acid: L-Arginine monohydrochloride: L(+)-Arginine	LC_neg_257	(-)Shikimic acid: L-Arginine monohydrochloride: L(+)-Arginine	TRUE	NA	LC		-3.72746	-2.69782	-3.84652	-3.00262	-3.59222	-1.69815	-3.4773	-3.3917	-3.64244	-1.81748	-3.14009	-2.1162	-3.05009	-2.53482	-2.86176	-2.18057	-3.38702	-2.93933	-1.35425	-2.52809	-2.97022	-3.43066	-3.98061	-1.39664	-1.28071	-1.71425	-1.51977	-2.07398	-1.74648	-1.91752	-1.28117	-1.78862	-1.2056	-1.20047	-1.43426	-0.959051	-1.49434	-1.95174	-1.65657	-0.505074	-2.71555	-1.79682	-1.38892
(-)Shikimic acid: L-Arginine monohydrochloride: L(+)-Arginine	LC_neg_258	(-)Shikimic acid: L-Arginine monohydrochloride: L(+)-Arginine	TRUE	NA	LC		-3.307	-2.97316	-3.3303	-3.55244	-3.46413	-3.52071	-3.40552	-3.68355	-3.43738	-2.76607	-3.59024	-3.22531	-3.48159	-3.35349	-3.72368	-3.13809	-13.0628	-3.45815	-3.02747	-3.4444	-3.59188	-3.49067	-3.36416	-3.99549	-4.03279	-4.01448	-3.94778	-4.28792	-3.994	-4.06034	-3.9262	-4.42404	-3.97182	-3.97863	-4.11313	-4.00962	-4.35769	-4.62256	-3.93652	-3.35321	-4.23158	-4.22187	-4.06008
(-)Shikimic acid	LC_neg_259 LC_neg_1957 LC_neg_1959 GC_370 X_LC_neg_1958	(-)Shikimic acid	TRUE	shikimic acid	LC	COR_OK:PC1	27.3638	27.5844	27.3268	27.7885	27.1952	27.4721	27.4246	27.6886	27.832	27.6234	27.649	27.7619	27.6675	27.533	27.8243	27.5207	27.747	27.6028	27.1981	27.5643	27.4779	27.6382	27.5713	27.426	27.283	27.5693	27.519	27.6863	27.7627	27.2735	27.4675	27.4801	27.7102	27.7478	27.5101	27.5029	27.6507	27.458	27.5131	27.0095	27.4974	27.7641	27.787
	LC_neg_260		FALSE	NA	LC		-6.08088	-6.18035	-6.49988	-6.37734	-6.33145	-6.85695	-6.33021	-6.56731	-6.67357	-6.22797	-6.6374	-5.93414	-6.51831	-6.46963	-6.88785	-6.37272	-6.36697	-6.40122	-6.24785	-6.28427	-6.38245	-6.31459	-6.47505	-6.48225	-6.14785	-6.40771	-6.11596	-6.1005	-5.60227	-6.54627	-6.43355	-6.42022	-13.052	-6.14648	-12.2719	-5.68919	-6.38527	-7.05476	-7.10314	-5.56539	-6.39646	-5.61398	-6.35613
	LC_neg_261		FALSE	NA	LC		-12.135	-7.27194	-7.37383	-14.0736	-12.2437	-7.06911	-13.3557	-6.99954	-8.07181	-6.85903	-12.147	-7.25607	-13.3198	-7.34749	-7.23181	-6.8405	-7.74889	-7.32992	-7.01576	-7.27626	-7.44633	-7.32002	-7.11183	-7.33024	-8.07439	-7.02968	-8.03126	-12.2298	-7.34325	-8.17076	-13.2633	-12.136	-7.20648	-7.62605	-13.4413	-7.05262	-12.2322	-13.5053	-7.20021	-11.9842	-14.0319	-12.8321	-7.15767
	LC_neg_262		FALSE	NA	LC		-5.97846	-6.96194	-6.15308	-6.31602	-12.2437	-6.85695	-6.79311	-6.25272	-7.46096	-13.1258	-12.147	-7.41172	-13.3198	-12.2597	-6.51516	-6.77548	-6.66475	-5.96735	-13.1756	-6.66492	-7.02988	-6.38403	-6.3129	-5.67326	-4.84871	-5.41887	-5.29556	-5.44552	-4.11145	-5.62457	-5.0871	-6.56109	-6.45952	-6.62233	-6.25942	-6.13992	-6.17567	-12.336	-6.14576	-4.18977	-5.16863	-4.778	-5.65457
L-Citrulline	LC_neg_263 LC_neg_4591 X_LC_neg_264 X_LC_neg_1480 X_LC_neg_1481 X_LC_neg_1482 X_LC_neg_3604 X_LC_neg_3605 X_LC_neg_3606 X_LC_neg_3607 X_LC_neg_4590 X_LC_neg_4592	L-Citrulline	TRUE	l-citrulline	LC	COR_OK:PC1	-4.17666	-3.72854	-3.4865	-3.96643	-4.20834	-3.61875	-4.24123	-4.22684	-4.5353	-3.43462	-4.90091	-4.28729	-3.99004	-4.2935	-5.40926	-4.48594	-4.21366	-3.91265	-3.29663	-4.20452	-4.01546	-4.29089	-4.05475	-3.32633	-3.25411	-3.32734	-3.23426	-3.56971	-3.43518	-3.09397	-3.16098	-4.04695	-4.46312	-4.154	-4.01507	-3.42723	-3.604	-3.8785	-4.08445	-2.67687	-4.07131	-3.86208	-3.60554
	LC_neg_265		FALSE	NA	LC		-5.78329	-5.95325	-6.12137	-5.52664	-6.04727	-6.12246	-5.93539	-13.1894	-8.39604	-6.12582	-12.147	-13.3008	-12.1493	-13.4301	-12.2218	-5.19705	-5.05965	-5.13278	-4.78546	-5.03311	-4.63817	-4.87401	-5.30901	-5.72313	-5.58094	-6.30944	-5.43929	-5.46897	-5.05153	-5.88648	-5.13013	-7.47303	-7.10361	-7.33114	-13.4413	-12.0171	-7.4248	-13.5053	-12.123	-4.58046	-4.95847	-4.35275	-5.02896
Carbamoyl-DL-aspartic acid: L-Canavanine	LC_neg_266	Carbamoyl-DL-aspartic acid: L-Canavanine	TRUE	NA	LC		-3.30771	-3.28176	-2.93678	-3.99342	-3.25089	-3.27679	-3.62403	-3.42325	-4.24808	-3.49328	-3.47729	-3.41629	-3.03699	-3.28021	-3.61772	-3.56589	-4.01899	-3.53885	-3.64815	-3.53504	-3.41786	-3.3021	-3.3451	-2.75411	-1.97449	-2.43053	-2.56399	-2.34833	-2.2017	-2.25969	-2.42466	-2.21812	-2.58845	-3.70731	-2.53812	-3.41638	-2.1013	-2.25035	-2.37206	-1.79862	-3.01446	-2.70867	-2.91188
Carbamoyl-DL-aspartic acid: Carbamoyl-DL-aspartic Acid: L-Canavanine	LC_neg_267	Carbamoyl-DL-aspartic acid: Carbamoyl-DL-aspartic Acid: L-Canavanine	TRUE	NA	LC		-12.135	-13.3331	-12.1754	-6.22551	-13.4143	-12.1424	-13.3557	-12.0194	-7.13301	-13.1258	-5.35688	-12.1305	-13.3198	-5.79846	-5.53993	-11.8101	-6.88397	-5.41618	-13.1756	-12.1885	-5.54628	-5.61331	-13.4285	-5.15575	-5.02412	-5.13491	-4.79896	-5.25251	-5.22336	-5.27117	-4.89367	-5.77064	-5.43359	-5.40419	-5.8161	-5.01962	-6.22965	-6.16389	-6.07865	-4.33393	-6.27638	-6.72821	-5.41867
Carbamoyl-DL-aspartic acid: Carbamoyl-DL-aspartic Acid: L-Canavanine	LC_neg_268	Carbamoyl-DL-aspartic acid: Carbamoyl-DL-aspartic Acid: L-Canavanine	TRUE	NA	LC		0.0116076	0.600875	-0.257659	-0.448319	0.123138	-0.0655026	0.143311	-1.5166	-0.79577	-0.512949	-2.37327	0.626739	0.129032	-0.00674954	-1.97832	-1.00617	-14.2339	-0.135977	0.0276822	0.319336	-1.61245	-2.64131	-0.948201	-12.2896	-13.2139	-12.0643	-13.4494	-6.83366	-12.1449	-13.2152	-12.0933	-5.47461	-4.66719	-5.72611	-7.05811	-1.90338	-3.26061	-4.25804	-13.2935	-11.9842	-6.61342	-7.6183	-13.3081
	LC_neg_269		FALSE	NA	LC		-5.7735	-5.55455	-5.64667	-5.09101	-5.83806	-5.80251	-5.67939	-5.6444	-4.88204	-5.46404	-5.44498	-5.55731	-5.61358	-5.64664	-5.74963	-5.79766	-5.03918	-5.92005	-6.03352	-5.94902	-5.88427	-5.54332	-5.78178	-13.4591	-7.42604	-12.0643	-7.49492	-13.4002	-12.1449	-13.2152	-12.0933	-13.3066	-11.882	-13.226	-12.2719	-13.187	-12.2322	-13.5053	-12.123	-13.1541	-12.8613	-14.0008	-12.1375
	LC_neg_270		FALSE	NA	LC		-6.10276	-5.68517	-5.82967	-5.28141	-6.42775	-5.32502	-5.59546	-5.44789	-5.26577	-5.19656	-5.66942	-5.25197	-5.87213	-5.645	-5.63679	-5.31827	-5.00088	-5.68113	-4.51563	-5.65624	-5.90754	-6.07985	-5.56506	-5.39748	-5.08853	-5.23004	-4.99071	-5.15416	-4.82997	-5.5445	-5.55074	-5.95057	-4.88456	-5.72412	-5.62004	-5.00465	-5.79845	-6.74442	-5.48722	-4.40173	-4.93324	-3.7639	-4.91081
	LC_neg_271		FALSE	NA	LC		-3.24217	-2.87782	-2.97796	-2.91886	-2.65287	-2.68292	-2.79861	-3.39332	-4.67839	-3.8602	-3.43424	-5.15071	-4.74841	-3.91147	-4.28446	-4.47226	-2.603	-3.16516	-4.07234	-3.98827	-4.99415	-4.28639	-3.06648	-4.32254	-4.99962	-4.72844	-4.4219	-4.44188	-4.80008	-4.63867	-4.43513	-5.14857	-6.38309	-5.90178	-5.09862	-5.25335	-4.92939	-12.336	-5.55488	-5.80538	-4.37083	-6.01474	-5.36197
	LC_neg_272		FALSE	NA	LC		-8.06648	-7.71058	-7.47501	-7.69319	-7.79154	-7.96355	-7.47271	-7.91324	-8.59364	-7.35103	-7.48399	-7.14059	-7.31359	-7.85221	-7.68432	-11.8101	-8.05279	-7.18308	-7.33014	-7.39841	-7.76968	-7.61498	-7.46346	-7.58916	-7.59923	-7.12051	-7.3723	-7.12359	-13.3154	-6.97198	-7.32075	-8.11609	-7.25107	-7.42506	-7.67363	-7.76078	-7.08015	-7.85491	-8.0933	-6.52111	-8.79287	-8.51015	-8.02201
	LC_neg_273		FALSE	NA	LC		-7.45314	-7.13787	-6.74918	-7.50652	-7.65204	-6.56409	-7.2158	-6.81432	-6.88812	-7.12582	-6.73568	-7.08614	-7.20547	-7.0546	-6.43458	-7.38759	-7.53226	-7.54034	-12.0057	-7.12479	-7.22557	-7.18499	-7.40134	-7.63298	-6.80455	-13.2343	-6.95326	-7.49885	-12.1449	-6.83578	-7.56978	-6.71346	-6.56012	-6.71026	-6.74137	-6.75241	-6.78737	-7.30629	-6.73455	-6.69878	-7.19207	-6.28433	-7.50006
S-Carboxymethyl-L-cysteine	LC_neg_276	S-Carboxymethyl-L-cysteine	TRUE	(s)-carboxymethyl-l-cysteine	LC	COR_NG:KEPT	-6.59064	-7.09423	-5.95091	-4.8534	-7.10526	-6.90289	-6.96733	-7.07562	-5.40908	-7.049	-7.22413	-6.8742	-6.43047	-7.493	-7.5337	-6.71796	-4.38682	-6.23039	-6.92296	-6.20359	-6.76613	-6.63178	-7.14847	-6.57078	-7.08466	-5.7225	-6.74521	-6.73083	-5.19197	-5.5931	-6.53195	-6.75133	-6.31051	-6.79133	-6.13347	-6.8787	-6.55346	-7.57523	-6.86252	-6.25626	-4.93851	-4.96514	-6.02664
S-Carboxymethyl-L-cysteine	LC_neg_277	S-Carboxymethyl-L-cysteine	TRUE	(s)-carboxymethyl-l-cysteine	LC	COR_NG:KEPT	-6.17818	-5.90846	-6.00107	-6.52375	-5.75896	-6.56074	-6.5288	-5.91091	-8.96951	-5.72068	-6.08087	-5.87629	-6.50543	-6.20805	-6.12022	-6.38759	-8.21589	-6.13278	-6.37797	-5.76782	-6.10186	-5.85417	-6.25182	-6.351	-6.5486	-6.00303	-6.08937	-6.28337	-6.24602	-5.63961	-6.2271	-5.85471	-6.26734	-6.09926	-6.22264	-5.84942	-6.03794	-6.70507	-6.12806	-6.23227	-6.61131	-6.71198	-6.37964
	LC_neg_278		FALSE	NA	LC		-4.43838	-4.17465	-4.13897	-4.00145	-4.53861	-4.66662	-4.35324	-4.19501	-3.86947	-4.56644	-4.28208	-4.55311	-4.36429	-4.20322	-4.11556	-4.45257	-3.8204	-4.57962	-5.44771	-4.47195	-4.4606	-4.41422	-4.66354	-4.36809	-4.11525	-3.86684	-4.32823	-4.01763	-3.89589	-3.8412	-4.44309	-3.94452	-3.91242	-3.87447	-4.11594	-4.04366	-4.20609	-4.61418	-3.71365	-4.70909	-4.04578	-4.48778	-4.40429
L-beta-Homophenylalanine hydrochloride: L-beta-homophenylalanine-HCl: D-beta-homophenylalanine-HCl	LC_neg_279	L-beta-Homophenylalanine hydrochloride: L-beta-homophenylalanine-HCl: D-beta-homophenylalanine-HCl	TRUE	NA	LC		-6.98747	-7.15272	-6.94449	-7.38958	-6.96238	-7.10283	-6.57727	-6.15869	-6.57555	-6.61012	-6.38319	-6.13053	-6.26393	-6.71196	-6.09018	-7.10353	-7.57807	-13.4591	-12.0057	-6.81538	-7.0427	-6.75885	-8.11636	-7.12414	-13.2139	-7.36389	-7.93342	-7.04656	-8.02017	-7.22647	-7.13915	-7.03913	-6.96982	-6.64853	-6.92611	-7.19269	-6.67757	-7.28197	-6.93542	-11.9842	-7.67372	-8.15025	-7.81556
	LC_neg_280		FALSE	NA	LC		-5.14628	-5.04607	-5.05997	-5.83297	-4.98943	-5.11138	-4.92804	-13.1894	-13.1919	-5.05973	-13.3169	-5.04072	-5.10489	-5.12814	-5.0069	-4.7016	-6.01596	-12.2893	-5.11223	-13.3587	-5.145	-5.02004	-4.98734	-4.98887	-5.00205	-5.06058	-5.00929	-5.25378	-5.06806	-4.99962	-5.16392	-4.94398	-4.97382	-5.02874	-5.07658	-5.27865	-5.36042	-5.73944	-12.123	-13.1541	-5.71725	-5.82832	-12.1375
	LC_neg_281		FALSE	NA	LC		-12.135	-5.09423	-5.11535	-5.57074	-4.95109	-5.06435	-5.12173	-4.65895	-5.877	-5.10623	-4.96263	-5.029	-13.3198	-4.84655	-4.94977	-4.75243	-5.56293	-5.13728	-5.10551	-4.90617	-5.2489	-4.9573	-5.13347	-5.14778	-12.044	-5.05186	-4.98661	-4.94541	-13.3154	-4.94603	-5.0441	-5.09403	-5.04635	-5.04233	-5.30738	-5.125	-5.31993	-12.336	-5.12179	-5.14568	-5.64541	-14.0008	-4.92695
	LC_neg_282		FALSE	NA	LC		-4.82915	-4.83878	-4.88185	-5.177	-4.72534	-4.87453	-5.14103	-5.87195	-6.1139	-4.84853	-5.95713	-4.8298	-5.10247	-5.48273	-12.2218	-5.22851	-5.35849	-4.64382	-4.41907	-4.60269	-5.20981	-5.46298	-4.52989	-5.9165	-5.27877	-5.41408	-5.80706	-6.51402	-6.2541	-5.32034	-5.77945	-6.2725	-5.9832	-7.26018	-7.8419	-7.55042	-6.63721	-6.95907	-5.92228	-5.42789	-7.04259	-5.64006	-6.00592
	LC_neg_283		FALSE	NA	LC		-3.7551	-3.59834	-3.45473	-3.70407	-3.67171	-3.80102	-3.60758	-3.96054	-3.88179	-3.51019	-3.81306	-3.73155	-3.79958	-4.0666	-3.94563	-3.29837	-2.99087	-3.2943	-3.35585	-3.63988	-3.5751	-3.5836	-3.42011	-3.57155	-3.33857	-3.37744	-3.53735	-3.6159	-3.67681	-3.40097	-3.54217	-4.03679	-3.84252	-3.86621	-4.18442	-4.02843	-4.15653	-4.45612	-4.2343	-3.27032	-3.62294	-3.63732	-3.63366
	LC_neg_284		FALSE	NA	LC		-6.14249	-6.46535	-5.72149	-6.22708	-13.4143	-6.23013	-5.82202	-6.52048	-13.1919	-13.1258	-12.147	-13.3008	-12.1493	-13.4301	-12.2218	-12.9801	-5.8962	-5.51816	-6.20984	-5.65451	-5.73631	-5.87002	-6.29482	-3.73715	-3.67624	-3.60172	-3.63774	-3.77218	-3.91766	-3.16394	-3.82864	-4.53856	-4.30882	-4.50059	-4.53868	-4.31437	-4.78461	-5.42782	-4.75381	-3.80815	-3.34193	-3.9282	-4.08281
Theophylline,anhydrous	LC_neg_285	Theophylline,anhydrous	TRUE	1,3-dimethylxanthine	LC		-4.37415	-3.75237	-4.14508	-4.37909	-12.2437	-4.36245	-13.3557	-4.945	-13.1919	-4.11669	-4.79626	-4.74395	-5.24106	-4.82046	-13.3924	-4.20197	-4.54183	-4.13446	-3.68678	-4.40858	-4.89586	-4.41204	-3.43136	-4.5444	-4.1675	-3.82222	-4.12044	-4.7326	-4.32257	-3.98034	-4.24925	-5.1818	-4.51476	-5.25585	-12.2719	-4.96787	-5.51182	-6.03632	-4.84279	-3.93979	-4.77388	-4.95011	-4.72151
Caffeic acid: Caffeic acid	LC_neg_286	Caffeic acid: Caffeic acid	TRUE	NA	LC		-4.71523	-5.26789	-4.75853	-5.07187	-4.96962	-4.98697	-4.44621	-5.01194	-5.85601	-5.41157	-5.27934	-5.8046	-5.89715	-5.54699	-4.84768	-4.82523	-5.3341	-4.84911	-5.34116	-5.05007	-5.09963	-4.70898	-4.92244	-5.11523	-4.78558	-5.03827	-4.7714	-4.68891	-5.25545	-4.50005	-4.8731	-5.3737	-5.21435	-5.19667	-5.17151	-5.64595	-5.65893	-6.22752	-5.3756	-5.72156	-5.13418	-5.51517	-4.93564
Coniferyl alcohol: Coniferyl alcohol	LC_neg_287	Coniferyl alcohol: Coniferyl alcohol	TRUE	NA	LC		-6.62189	-5.81496	-4.86964	-6.93815	-5.95212	-6.32076	-3.62276	-5.85397	-5.64672	-5.60226	-5.6374	-5.53393	-5.83741	-5.78578	-6.063	-7.03754	-6.34396	-6.42303	-6.62873	-4.96932	-6.11535	-6.74782	-5.02304	-13.4591	-7.2773	-5.34704	-6.49201	-7.2198	-12.1449	-7.35717	-6.80794	-6.62644	-7.80405	-7.12793	-6.14719	-6.69119	-7.49519	-7.19763	-7.80915	-6.23524	-7.92275	-7.21084	-13.3081
Coniferyl alcohol: Coniferyl alcohol	LC_neg_288	Coniferyl alcohol: Coniferyl alcohol	TRUE	NA	LC		-3.45158	-3.49382	-3.02994	-4.21576	-3.58387	-3.44693	-2.32555	-3.46485	-4.30282	-3.42105	-3.45076	-3.47232	-3.52155	-3.50668	-3.47282	-3.45698	-4.40735	-3.5625	-3.60862	-3.06121	-3.45024	-3.59097	-3.40341	-3.70673	-3.61031	-3.43943	-3.65918	-3.45903	-3.56493	-3.65625	-3.5663	-3.56319	-3.66935	-3.5456	-3.53154	-3.5342	-3.55581	-3.93849	-3.62541	-3.54262	-4.11726	-4.07645	-3.65054
Coniferyl alcohol: Coniferyl alcohol	LC_neg_289	Coniferyl alcohol: Coniferyl alcohol	TRUE	NA	LC		-3.00368	-3.02372	-2.90087	-3.43572	-3.21945	-3.2913	-12.1854	-3.10721	-3.50345	-3.44282	-3.26058	-3.33251	-3.4112	-3.24538	-3.17463	-3.1178	-3.4393	-3.01419	-3.50055	-2.85682	-3.17734	-3.16103	-3.08467	-3.3724	-3.26703	-3.1685	-3.1334	-3.22447	-3.30602	-3.29517	-3.29532	-3.33509	-3.45858	-3.48702	-3.43233	-3.59272	-3.44135	-3.89448	-3.55024	-3.39755	-3.43858	-3.38752	-3.32549
	LC_neg_290		FALSE	NA	LC		-4.94075	-5.04261	-5.00886	-5.33026	-5.03205	-4.94159	-5.47271	-5.07953	-5.03091	-4.90182	-5.28622	-4.61922	-5.01201	-4.98566	-4.93944	-5.54542	-5.42696	-5.59502	-5.1422	-4.91858	-5.31219	-5.24704	-5.26183	-13.4591	-12.044	-6.0896	-6.2227	-6.17571	-13.3154	-6.29034	-6.09585	-6.02052	-5.86958	-5.86183	-6.11313	-5.67727	-6.3468	-12.336	-13.2935	-6.30548	-6.45952	-6.25213	-12.1375
	LC_neg_291		FALSE	NA	LC		-3.07667	-3.29921	-2.95708	-3.2142	-3.18147	-3.01422	-2.99807	-2.69676	-3.3147	-3.5371	-3.25214	-3.44988	-3.46707	-3.29521	-2.95966	-2.75364	-3.27252	-2.83418	-3.52817	-2.95354	-3.29547	-3.09841	-2.98552	-2.78909	-2.97822	-2.59108	-2.76898	-2.57078	-2.8147	-2.39218	-2.87687	-2.91925	-2.87269	-3.0683	-3.02845	-3.25261	-3.16726	-3.54235	-2.94729	-3.04199	-2.38179	-3.2442	-2.50107
	LC_neg_292		FALSE	NA	LC		-5.82511	-5.65139	-5.75666	-5.98511	-5.83239	-5.65407	-5.76851	-5.67169	-6.02867	-5.91393	-5.96594	-6.1686	-6.42137	-13.4301	-5.68432	-5.51653	-5.93006	-5.51963	-6.38772	-5.80382	-6.145	-5.64195	-5.87465	-5.59689	-5.46575	-5.42368	-5.49783	-5.3149	-5.59712	-5.09492	-5.68395	-5.63349	-5.62152	-5.66181	-5.56529	-5.99475	-5.76727	-6.54886	-5.65997	-5.58996	-5.13721	-5.97271	-5.12502
L-Methionine sulfone	LC_neg_293	L-Methionine sulfone	TRUE	l-methionine sulfone	LC	COR_NG:KEPT	-6.8578	-7.29371	-6.86559	-6.05576	-6.57124	-7.03151	-6.64799	-6.71363	-6.3353	-6.57507	-7.12706	-6.8784	-7.48001	-7.03732	-6.9908	-12.9801	-5.5219	-6.90846	-7.04634	-6.92796	-6.7071	-6.84239	-6.74274	-7.16951	-6.94248	-7.70287	-7.39927	-7.0823	-6.39295	-6.76394	-7.52856	-8.14605	-7.25107	-7.58934	-6.74137	-7.63245	-7.16846	-7.90605	-6.97556	-7.15411	-6.1304	-6.05802	-7.54586
L-Methionine sulfone	LC_neg_294	L-Methionine sulfone	TRUE	l-methionine sulfone	LC	COR_NG:KEPT	-7.14501	-6.81299	-7.39117	-7.31768	-7.25878	-7.59803	-6.94172	-7.06008	-14.3617	-6.897	-6.80909	-6.97403	-7.15431	-7.47544	-7.03853	-6.70859	-13.0628	-6.95936	-6.8492	-6.75108	-7.1041	-6.93524	-6.84428	-6.7013	-6.96601	-6.65683	-6.98151	-7.28077	-6.93976	-6.67212	-13.2633	-7.23983	-7.20648	-12.056	-13.4413	-6.98737	-8.01838	-12.336	-13.2935	-6.6865	-6.90199	-7.45125	-7.83168
D-(-)-Penicillamine	LC_neg_295 LC_neg_1020 X_LC_neg_1019	D-(-)-Penicillamine	TRUE	d-penicillamine	LC	COR_OK:PC1	-5.16663	-4.72501	-4.80651	-4.58609	-4.91834	-4.97581	-5.18981	-4.99633	-4.15357	-4.37474	-5.37698	-4.54119	-4.62902	-4.5348	-4.63009	-5.05704	-4.62505	-5.04282	-5.23125	-5.13814	-4.92216	-4.88081	-4.93172	-7.11934	-7.83638	-7.76784	-7.91371	-7.61257	-7.50804	-7.4543	-6.89328	-6.7329	-6.4485	-7.30963	-7.48469	-6.52485	-7.39165	-6.69232	-6.43091	-6.39638	-6.32257	-6.23484	-6.13474
L-Tyrosine: D-(-)-Penicillamine	LC_neg_296	L-Tyrosine: D-(-)-Penicillamine	TRUE	NA	LC		-6.2496	-6.64964	-6.19817	-6.73718	-6.39123	-6.04549	-7.11218	-6.70958	-6.30383	-6.9115	-6.43424	-5.64941	-6.1393	-6.83718	-6.28839	-6.07918	-6.64962	-6.88178	-5.62681	-5.62709	-5.7037	-5.85812	-6.10732	-5.87644	-6.12118	-6.06684	-4.84456	-5.20742	-6.10534	-6.29331	-5.03686	-6.17406	-5.20179	-5.84442	-5.72242	-6.02465	-6.27022	-6.35876	-5.9028	-5.42959	-6.11988	-5.21819	-5.67806
	LC_neg_297		FALSE	NA	LC		-6.06648	-6.00171	-6.01894	-6.59279	-6.41642	-6.05961	-6.10269	-6.54912	-6.28902	-6.13998	-6.10256	-6.43937	-6.27755	-6.12585	-6.46984	-6.17915	-6.51331	-5.96535	-6.24785	-6.20359	-6.31349	-6.48723	-6.52235	-6.94383	-6.58094	-6.79963	-7.00617	-6.665	-6.55324	-6.44697	-6.99181	-6.89653	-6.85722	-6.66372	-7.17035	-12.0171	-7.35769	-13.5053	-7.01684	-6.70702	-6.78334	-6.83961	-6.65996
	LC_neg_298		FALSE	NA	LC		-6.9695	-7.49974	-7.31195	-8.09529	-7.79154	-7.83655	-7.08389	-6.96536	-8.57392	-7.88741	-7.46513	-12.1305	-8.61877	-13.4301	-12.2218	-7.39509	-7.7651	-7.24489	-7.8269	-7.92378	-7.95929	-7.15555	-7.14847	-7.79419	-6.97553	-6.99585	-7.04397	-7.43971	-7.66374	-7.54273	-6.99181	-7.64058	-13.052	-7.94056	-7.59006	-8.26818	-7.39645	-8.3461	-7.88358	-7.69467	-7.62613	-8.11326	-7.30179
	LC_neg_299		FALSE	NA	LC		-6.24419	-6.08708	-6.21094	-6.67811	-6.44205	-6.51462	-5.60381	-6.20922	-7.06262	-6.09515	-6.50631	-6.34046	-6.34767	-6.54089	-6.2068	-6.02295	-6.73485	-6.13053	-6.45453	-6.16365	-6.15657	-6.32821	-6.36047	-6.60778	-6.42278	-6.20083	-6.11596	-6.3096	-6.24602	-6.43052	-6.44949	-6.32864	-6.58845	-6.1253	-6.58694	-6.27715	-6.47134	-6.77805	-6.31569	-6.15693	-6.64973	-6.72588	-6.24402
	LC_neg_300		FALSE	NA	LC		-6.23611	-5.93603	-6.0033	-6.46524	-6.06487	-6.36391	-6.07226	-5.99214	-6.56903	-6.049	-6.3891	-6.40261	-6.54443	-6.52275	-6.44917	-5.81013	-6.36234	-6.03504	-6.62488	-6.09162	-6.145	-6.1702	-6.26685	-6.36677	-6.32824	-6.12835	-6.36963	-6.23732	-5.98612	-6.22647	-6.12884	-6.37518	-6.42992	-6.08897	-6.60261	-6.37326	-6.32259	-6.91725	-6.47919	-6.22929	-6.38741	-6.41329	-6.11759
	LC_neg_301		FALSE	NA	LC		-8.398	-13.3331	-12.1754	-8.29779	-13.4143	-8.20376	-12.1854	-8.16699	-7.91888	-8.37093	-8.05949	-7.31178	-7.94417	-8.11675	-7.96542	-12.9801	-8.69354	-8.36118	-12.0057	-7.89081	-13.4349	-8.49951	-8.28969	-12.2896	-13.2139	-12.0643	-13.4494	-12.2298	-13.3154	-12.0452	-9.09334	-8.52456	-13.052	-8.55353	-12.2719	-8.77765	-13.4017	-12.336	-8.75381	-13.1541	-12.8613	-9.49421	-9.35322
	LC_neg_302		FALSE	NA	LC		-5.25913	-5.1602	-5.99002	-4.52134	-5.74294	-4.69941	-4.96196	-4.78635	-5.53369	-5.42538	-4.80315	-4.7306	-4.91195	-4.55312	-4.86323	-5.04341	-5.20964	-4.89983	-5.42241	-4.73179	-5.07637	-4.99266	-5.82191	-4.84666	-3.84325	-5.0469	-3.96883	-3.9516	-4.09926	-4.97556	-4.11925	-5.28078	-4.81716	-4.28932	-4.85216	-4.65371	-4.98739	-5.16946	-4.74704	-3.69775	-5.38471	-4.29249	-4.27055
	LC_neg_303		FALSE	NA	LC		-5.88914	-5.33969	-5.82377	-6.0502	-5.43488	-5.513	-5.93539	-5.57649	-5.51555	-5.07325	-5.93318	-5.27394	-5.67897	-5.30293	-6.20186	-5.43509	-5.30566	-5.7484	-6.1644	-5.92587	-5.95524	-5.80382	-6.05203	-5.5632	-5.8088	-5.41089	-5.99997	-6.00954	-5.27314	-5.24649	-5.35788	-13.3066	-6.04916	-6.87281	-6.51997	-6.46594	-6.38806	-12.336	-6.31283	-5.11931	-5.71612	-5.83961	-5.91295
Syringaldehyde	LC_neg_304	Syringaldehyde	TRUE	syringaldehyde	LC		-7.05696	-6.63914	-7.42056	-7.72384	-8.12819	-6.98136	-6.8436	-6.78422	-8.0131	-6.95089	-6.8371	-7.44248	-6.85569	-7.4989	-13.3924	-6.77548	-8.03303	-7.16919	-7.22726	-7.72179	-7.047	-7.56897	-7.51038	-7.98379	-6.80455	-7.0248	-7.03126	-7.17089	-7.12004	-6.81001	-7.00117	-7.10135	-6.70325	-7.93134	-7.11089	-6.95822	-7.82465	-12.336	-13.2935	-6.90144	-7.66495	-7.7636	-6.93673
	LC_neg_305		FALSE	NA	LC		-7.49753	-7.40189	-7.00552	-14.0736	-7.12819	-6.85695	-7.10269	-12.0194	-8.53528	-13.1258	-7.10743	-7.48668	-7.38848	-7.14423	-6.84865	-6.99706	-8.47115	-7.22559	-6.86274	-6.65105	-7.02563	-7.31459	-7.3155	-7.62032	-6.59555	-6.76258	-6.75912	-6.43105	-7.50744	-6.93438	-6.72024	-7.08192	-6.42626	-6.55354	-7.81245	-6.40568	-6.65725	-7.02619	-6.81319	-6.47463	-7.93324	-7.57155	-6.24133
	LC_neg_306		FALSE	NA	LC		-6.16023	-6.25048	-6.04387	-6.12859	-6.48878	-6.32929	-6.39246	-6.5419	-5.58457	-6.18037	-6.34822	-6.52238	-6.56767	-6.33688	-6.74063	-7.11586	-5.79287	-6.77271	-6.8492	-6.79617	-6.65038	-13.3693	-6.46924	-8.351	-7.53446	-7.88553	-7.95726	-7.83747	-7.94847	-7.6227	-7.81206	-12.136	-7.70325	-7.98756	-7.64091	-7.4866	-7.75822	-8.55177	-7.68564	-7.98418	-7.49211	-7.39838	-8.27399
	LC_neg_307		FALSE	NA	LC		-6.11013	-5.97069	-5.85352	-6.78717	-6.33411	-5.70495	-6.67939	-5.94857	-7.1068	-6.29293	-5.80711	-6.36972	-6.09763	-5.88467	-6.14613	-5.73688	-6.79391	-5.94943	-5.75778	-5.99428	-6.31608	-6.22776	-6.14847	-5.28211	-4.80455	-5.44962	-5.10039	-5.14232	-5.45061	-5.5641	-5.13013	-5.41414	-5.2414	-5.52033	-5.64091	-5.06034	-5.32526	-5.51161	-5.4824	-4.83443	-6.7505	-5.62805	-5.19628
	LC_neg_308		FALSE	NA	LC		-6.09057	-7.02429	-6.09271	-7.89266	-6.79521	-6.72357	-7.05157	-6.36599	-8.07642	-11.9559	-7.14696	-7.21831	-6.78783	-6.92581	-6.49081	-7.02585	-8.0678	-6.70098	-7.41408	-6.63731	-6.86896	-6.75885	-6.4434	-6.17413	-6.09241	-6.17086	-6.4102	-5.84129	-6.06924	-6.29927	-6.77142	-6.27801	-6.39376	-6.40259	-7.1426	-6.12095	-6.37141	-5.81597	-6.16885	-6.58805	-7.44256	-8.85225	-6.83981
	LC_neg_309		FALSE	NA	LC		-13.3051	-8.05651	-12.1754	-8.56478	-8.16567	-8.02688	-7.61388	-12.0194	-8.16707	-7.66639	-13.3169	-12.1305	-7.93551	-13.4301	-8.31486	-7.95768	-7.9943	-8.06689	-8.12035	-7.79617	-8.7071	-7.92693	-8.21979	-7.31487	-8.15866	-8.26847	-8.1545	-12.2298	-7.84719	-7.97675	-13.2633	-12.136	-7.99669	-13.226	-7.81976	-7.88326	-8.25233	-12.336	-8.39815	-7.95443	-8.54745	-8.04781	-7.31873
	LC_neg_310		FALSE	NA	LC		-13.3051	-8.22411	-12.1754	-8.23337	-12.2437	-13.3124	-12.1854	-13.1894	-13.1919	-13.1258	-12.147	-13.3008	-12.1493	-13.4301	-8.09706	-11.8101	-14.2339	-12.2893	-13.1756	-12.1885	-13.4349	-12.1999	-13.4285	-12.2896	-7.36219	-7.39505	-7.71441	-7.34443	-7.19585	-13.2152	-7.49509	-8.11609	-7.56816	-12.056	-13.4413	-8.11023	-8.51944	-12.336	-8.04504	-7.56914	-7.41656	-7.28433	-7.33587
	LC_neg_311		FALSE	NA	LC		-4.99314	-4.9674	-4.88389	-5.31102	-4.89396	-5.23814	-5.09443	-5.07953	-5.96629	-4.16726	-4.84826	-4.95505	-5.28717	-5.00442	-5.24193	-4.82018	-5.58075	-5.0562	-4.92178	-5.09397	-5.21706	-5.02336	-4.66354	-5.77478	-4.79398	-4.91346	-5.17416	-5.18418	-5.17397	-4.66248	-5.35488	-5.50664	-5.41173	-5.51172	-5.61844	-5.13041	-5.53171	-5.90234	-5.17273	-4.45107	-5.82792	-5.435	-5.97202
	LC_neg_312		FALSE	NA	LC		-6.11506	-5.898	-5.82181	-6.12567	-6.15857	-6.69023	-5.83375	-4.96898	-5.50074	-5.61012	-5.0396	-6.1686	-5.83137	-5.48712	-5.22552	-5.76816	-6.30789	-5.97338	-6.15326	-6.53823	-6.06433	-5.75148	-5.78539	-6.47939	-6.42604	-5.5832	-6.00203	-6.12825	-5.9054	-5.99115	-6.99181	-5.99304	-5.78051	-6.08641	-6.08866	-12.0171	-6.45079	-7.69861	-5.21482	-6.25626	-5.92798	-7.18502	-5.6726
	LC_neg_313		FALSE	NA	LC		-8.52353	-12.1627	-13.3451	-9.25239	-12.2437	-13.3124	-8.43649	-12.0194	-14.3617	-11.9559	-13.3169	-8.74587	-12.1493	-13.4301	-12.2218	-7.41019	-7.9943	-7.30946	-7.14772	-7.56399	-8.26509	-7.72601	-8.35243	-13.4591	-8.771	-12.0643	-9.54223	-13.4002	-12.1449	-13.2152	-12.0933	-13.3066	-11.882	-9.61125	-13.4413	-12.0171	-13.4017	-12.336	-13.2935	-11.9842	-9.78334	-9.22064	-13.3081
	LC_neg_314		FALSE	NA	LC		-6.28252	-7.48088	-6.47501	-7.70625	-7.05165	-7.51786	-7.28389	-12.0194	-8.29573	-6.41157	-6.60264	-7.7769	-7.24775	-7.32111	-7.23686	-7.24534	-8.27851	-6.57046	-6.94681	-8.03648	-7.35287	-7.52438	-7.68778	-6.30724	-7.36845	-6.98159	-6.69089	-6.04436	-5.75255	-7.24937	-6.44949	-7.66929	-13.052	-8.01651	-7.34378	-7.84719	-7.92635	-7.69219	-7.62763	-6.81872	-7.60082	-7.51819	-7.40655
	LC_neg_315		FALSE	NA	LC		-7.84545	-7.7253	-7.33975	-8.69753	-7.76254	-8.28991	-8.06995	-13.1894	-8.62036	-7.0869	-7.98597	-12.1305	-13.3198	-7.72228	-7.67743	-7.64913	-13.0628	-7.95936	-7.37473	-8.19854	-13.4349	-7.83849	-8.13462	-12.2896	-7.72209	-7.44635	-8.00617	-7.785	-7.9054	-8.23787	-13.2633	-7.5115	-8.28379	-12.056	-7.65391	-7.35415	-7.95087	-13.5053	-8.37411	-7.9742	-8.69142	-8.55079	-7.6927
	LC_neg_316		FALSE	NA	LC		-7.27146	-7.27735	-7.43848	-9.02818	-7.74826	-12.1424	-8.91241	-13.1894	-9.02197	-11.9559	-7.56869	-13.3008	-12.1493	-13.4301	-7.46094	-11.8101	-14.2339	-12.2893	-7.19263	-13.3587	-12.2651	-7.39833	-13.4285	-7.41513	-7.07951	-6.85488	-12.2792	-8.37734	-7.39593	-7.5641	-7.17581	-7.64058	-7.36547	-7.72611	-7.74832	-7.6248	-7.75822	-7.96681	-8.19494	-7.21159	-8.65623	-8.81218	-13.3081
	LC_neg_317		FALSE	NA	LC		-6.4594	-6.59116	-6.47193	-7.52183	-6.95007	-6.62929	-7.43649	-12.0194	-8.08105	-6.95589	-7.07848	-13.3008	-12.1493	-6.96203	-7.35276	-6.22183	-14.2339	-6.2943	-5.95646	-6.67191	-12.2651	-6.71523	-7.01139	-6.64254	-6.35907	-6.35467	-6.17532	-6.7415	-6.5937	-6.63772	-6.61222	-7.36928	-6.71658	-7.12267	-7.16104	-13.187	-7.33062	-7.05888	-7.47919	-5.8687	-12.8613	-6.26899	-6.81957
	LC_neg_318		FALSE	NA	LC		-7.09543	-6.78188	-6.79462	-7.5373	-7.32084	-7.57081	-13.3557	-12.0194	-8.16215	-6.88264	-7.94184	-13.3008	-12.1493	-7.40173	-7.59726	-7.06119	-7.72491	-7.20182	-6.89023	-7.38687	-8.43502	-13.3693	-7.28969	-7.18806	-6.73012	-6.86357	-6.73144	-7.30695	-6.97941	-7.76394	-7.30907	-7.67656	-7.23179	-7.08641	-7.16568	-6.94387	-12.2322	-7.32606	-7.24312	-13.1541	-7.98688	-6.90134	-12.1375
	LC_neg_319		FALSE	NA	LC		-7.60445	-7.2346	-7.53802	-12.9026	-7.81368	-7.36391	-13.3557	-12.0194	-14.3617	-7.65821	-7.76999	-12.1305	-13.3198	-12.2597	-13.3924	-7.40262	-13.0628	-7.58269	-7.36185	-7.7585	-13.4349	-12.1999	-7.72188	-7.53472	-7.08982	-7.39505	-7.41569	-7.56682	-7.58688	-7.92053	-7.66336	-13.3066	-7.37249	-7.56062	-7.54094	-6.97759	-7.64053	-7.44527	-7.94424	-6.71531	-7.51952	-7.43215	-12.1375
	LC_neg_320		FALSE	NA	LC		-7.0475	-6.27464	-7.08328	-6.97454	-7.09167	-6.82043	-7.06073	-7.28247	-7.76563	-6.71219	-7.04542	-7.42394	-7.31921	-6.94986	-7.4259	-6.55799	-6.83824	-6.71774	-6.00821	-6.86256	-12.2651	-6.89009	-7.11636	-6.25986	-5.67091	-6.18169	-5.1545	-6.17089	-6.17269	-6.50779	-5.99648	-6.87129	-6.67693	-6.51172	-6.76233	-5.59085	-6.76908	-7.13093	-6.72311	-5.26841	-6.33083	-5.334	-6.80359
	LC_neg_321		FALSE	NA	LC		-7.62541	-6.84882	-6.63113	-7.86312	-6.85135	-6.76153	-7.03342	-6.72993	-7.0131	-6.62199	-6.6374	-6.74587	-7.10004	-7.493	-6.87993	-6.29706	-7.41892	-6.82985	-7.84471	-6.65797	-6.94317	-6.94361	-6.61546	-7.25007	-12.044	-7.95813	-6.95326	-6.95263	-8.06687	-7.35097	-13.2633	-7.69121	-7.15716	-6.6561	-7.34905	-7.01712	-7.67416	-7.9824	-6.72691	-6.94465	-7.58833	-7.90924	-12.1375
	LC_neg_322		FALSE	NA	LC		-12.135	-13.3331	-12.1754	-9.22708	-8.32613	-8.24619	-13.3557	-12.0194	-14.3617	-7.85903	-12.147	-13.3008	-12.1493	-13.4301	-7.9908	-11.8101	-14.2339	-8.48193	-7.80931	-7.94056	-12.2651	-13.3693	-12.2593	-7.351	-7.14785	-7.6951	-7.02285	-7.53553	-7.00646	-7.86643	-7.14953	-7.61942	-7.84252	-7.28932	-7.48181	-7.96787	-7.45371	-7.95138	-7.07865	-7.85033	-7.74587	-6.77078	-7.27399
	LC_neg_323		FALSE	NA	LC		-5.29926	-5.60131	-5.51723	-5.93686	-5.59501	-5.66662	-5.68116	-5.3644	-6.07181	-5.15427	-5.73004	-5.70987	-5.68259	-5.6598	-5.62515	-5.23522	-6.25542	-5.78325	-5.33014	-5.87057	-5.68348	-6.03895	-5.82747	-5.85035	-5.67284	-5.79754	-5.5243	-5.83366	-12.1449	-6.30226	-5.93909	-5.84035	-5.88707	-5.99234	-5.73618	-5.86511	-5.73674	-6.68898	-6.33297	-5.89908	-5.77153	-6.18023	-5.71309
Quisqualic acid	LC_neg_324	Quisqualic acid	TRUE	quisqualic acid	LC		-1.96351	-2.30024	-1.95951	-3.14813	-2.14461	-2.56346	-2.26078	-2.84036	-3.84637	-1.86299	-2.97397	-2.31943	-2.62051	-2.64561	-2.73369	-1.89342	-3.19687	-2.62454	-2.00304	-2.62985	-2.15483	-2.17773	-2.57029	-2.64815	-2.34879	-2.38994	-2.48694	-2.4801	-2.39073	-2.22558	-2.6006	-2.80757	-2.59999	-2.61956	-3.0573	-2.70348	-2.70533	-2.96535	-2.92911	-2.28239	-3.16844	-3.2266	-2.55734
	LC_neg_325		FALSE	NA	LC		-6.8578	-6.42574	-6.82573	-7.06695	-6.84374	-6.8325	-6.29196	-6.97991	-7.47613	-6.39111	-6.61992	-6.77298	-6.80746	-6.94986	-7.32022	-6.33981	-6.17742	-6.20418	-6.13945	-6.45453	-6.5585	-6.59838	-6.77461	-6.14438	-6.03155	-6.12312	-5.82158	-5.92601	-5.75065	-6.25515	-6.09836	-12.136	-6.33087	-6.88166	-6.52593	-6.37647	-6.9223	-7.4345	-13.2935	-5.65426	-5.98415	-5.53542	-5.9302
	LC_neg_326		FALSE	NA	LC		-4.97621	-4.70419	-4.99333	-4.44915	-5.0245	-4.42658	-4.68824	-4.99707	-4.89371	-4.74536	-5.24408	-5.23976	-5.15682	-5.25222	-5.44331	-4.57066	-4.10052	-4.43615	-4.36024	-4.83387	-4.9144	-4.88002	-4.79625	-4.04273	-4.16818	-4.14018	-3.71822	-4.17752	-4.15871	-4.41183	-3.84331	-4.31582	-4.34375	-4.07876	-4.34246	-4.49008	-4.35359	-5.07238	-4.34752	-3.38386	-4.05113	-3.72123	-3.93945
	LC_neg_327		FALSE	NA	LC		-6.19636	-6.33828	-6.65537	-7.68025	-6.58387	-6.39342	-6.62064	-6.63477	-13.1919	-6.36759	-6.34822	-6.58965	-6.40333	-6.45236	-6.92816	-5.99137	-7.849	-6.96735	-6.14772	-6.37542	-6.88427	-6.74782	-13.4285	-6.40154	-6.64029	-6.67967	-12.2792	-6.74508	-6.62131	-6.51471	-13.2633	-12.136	-6.29375	-6.4446	-6.68692	-6.50405	-13.4017	-6.87297	-6.43188	-6.69058	-12.8613	-7.54667	-6.66717
	LC_neg_328		FALSE	NA	LC		-6.22008	-6.7896	-6.18802	-7.46155	-6.12358	-13.3124	-6.81232	-12.0194	-8.06262	-6.40814	-13.3169	-6.66384	-6.85978	-7.03303	-7.14375	-7.09131	-7.21311	-6.43407	-6.58691	-6.42472	-7.13124	-6.76254	-6.94946	-6.61404	-6.84762	-7.04443	-7.12269	-6.63816	-6.31198	-12.0452	-6.86666	-6.72096	-7.14508	-6.92218	-6.93006	-7.83831	-13.4017	-8.69861	-6.82944	-6.36947	-7.36593	-6.82458	-6.72621
	LC_neg_329		FALSE	NA	LC		-5.54833	-5.24649	-5.74174	-12.9026	-5.62569	-6.12246	-6.12653	-6.35964	-8.48531	-4.90907	-5.60608	-5.35941	-5.55268	-6.00337	-6.04738	-5.55799	-7.35006	-5.88935	-5.1658	-5.96395	-13.4349	-6.16042	-5.91354	-12.2896	-6.45905	-6.33641	-13.4494	-12.2298	-13.3154	-12.0452	-13.2633	-7.35172	-6.40812	-7.79133	-6.9742	-12.0171	-13.4017	-12.336	-7.71554	-13.1541	-7.01446	-6.53236	-6.56258
	LC_neg_330		FALSE	NA	LC		-5.66645	-5.94461	-5.92752	-5.52471	-6.12819	-6.06673	-5.80846	-5.81215	-5.59199	-5.93106	-5.81306	-5.86792	-5.97492	-5.67977	-5.67915	-6.16948	-5.51246	-5.69766	-5.61912	-5.60019	-6.12896	-6.02336	-6.10506	-13.4591	-5.96839	-6.25698	-6.38303	-6.06209	-5.78927	-12.0452	-6.38369	-6.11363	-6.35153	-6.01164	-6.39469	-6.02465	-6.45079	-6.83708	-6.45692	-5.95935	-6.1764	-5.56737	-6.67079
	LC_neg_331		FALSE	NA	LC		-13.3051	-12.1627	-13.3451	-14.0736	-12.2437	-13.3124	-12.1854	-7.26455	-7.38741	-13.1258	-12.147	-13.3008	-12.1493	-13.4301	-12.2218	-12.9801	-7.70132	-12.2893	-13.1756	-7.24467	-12.2651	-13.3693	-12.2593	-6.81928	-6.96127	-13.2343	-6.83441	-6.49282	-6.76405	-7.08587	-12.0933	-7.23983	-6.35153	-6.641	-6.60892	-7.20405	-7.00976	-7.13528	-7.23769	-6.60336	-14.0319	-7.11936	-6.79171
	LC_neg_332		FALSE	NA	LC		-6.41007	-6.01296	-6.42949	-6.46709	-6.74117	-6.31228	-6.26259	-6.70958	-6.8034	-6.123	-6.79725	-6.05967	-6.43657	-6.34483	-6.5715	-6.29355	-13.0628	-6.05833	-6.33642	-6.63049	-6.44067	-6.56574	-6.0135	-13.4591	-7.02412	-12.0643	-13.4494	-12.2298	-13.3154	-12.0452	-7.08834	-7.25607	-13.052	-12.056	-13.4413	-12.0171	-7.29355	-7.73778	-13.2935	-11.9842	-6.78334	-6.87014	-13.3081
	LC_neg_333		FALSE	NA	LC		-8.48471	-7.88969	-8.13592	-7.87782	-7.76254	-8.36977	-7.46661	-13.1894	-8.20195	-7.87789	-12.147	-13.3008	-8.49903	-8.19123	-12.2218	-12.9801	-7.91077	-12.2893	-7.36827	-7.89081	-8.1041	-13.3693	-8.20042	-12.2896	-7.93782	-13.2343	-12.2792	-13.4002	-12.1449	-7.71531	-8.2409	-7.64771	-7.53627	-7.77475	-13.4413	-7.60961	-12.2322	-8.39744	-13.2935	-11.9842	-7.7505	-7.73522	-13.3081
5-Hydroxyindole-3-acetate	LC_neg_334 LC_neg_335 LC_neg_1744 LC_pos_562 X_LC_neg_1743 X_LC_neg_1745	5-Hydroxyindole-3-acetate	TRUE	5-hydroxyindole-3-acetic acid	LC	COR_OK:PC1	-6.65901	-6.91416	-6.69374	-6.73864	-6.66794	-6.88132	-6.92158	-7.28155	-8.40431	-7.10373	-7.47297	-7.46132	-10.5856	-7.81712	-7.3913	-6.73272	-6.87647	-6.82306	-6.77781	-6.97414	-6.56773	-6.50011	-6.63668	-7.34719	-7.48487	-7.51724	-7.38904	-7.52561	-6.89353	-7.11245	-8.88347	-9.44359	-8.75063	-7.9585	-8.75171	-7.83867	-8.41434	-8.66013	-8.7836	-6.93703	-7.13375	-7.20194	-7.22734
5-Hydroxyindole-3-acetate	LC_neg_335 LC_neg_334 LC_neg_1744 LC_pos_562 X_LC_neg_1743 X_LC_neg_1745	5-Hydroxyindole-3-acetate	TRUE	5-hydroxyindole-3-acetic acid	LC	COR_NG:KEPT	-6.09543	-5.6942	-6.13348	-6.47452	-6.07597	-6.28437	-6.21324	-6.0966	-6.14266	-5.95089	-6.11721	-6.08371	-5.7193	-6.06113	-6.11091	-6.25213	-6.43829	-6.47907	-6.5032	-6.17106	-5.91342	-6.11013	-6.04554	-6.33282	-6.1888	-6.5904	-6.1591	-6.2576	-6.24871	-6.35097	-6.12116	-6.05562	-6.46701	-5.85964	-6.1541	-6.37326	-6.0227	-6.87297	-6.40423	-6.38923	-6.52348	-6.31725	-6.01509
DL-Isocitric acid trisodium salt: D-(-)-Quinic acid	LC_neg_336	DL-Isocitric acid trisodium salt: D-(-)-Quinic acid	TRUE	NA	LC		-5.36384	-5.16271	-5.63284	-5.58373	-5.14681	-4.99826	-5.05958	-5.86969	-6.66834	-4.27173	-5.19664	-5.44871	-5.43352	-5.61906	-5.43458	-4.81138	-6.22008	-5.14406	-5.16161	-5.46057	-5.06979	-4.9043	-4.93039	-6.53472	-6.67478	-6.52345	-6.2203	-6.20004	-6.77564	-6.21797	-6.85388	-6.71346	-6.88707	-7.06105	-6.69698	-6.92026	-6.75462	-7.72461	-7.25405	-13.1541	-7.0006	-6.98241	-6.75283
DL-Isocitric acid trisodium salt: D-(-)-Quinic acid	LC_neg_337	DL-Isocitric acid trisodium salt: D-(-)-Quinic acid	TRUE	NA	LC		-4.62541	-4.25381	-4.49128	-4.73886	-4.64541	-4.4921	-4.51457	-4.82632	-5.14266	-4.32007	-4.48478	-4.48668	-4.60497	-4.9169	-4.85835	-4.22349	-4.64399	-4.26138	-4.15118	-4.79045	-4.57548	-4.5189	-4.24313	-5.06828	-5.07311	-4.67297	-4.70512	-5.39549	-4.83805	-4.74043	-4.82136	-5.27663	-5.24946	-5.30412	-5.37841	-5.08901	-5.66906	-5.87116	-5.63476	-4.7352	-5.09316	-5.13936	-4.98323
Citric acid,Anhydrous	LC_neg_338	Citric acid,Anhydrous	TRUE	citric acid	LC	COR_NG:KEPT	-3.47993	-3.26957	-3.21705	-2.20442	-3.5807	-3.26005	-2.30363	-3.31515	-3.01088	-4.04833	-3.18374	-2.45968	-4.51912	-4.23119	-3.49876	-2.69667	-2.1304	-2.84496	-3.41117	-2.68444	-3.19244	-3.1178	-2.90299	-4.3219	-4.62992	-3.04104	-4.13114	-4.18843	-3.30672	-3.94252	-3.87795	-5.03562	-4.93303	-6.07621	-4.83448	-12.0171	-13.4017	-12.336	-5.45062	-4.00754	-2.44713	-4.13511	-3.36894
	LC_neg_339		FALSE	NA	LC		-5.30912	-5.31582	-5.52041	-5.27006	-5.85517	-5.65586	-5.2018	-5.68554	-5.43479	-5.50927	-4.9321	-5.08493	-5.20808	-5.60468	-5.36654	-5.18563	-5.41572	-13.4591	-12.0057	-5.28695	-5.76791	-5.60169	-5.09497	-13.4591	-12.044	-6.23426	-13.4494	-12.2298	-13.3154	-6.23787	-12.0933	-13.3066	-6.66396	-12.056	-13.4413	-12.0171	-13.4017	-12.336	-6.87512	-13.1541	-6.50184	-6.88826	-12.1375
2-Methylglutaric Acid	LC_neg_340	2-Methylglutaric Acid	TRUE	2-methylglutaric acid	LC		-7.71243	-4.08886	-1.83782	-7.54901	-3.0824	-4.19659	-0.660993	-5.83181	-2.61804	-11.9559	-7.44037	-6.52897	-13.3198	-5.09536	-12.2218	-5.33079	-3.05824	-13.4591	-12.0057	-2.46834	-3.51989	-6.89414	-2.11778	-6.63298	-5.36532	-3.82116	-5.69256	-6.3829	-6.96165	-4.37438	-3.97787	-5.25064	-6.06898	-5.42506	-3.47242	-4.14881	-13.4017	-5.71643	-5.33587	-4.15129	-6.85634	-5.02115	-7.39452
	LC_neg_341		FALSE	NA	LC		-6.75414	-12.1627	-6.54447	-6.97982	-13.4143	-6.39939	-12.1854	-6.38201	-6.60694	-6.27407	-6.28071	-6.41476	-6.3164	-6.61906	-6.58111	-12.9801	-6.77327	-12.2893	-13.1756	-7.23429	-12.2651	-7.49335	-13.4285	-7.08015	-7.62898	-12.0643	-7.11373	-13.4002	-12.1449	-7.38226	-13.2633	-12.136	-13.052	-7.1385	-7.18914	-12.0171	-13.4017	-12.336	-13.2935	-11.9842	-7.35885	-7.49421	-13.3081
	LC_neg_342		FALSE	NA	LC		-6.92118	-7.03801	-6.90243	-7.28467	-6.92978	-7.257	-7.2732	-7.6502	-7.66138	-7.84041	-7.95056	-8.19194	-13.3198	-12.2597	-8.05183	-7.27269	-7.09571	-7.09289	-13.1756	-6.82703	-7.76968	-7.16042	-7.65446	-7.43716	-7.07439	-12.0643	-7.5726	-7.63816	-7.61436	-7.39497	-7.86239	-13.3066	-8.45206	-12.056	-8.17502	-13.187	-12.2322	-8.52869	-8.19494	-13.1541	-12.8613	-7.00482	-7.33013
	LC_neg_343		FALSE	NA	LC		-6.34778	-5.99278	-6.05766	-6.97191	-6.08717	-6.60492	-6.26789	-6.16977	-7.84219	-5.54462	-6.57542	-5.85338	-6.28579	-6.60309	-6.4758	-5.60936	-6.83824	-5.63743	-5.7162	-6.14652	-6.14731	-6.16775	-5.81822	-6.63298	-6.68646	-6.50974	-7.0611	-7.01601	-12.1449	-6.22647	-6.50172	-7.19218	-13.052	-7.11744	-7.58383	-7.3044	-7.26765	-7.95907	-7.55826	-6.7575	-7.59248	-7.6054	-7.46821
	LC_neg_344		FALSE	NA	LC		-3.58123	-3.57983	-3.53199	-3.6356	-3.62325	-3.80796	-3.7219	-4.27423	-4.65016	-4.59932	-4.36706	-4.67475	-4.57018	-4.48932	-4.06637	-3.33259	-3.41952	-3.48766	-4.03416	-3.43508	-3.78621	-3.36776	-3.58571	-4.28648	-4.11196	-3.81167	-3.97288	-3.9367	-3.93596	-3.67309	-4.36467	-4.82311	-4.52939	-4.73311	-4.72242	-4.85949	-4.90822	-5.40137	-4.54645	-4.18256	-3.74039	-4.24837	-4.0702
	LC_neg_345		FALSE	NA	LC		-5.22674	-5.05186	-4.8737	-5.00985	-4.8725	-4.97021	-4.32745	-4.66678	-4.12073	-4.52963	-4.12829	-4.37416	-4.51912	-4.53103	-4.72812	-5.27269	-5.05279	-5.24732	-5.61529	-4.72814	-5.21464	-5.28905	-5.11863	-6.23071	-6.56289	-6.18713	-6.1522	-6.80725	-6.63884	-6.3634	-6.3624	-6.15871	-6.7712	-6.66372	-6.27439	-6.53599	-7.02704	-7.37668	-6.44748	-6.99929	-6.17952	-6.40581	-6.31873
	LC_neg_346		FALSE	NA	LC		-7.75799	-7.62527	-7.76794	-7.52568	-7.14213	-6.66482	-6.87154	-8.38201	-9.30654	-8.85903	-12.147	-7.99668	-8.49903	-13.4301	-8.04295	-6.84562	-6.74889	-6.55232	-6.96617	-6.89898	-6.52513	-6.23032	-7.17658	-12.2896	-7.41304	-8.82486	-7.79806	-8.49282	-7.88853	-7.4536	-7.73189	-9.39903	-13.052	-12.056	-13.4413	-12.0171	-13.4017	-12.336	-9.04504	-7.85033	-7.44631	-7.46673	-7.38855
	LC_neg_347		FALSE	NA	LC		-7.46568	-6.58109	-6.37959	-7.48012	-6.6654	-6.89022	-5.34273	-7.49587	-7.44296	-6.75078	-13.3169	-7.18152	-7.34193	-6.83718	-7.92407	-6.67171	-6.82119	-6.66479	-6.77902	-6.46663	-6.80566	-6.93524	-5.97186	-7.03326	-6.47247	-6.35161	-6.40746	-7.2198	-6.7336	-6.5931	-6.58379	-7.87129	-7.03517	-7.53946	-6.90653	-7.04749	-12.2322	-8.09658	-7.76159	-5.34353	-6.83898	-6.43405	-6.8236
	LC_neg_348		FALSE	NA	LC		-6.43144	-5.87525	-6.28198	-6.94587	-6.09618	-6.55073	-6.38957	-6.70958	-6.99114	-5.8994	-6.19018	-5.64761	-5.90559	-5.90804	-6.0675	-6.28308	-6.74285	-6.51084	-5.94201	-6.25775	-6.71392	-6.36987	-6.33385	-6.93989	-6.12383	-6.71069	-6.81976	-6.72023	-6.81894	-6.89323	-6.62664	-6.23178	-6.16628	-6.16797	-6.3151	-6.06292	-6.68783	-6.73778	-6.43499	-6.23823	-7.09463	-6.88047	-6.43705
	LC_neg_349		FALSE	NA	LC		-6.59408	-6.82881	-6.42651	-7.02	-6.75896	-7.50493	-6.42461	-5.70756	-5.93766	-6.07053	-5.57542	-5.55227	-5.66279	-5.44807	-6.01447	-6.96324	-7.64025	-7.00388	-7.67578	-7.33604	-6.92327	-7.43913	-7.0542	-7.23071	-7.40658	-7.35774	-7.05251	-7.38848	-6.95724	-6.8753	-7.35038	-6.2725	-6.54418	-6.20082	-6.28194	-6.86963	-6.5851	-6.84776	-6.29862	-8.16542	-7.50379	-7.64006	-7.34163
	LC_neg_350		FALSE	NA	LC		-6.08572	-6.898	-6.32023	-6.79645	-6.92575	-12.1424	-5.93329	-6.67761	-7.58046	-13.1258	-6.77385	-7.53228	-7.79565	-7.45809	-6.60052	-6.4842	-6.91077	-6.86302	-7.19835	-12.1885	-6.89586	-6.48417	-6.95757	-6.54664	-6.30405	-6.49279	-6.54523	-6.36354	-6.94847	-6.13834	-6.49178	-7.36928	-7.00758	-7.03614	-7.07549	-7.36686	-13.4017	-7.45612	-8.51161	-8.81426	-6.51754	-7.14713	-6.69639
	LC_neg_351		FALSE	NA	LC		-6.2254	-7.09423	-6.71966	-7.2945	-7.43631	-13.3124	-6.43649	-6.85844	-7.92303	-11.9559	-6.99947	-8.13053	-7.55766	-8.01178	-7.32022	-6.79023	-7.2727	-6.94745	-7.86274	-7.16859	-13.4349	-6.65219	-6.69115	-7.45953	-6.66319	-6.94885	-7.22511	-7.0688	-7.58688	-6.67212	-6.91012	-7.93088	-7.21277	-8.10702	-7.03667	-8.05776	-12.2322	-8.0797	-13.2935	-11.9842	-7.07127	-7.49025	-6.95427
Ferulic acid	LC_neg_352 LC_neg_353 LC_pos_3914 X_LC_neg_100	Ferulic acid	TRUE	trans-ferulic acid	LC	COR_OK:PC1	-3.83012	-3.86046	-3.7503	-4.34879	-3.8794	-4.0263	-4.0013	-3.89734	-4.58088	-4.02651	-3.92451	-4.014	-4.00248	-4.09071	-3.82688	-3.72999	-4.48588	-4.02035	-4.118	-3.93365	-3.98691	-3.89641	-3.78282	-3.89429	-3.73171	-3.80263	-3.92965	-3.92697	-4.00877	-3.7492	-3.92573	-3.92409	-4.049	-3.95257	-3.99178	-3.99626	-4.09543	-4.54944	-4.92439	-3.85764	-4.33592	-4.19747	-3.95335
Ferulic acid	LC_neg_353 LC_neg_352 LC_pos_3914 X_LC_neg_100	Ferulic acid	TRUE	trans-ferulic acid	LC	COR_NG:KEPT	-6.6114	-12.1627	-6.54447	-14.0736	-6.40797	-6.68292	-6.2732	-7.07042	-6.81493	-7.03306	-6.51275	-6.61747	-7.36502	-7.64828	-6.98654	-6.79023	-6.77327	-6.46769	-12.0057	-13.3587	-6.62124	-6.92693	-6.5074	-7.40425	-7.06419	-12.0643	-7.1545	-6.97345	-6.72983	-7.6227	-7.18112	-13.3066	-7.04075	-12.056	-7.19864	-7.04238	-7.22715	-13.5053	-7.36816	-6.9742	-7.19207	-7.52627	-7.22527
	LC_neg_354		FALSE	NA	LC		-7.78132	-7.11346	-7.43248	-8.62963	-6.79889	-7.27886	-6.7893	-7.408	-8.62036	-6.69119	-6.5421	-7.96061	-7.66816	-6.97842	-7.02099	-6.65812	-8.48451	-7.19242	-8.76624	-7.03198	-7.15425	-6.90226	-7.18132	-7.88967	-7.65935	-7.6049	-12.2792	-6.79238	-6.54001	-7.25515	-8.1034	-6.64058	-6.71212	-6.92218	-7.01554	-7.60961	-6.80217	-13.5053	-6.56505	-7.77907	-8.15475	-7.32252	-7.05475
	LC_neg_355		FALSE	NA	LC		-7.82107	-7.41974	-7.43848	-8.69753	-7.27917	-7.4985	-7.5288	-7.6502	-8.89422	-7.80389	-7.58217	-7.61396	-7.2424	-7.43528	-7.4144	-7.35069	-13.0628	-7.83716	-7.25082	-7.66492	-7.95929	-7.49951	-7.36315	-7.78005	-7.095	-7.32137	-7.7212	-7.71321	-6.95724	-7.18173	-7.22985	-13.3066	-7.34461	-7.91308	-7.73445	-7.44558	-8.30405	-8.67308	-7.15342	-7.24122	-7.76448	-8.2141	-7.5727
	LC_neg_356		FALSE	NA	LC		-6.93856	-7.65315	-6.57058	-6.23968	-7.41924	-6.63632	-13.3557	-12.0194	-14.3617	-11.9559	-13.3169	-12.1305	-13.3198	-12.2597	-13.3924	-7.30057	-6.46949	-7.57046	-7.91824	-7.85856	-7.6406	-7.67638	-7.44625	-5.70798	-6.59923	-7.52001	-5.88687	-7.05986	-6.54992	-6.55694	-5.91454	-12.136	-13.052	-12.056	-13.4413	-12.0171	-13.4017	-12.336	-13.2935	-6.34353	-6.34652	-6.46673	-6.7187
	LC_neg_358		FALSE	NA	LC		-6.25232	-6.48714	-6.30098	-7.262	-6.45359	-6.69023	-6.31096	-6.62331	-7.17695	-6.23403	-6.24274	-6.45184	-6.62573	-6.39897	-6.44917	-6.32541	-6.91303	-6.42854	-6.88101	-6.29232	-6.62766	-6.1267	-6.25182	-6.17182	-6.12118	-5.94885	-6.37765	-6.42243	-6.24871	-6.33557	-6.12372	-6.48574	-6.74363	-6.60025	-6.54396	-6.47624	-6.39926	-6.89864	-6.33877	-6.29613	-6.48824	-6.96583	-6.1102
L-Glucono-1,5-lactone	LC_neg_359 X_LC_neg_274 X_LC_neg_275 X_LC_neg_360 X_LC_neg_361 X_LC_neg_1946 X_LC_neg_2384 X_LC_neg_2385 X_LC_neg_2386 X_LC_neg_2387 X_LC_pos_2614	L-Glucono-1,5-lactone	TRUE	d-glucono-1,5-lactone	LC	COR_OK:PC1	-1.7191	-1.24046	-2.0904	-1.72969	-1.57936	-1.60114	-1.49958	-1.63138	-1.76011	-0.775176	-1.31978	-1.31183	-1.31933	-1.46315	-1.27985	-0.911258	-1.843	-1.50046	-1.33932	-1.44101	-1.38391	-1.36269	-1.37816	-1.8617	-2.01113	-2.00097	-1.83089	-2.01406	-1.9483	-1.92636	-1.65278	-1.73766	-1.99771	-2.00074	-1.70126	-2.01142	-1.63184	-2.04232	-1.70767	-2.08785	-1.99274	-2.13973	-1.85517
	LC_neg_362		FALSE	NA	LC		-5.73693	-5.97508	-6.10458	-6.42152	-5.98733	-5.89232	-6.04247	-5.24978	-6.39172	-11.9559	-5.79921	-6.68575	-6.10247	-5.83718	-5.36654	-5.33619	-6.41412	-5.99364	-5.97596	-5.65278	-5.76791	-5.9626	-5.9414	-4.33089	-4.33589	-4.26847	-4.31405	-4.38918	-4.53672	-4.09816	-4.30762	-4.56193	-4.3249	-4.52465	-4.46596	-4.42383	-4.48098	-4.85402	-4.31212	-4.69981	-4.39646	-4.75407	-4.25893
	LC_neg_363		FALSE	NA	LC		-6.98296	-7.93175	-7.55747	-8.40724	-12.2437	-13.3124	-12.1854	-13.1894	-6.60694	-8.58666	-7.42206	-12.1305	-13.3198	-12.2597	-7.00798	-12.9801	-7.43829	-8.81535	-12.0057	-13.3587	-7.78397	-12.1999	-7.51635	-7.4483	-7.30105	-13.2343	-7.27919	-7.14232	-7.807	-6.93438	-12.0933	-7.32293	-13.052	-7.84226	-12.2719	-7.31053	-7.70859	-7.921	-7.62054	-7.84122	-7.8464	-8.07126	-7.29061
	LC_neg_364		FALSE	NA	LC		-6.1756	-6.1602	-5.41463	-6.25399	-6.10526	-7.05019	-4.23641	-6.03201	-5.83239	-5.90182	-5.91387	-6.34626	-6.07129	-6.10996	-6.27794	-6.32541	-6.01838	-6.90462	-5.88792	-5.23429	-6.56774	-6.72962	-5.80719	-8.09321	-6.96127	-6.75448	-7.34583	-7.83747	-7.67094	-7.47369	-7.12884	-12.136	-13.052	-7.53247	-7.05379	-7.0681	-12.2322	-13.5053	-8.78517	-6.69058	-7.30335	-7.08314	-7.24133
	LC_neg_365		FALSE	NA	LC		-7.67553	-7.68877	-6.98782	-12.9026	-7.37468	-13.3124	-7.62743	-6.54912	-6.88812	-7.37762	-6.25889	-6.70055	-6.51831	-6.80758	-6.33098	-11.8101	-14.2339	-12.2893	-13.1756	-6.67542	-7.47502	-7.24575	-12.2593	-13.4591	-12.044	-13.2343	-7.54223	-12.2298	-13.3154	-12.0452	-13.2633	-12.136	-7.47454	-7.22596	-6.98238	-7.53599	-6.955	-13.5053	-12.123	-13.1541	-12.8613	-8.22721	-13.3081
	LC_neg_366		FALSE	NA	LC		-6.84136	-7.02429	-6.57388	-6.65472	-12.2437	-6.82444	-6.88775	-6.11255	-6.99114	-6.5674	-6.23473	-6.78082	-6.42137	-6.37979	-6.2624	-6.91935	-7.03549	-7.07119	-7.15326	-7.09632	-13.4349	-6.33645	-6.78178	-7.45953	-7.46575	-6.99585	-6.98559	-6.97765	-6.26767	-6.35407	-12.0933	-6.31157	-5.73456	-6.66754	-6.8419	-6.09693	-6.69818	-7.6051	-6.08108	-7.22929	-6.9787	-7.01332	-6.87696
	LC_neg_367		FALSE	NA	LC		-6.52353	-5.77804	-6.19309	-6.20839	-6.08941	-6.32076	-6.64454	-6.17534	-5.89728	-5.57123	-6.04542	-5.58278	-5.49903	-6.10996	-6.14613	-6.17592	-6.5288	-6.37174	-6.21563	-6.25512	-6.75554	-6.3173	-6.14615	-7.63935	-6.7261	-6.95349	-6.60677	-6.93211	-6.66374	-6.96249	-7.56283	-6.39603	-6.36547	-6.62977	-6.80881	-6.32906	-6.29094	-7.14402	-5.99376	-6.33074	-7.11241	-6.68685	-7.25213
	LC_neg_368		FALSE	NA	LC		-5.34055	-5.47932	-5.58715	-6.24285	-5.55873	-5.5342	-5.90002	-5.53652	-6.40617	-5.60422	-5.43119	-5.61747	-5.80549	-5.57789	-5.50598	-5.08827	-6.38095	-5.4891	-5.44601	-5.45002	-5.48811	-5.74599	-5.63483	-5.52142	-5.32216	-5.64742	-5.54976	-5.38709	-5.59883	-5.68768	-5.50338	-5.42328	-5.3021	-5.23728	-5.64902	-5.53241	-5.75462	-5.94563	-5.51161	-5.53389	-5.84764	-5.96171	-5.53263
	LC_neg_369		FALSE	NA	LC		-3.19506	-3.38062	-3.43286	-5.24127	-3.64087	-3.51665	-3.81329	-4.20068	-5.32153	-3.94777	-4.24609	-4.21035	-3.66637	-3.57165	-3.5217	-3.46435	-5.37783	-3.58423	-3.47823	-3.53783	-3.92871	-3.57505	-3.36821	-3.75476	-2.93956	-3.21989	-3.51027	-3.52742	-2.70147	-3.2411	-3.63574	-2.76797	-2.79135	-2.78691	-3.41356	-2.83666	-2.61336	-3.19734	-2.81193	-3.26994	-4.93587	-5.27749	-3.81406
	LC_neg_370		FALSE	NA	LC		-3.8844	-3.76563	-3.91963	-12.9026	-4.04837	-4.20376	-4.22929	-4.36759	-14.3617	-3.93352	-4.32962	-4.03602	-4.03728	-4.07098	-4.33775	-3.90725	-5.99072	-3.91183	-3.61291	-4.1569	-4.28781	-3.81912	-3.60707	-3.65097	-3.46701	-3.50634	-3.70807	-3.77812	-3.64946	-3.48383	-3.67925	-4.26153	-3.84801	-4.16932	-4.61685	-4.11558	-4.42982	-4.70345	-4.2289	-3.52338	-5.03621	-4.86629	-4.04767
	LC_neg_371		FALSE	NA	LC		-5.44535	-5.20593	-5.00886	-14.0736	-5.34347	-6.01307	-5.59048	-5.62903	-5.58128	-5.60618	-12.147	-5.1057	-5.28717	-5.42542	-5.90183	-5.50027	-5.85008	-4.9027	-5.01828	-5.56562	-5.37297	-5.15798	-5.0241	-4.8755	-4.59555	-4.49195	-4.61228	-5.07778	-4.85536	-4.15243	-5.06482	-5.86713	-5.23659	-5.52033	-6.05379	-5.63054	-13.4017	-6.35622	-5.62408	-4.50305	-5.09243	-4.71314	-5.43551
	LC_neg_372		FALSE	NA	LC		-4.81303	-4.67085	-4.99222	-5.7383	-4.95109	-4.60233	-5.05614	-4.73712	-5.95137	-4.43582	-4.93534	-4.63246	-4.96938	-4.87409	-5.33234	-4.98287	-5.61432	-5.00903	-4.62681	-5.43806	-5.11761	-5.08331	-4.9165	-4.73672	-4.55038	-4.81324	-5.0124	-4.90186	-4.88121	-4.81001	-4.77643	-4.85574	-4.82315	-5.02139	-4.88435	-4.65957	-5.09374	-4.71155	-4.93432	-4.71428	-5.81089	-5.31638	-5.11266
	LC_neg_373		FALSE	NA	LC		-13.3051	-7.01522	-7.19562	-8.75969	-7.65871	-7.82846	-7.16553	-12.0194	-14.3617	-5.81976	-12.147	-6.87001	-7.62573	-8.93778	-7.43748	-6.73212	-7.78149	-7.47621	-7.32388	-7.55751	-7.84256	-7.24059	-7.3103	-8.98379	-13.2139	-7.4529	-8.09156	-7.79238	-7.3606	-7.12769	-12.0933	-7.98399	-7.42262	-8.19254	-13.4413	-8.25631	-12.2322	-13.5053	-7.06897	-7.67029	-8.85136	-12.8321	-9.35322
	LC_neg_374		FALSE	NA	LC		-12.135	-7.11831	-7.67295	-12.9026	-7.80626	-7.81243	-8.66885	-7.34387	-14.3617	-11.9559	-7.40399	-13.3008	-8.11954	-7.66808	-7.0879	-7.10353	-13.0628	-13.4591	-7.61339	-12.1885	-7.91932	-7.11248	-8.12546	-7.71133	-13.2139	-6.6951	-7.37765	-6.72729	-7.02017	-6.46361	-12.0933	-6.41414	-6.40452	-7.09668	-7.94196	-7.6248	-7.44788	-7.41321	-6.44435	-7.33393	-8.04828	-14.0008	-8.21995
	LC_neg_375		FALSE	NA	LC		-6.23611	-5.60131	-5.68537	-5.98511	-6.11439	-5.94377	-6.09326	-5.67761	-6.05348	-5.51479	-5.63038	-5.5845	-5.66279	-5.48419	-5.8564	-6.05524	-6.2426	-6.16689	-6.26274	-5.83289	-6.21585	-6.25613	-6.17894	-5.92231	-5.93317	-5.95117	-6.50075	-6.19514	-5.92248	-6.23787	-6.26892	-6.25607	-5.86462	-5.8315	-6.28446	-6.00217	-6.18291	-6.37411	-6.28734	-6.07196	-6.49405	-6.03622	-6.18071
	LC_neg_376		FALSE	NA	LC		-12.135	-7.28278	-7.00552	-7.10103	-7.0782	-6.71982	-7.62743	-13.1894	-7.09036	-11.9559	-6.99045	-6.92977	-7.74178	-6.93378	-7.22677	-6.70393	-7.05528	-13.4591	-6.57944	-7.06379	-6.89586	-12.1999	-7.49261	-7.0459	-6.67091	-6.95813	-6.72802	-7.03339	-6.94847	-6.65291	-6.4084	-13.3066	-6.94869	-7.45117	-6.79435	-6.80766	-7.11206	-7.49474	-7.0884	-7.14848	-6.85385	-5.96858	-6.2173
	LC_neg_377		FALSE	NA	LC		-2.6162	-2.52005	-2.93016	-3.04639	-2.75516	-2.76732	-2.65448	-2.46421	-4.00923	-2.53173	-2.42814	-2.53083	-2.78394	-2.33853	-2.55031	-2.22725	-3.89983	-2.52681	-2.6309	-2.38167	-2.70859	-2.8402	-2.84475	-12.2896	-3.02165	-2.95117	-2.90005	-13.4002	-3.06391	-2.91023	-2.81051	-12.136	-13.052	-12.056	-13.4413	-12.0171	-13.4017	-2.60171	-12.123	-2.9292	-3.92307	-3.88924	-13.3081
	LC_neg_378		FALSE	NA	LC		-5.93856	-5.89384	-5.89416	-6.39309	-5.6755	-5.41443	-5.76103	-5.7652	-6.22483	-5.84041	-5.97037	-5.56406	-5.99054	-6.10546	-6.05406	-5.75123	-6.32131	-5.67949	-5.83133	-5.84666	-5.86706	-5.72241	-5.82006	-5.49953	-5.36375	-5.29468	-5.68424	-5.4572	-5.44443	-5.8554	-5.42249	-5.56277	-5.4208	-4.95683	-5.30226	-5.13176	-5.4291	-5.70831	-5.54478	-5.30705	-6.11838	-5.81465	-5.52114
	LC_neg_379		FALSE	NA	LC		-7.10031	-12.1627	-7.51882	-14.0736	-6.99997	-6.90289	-12.1854	-7.07042	-14.3617	-11.9559	-7.24542	-7.06206	-7.11954	-13.4301	-12.2218	-12.9801	-13.0628	-6.87801	-13.1756	-12.1885	-8.22557	-7.36987	-13.4285	-6.996	-6.36845	-6.45618	-7.01449	-6.87223	-6.59028	-6.72731	-7.5218	-6.74368	-6.45206	-6.58934	-7.19864	-6.18423	-6.89825	-12.336	-13.2935	-6.06664	-7.89684	-6.50415	-6.65278
	LC_neg_380		FALSE	NA	LC		-7.42837	-6.80515	-7.17545	-7.84375	-6.20414	-7.15241	-7.2056	-12.0194	-8.1475	-5.7335	-7.73945	-6.67841	-7.03381	-6.63197	-6.61032	-6.72738	-8.13994	-6.52847	-6.30835	-6.98337	-7.34226	-7.1507	-6.79625	-13.4591	-12.044	-7.80799	-13.4494	-12.2298	-7.33752	-13.2152	-8.38063	-6.72472	-7.00213	-12.056	-8.13803	-6.76919	-13.4017	-6.73448	-6.53808	-11.9842	-14.0319	-12.8321	-7.31306
	LC_neg_381		FALSE	NA	LC		-7.32189	-13.3331	-6.97468	-7.00111	-7.34751	-7.10283	-6.9978	-7.0966	-6.37741	-7.26784	-6.73945	-7.21831	-6.83943	-6.99084	-7.01664	-6.94113	-6.8361	-6.91618	-12.0057	-6.97471	-13.4349	-6.96473	-7.35243	-12.2896	-8.35596	-13.2343	-12.2792	-13.4002	-7.66374	-8.82284	-12.0933	-13.3066	-11.882	-13.226	-12.2719	-13.187	-12.2322	-13.5053	-12.123	-13.1541	-12.8613	-7.35815	-13.3081
	LC_neg_382		FALSE	NA	LC		-7.7735	-7.59792	-13.3451	-8.94329	-12.2437	-7.97243	-13.3557	-7.78848	-8.3562	-7.51111	-7.73945	-12.1305	-7.78783	-7.57165	-8.03413	-7.63132	-8.79807	-13.4591	-12.0057	-8.96609	-8.13124	-8.35864	-8.41802	-13.4591	-12.044	-13.2343	-7.5543	-8.17089	-7.7679	-7.8753	-12.0933	-7.57121	-13.052	-7.10702	-7.59006	-7.78616	-8.0892	-7.92854	-7.50507	-7.34032	-9.55554	-8.20759	-8.03129
	LC_neg_383		FALSE	NA	LC		-7.3391	-12.1627	-7.90243	-7.77795	-7.8667	-7.86934	-7.24161	-6.94143	-8.172	-13.1258	-12.147	-13.3008	-8.41232	-8.40727	-7.3364	-7.17915	-8.02813	-7.59502	-8.25676	-7.27095	-7.57083	-8.3475	-7.34178	-6.87081	-5.81948	-6.07438	-6.78734	-6.66162	-5.14738	-6.7034	-6.37149	-6.87129	-7.18779	-7.24868	-6.58694	-7.58713	-6.71208	-7.55177	-7.02618	-5.47815	-6.20155	-6.10567	-6.19107
S-Sulfocysteine	LC_neg_385 LC_neg_1966 X_LC_neg_384 X_LC_neg_386 X_LC_neg_387 X_LC_neg_1965	S-Sulfocysteine	TRUE	s-sulfocysteine	LC	COR_OK:PC1	-4.48765	-4.67879	-4.27587	-5.64937	-4.28726	-4.6873	-5.0309	-5.05018	-5.86362	-4.88536	-4.93427	-4.6674	-4.53709	-4.54165	-4.5668	-4.69464	-5.60644	-4.43279	-4.26155	-4.56268	-4.53035	-4.63613	-4.30993	-3.96152	-3.87952	-3.9752	-3.99638	-3.92949	-3.92456	-3.8443	-4.05288	-4.13245	-3.9179	-3.90283	-4.33337	-3.97656	-4.00151	-4.3499	-4.03947	-3.93038	-4.84393	-4.69276	-4.29213
	LC_neg_388		FALSE	NA	LC		-5.4547	-5.00508	-5.23946	-5.90892	-5.23992	-5.4373	-5.35254	-5.61005	-6.0672	-5.27095	-5.55699	-5.23976	-5.46279	-5.59991	-5.36931	-5.16467	-6.22008	-5.23883	-5.37959	-5.17726	-5.32519	-5.40409	-5.48088	-5.08015	-5.32368	-5.23285	-5.18116	-5.1721	-5.092	-5.32337	-5.20528	-5.16126	-5.01717	-4.75327	-5.07003	-4.7103	-5.0779	-5.31985	-5.31283	-5.18688	-5.82792	-5.63787	-4.97091
	LC_neg_389		FALSE	NA	LC		-7.45314	-7.12318	-12.1754	-7.09816	-7.48286	-7.41746	-13.3557	-6.74642	-6.11271	-5.99653	-6.89903	-6.67841	-6.34767	-6.40173	-6.66376	-7.10969	-7.62908	-7.09726	-12.0057	-7.14896	-13.4349	-7.43323	-7.37939	-12.2896	-13.2139	-12.0643	-13.4494	-12.2298	-13.3154	-12.0452	-13.2633	-12.136	-13.052	-12.056	-13.4413	-12.0171	-13.4017	-12.336	-13.2935	-11.9842	-14.0319	-12.8321	-9.11759
Sebacic acid	LC_neg_390	Sebacic acid	TRUE	sebacic acid	LC		-7.20685	-7.03801	-7.19055	-7.58072	-7.18478	-6.87349	-7.40698	-7.02949	-7.49146	-6.60226	-7.1876	-8.50604	-7.96166	-7.24476	-7.16768	-6.65812	-7.67046	-7.70432	-6.63647	-7.44552	-7.05998	-8.04794	-7.32072	-7.64575	-7.45905	-6.99585	-7.68757	-8.16131	-7.18551	-12.0452	-7.26327	-7.23446	-7.11534	-7.34332	-7.37572	-7.57233	-7.74387	-7.77126	-8.31569	-7.48877	-7.25978	-8.30851	-6.96312
	LC_neg_391		FALSE	NA	LC		-7.08088	-7.20335	-7.26855	-7.86312	-7.18478	-7.32929	-7.7115	-7.25272	-8.31198	-7.38435	-7.76999	-7.23976	-7.48632	-7.42964	-7.4144	-7.25895	-7.94268	-6.97137	-7.80059	-8.09162	-7.91932	-7.27711	-7.21007	-6.84482	-7.00937	-6.85055	-7.1317	-6.86055	-7.18551	-6.8576	-7.15998	-6.83831	-6.8523	-6.49804	-7.18914	-6.83831	-6.88638	-7.25804	-7.0933	-7.3149	-7.62188	-8.17545	-7.39452
	LC_neg_392		FALSE	NA	LC		-6.80903	-6.79347	-6.61405	-7.73718	-6.6925	-6.70865	-6.70789	-6.46144	-7.50074	-6.50377	-6.76229	-6.94291	-6.63973	-6.61906	-6.74422	-6.6402	-7.35926	-6.75877	-6.53538	-6.60687	-6.79839	-6.78867	-6.60269	-6.76256	-7.15866	-6.65306	-6.76262	-7.13293	-6.50101	-6.5713	-7.04895	-6.49856	-6.97516	-6.57132	-6.80156	-6.57971	-7.05335	-6.62332	-6.73838	-7.01455	-7.66495	-7.778	-6.92371
	LC_neg_393		FALSE	NA	LC		-12.135	-13.3331	-12.1754	-7.43233	-13.4143	-7.5441	-7.97165	-7.25272	-6.27039	-11.9559	-8.16714	-13.3008	-7.63271	-8.20082	-12.2218	-12.9801	-6.34853	-12.2893	-13.1756	-7.43955	-12.2651	-13.3693	-7.91354	-12.2896	-13.2139	-12.0643	-13.4494	-12.2298	-13.3154	-12.0452	-13.2633	-12.136	-13.052	-12.056	-13.4413	-12.0171	-6.31993	-13.5053	-6.09575	-11.9842	-5.83283	-5.48532	-5.97426
	LC_neg_394		FALSE	NA	LC		-12.135	-13.3331	-12.1754	-8.72384	-6.60946	-12.1424	-13.3557	-7.13408	-8.07181	-6.59054	-12.147	-6.80861	-6.85569	-13.4301	-12.2218	-12.9801	-6.89285	-6.57351	-6.68377	-6.63731	-7.36356	-12.1999	-6.48673	-5.67981	-5.03155	-5.18305	-5.38034	-5.91388	-5.10291	-5.07816	-5.17448	-6.15363	-5.73456	-5.66754	-6.3151	-5.33373	-13.4017	-6.62332	-12.123	-4.78233	-6.12588	-5.49421	-13.3081
	LC_neg_395		FALSE	NA	LC		-6.12001	-6.13296	-6.14325	-7.03091	-6.33678	-6.87765	-6.54157	-6.21495	-7.19441	-6.21293	-6.71326	-6.68575	-6.40932	-6.09648	-6.60705	-6.29355	-7.09315	-6.65508	-6.38772	-6.54784	-6.44067	-6.14105	-6.5558	-6.4483	-6.22525	-6.17086	-6.24944	-6.73083	-6.11022	-6.17076	-6.41778	-6.75902	-6.30043	-6.36487	-6.30226	-6.24746	-6.54721	-6.89494	-6.51161	-6.15129	-6.95981	-6.59899	-6.34163
	LC_neg_396		FALSE	NA	LC		-4.31762	-3.77612	-4.00163	-4.12859	-3.94905	-3.90342	-3.97381	-3.80836	-4.1297	-3.71484	-3.89062	-3.5944	-3.86543	-3.84938	-3.77651	-3.86241	-4.13171	-3.71185	-3.93603	-3.86206	-3.94216	-4.12967	-3.97238	-3.81117	-4.11262	-3.81061	-2.63794	-3.21484	-4.28068	-3.5986	-3.08834	-4.17149	-3.51524	-4.05729	-4.17035	-4.00651	-4.2683	-4.61191	-3.91359	-3.90085	-4.16708	-4.18902	-4.08946
	LC_neg_397		FALSE	NA	LC		-6.28252	-6.69601	-6.84952	-6.12859	-6.69592	-6.30666	-6.7893	-5.47683	-5.19629	-4.79602	-5.44806	-5.22098	-5.22118	-5.2141	-5.85446	-6.10353	-6.29901	-7.01626	-6.99075	-6.59354	-6.89199	-6.57221	-6.32333	-13.4591	-12.044	-13.2343	-12.2792	-13.4002	-8.2704	-12.0452	-13.2633	-12.136	-13.052	-12.056	-10.0155	-13.187	-12.2322	-13.5053	-12.123	-8.35969	-14.0319	-8.47844	-12.1375
	LC_neg_398		FALSE	NA	LC		-5.29786	-4.96522	-5.15308	-4.8989	-5.46377	-5.3151	-5.31096	-5.20352	-5.30045	-5.29768	-5.40549	-5.85338	-5.24775	-5.44807	-5.64853	-5.14874	-4.98656	-5.0225	-5.21418	-4.91029	-5.2026	-5.32002	-4.85939	-5.28585	-5.37631	-5.26415	-5.23358	-5.69235	-5.11022	-5.27704	-5.42407	-5.46043	-5.57422	-5.86841	-5.66538	-5.86511	-5.79475	-6.89494	-5.596	-5.3008	-5.1139	-5.26729	-5.16021
	LC_neg_399		FALSE	NA	LC		-7.35652	-7.46844	-7.04616	-7.12129	-7.48286	-7.47939	-7.5036	-7.40146	-7.46701	-7.30564	-7.50953	-7.19194	-7.24775	-7.35282	-7.82944	-8.13456	-7.24118	-7.11048	-7.05151	-6.91547	-7.65366	-7.19994	-6.74625	-7.71133	-7.85639	-7.53382	-8.04824	-7.41103	-7.3606	-7.4536	-7.79566	-7.85471	-7.10946	-7.91308	-7.54094	-13.187	-8.18291	-8.77805	-7.3921	-7.67837	-7.25319	-7.59261	-7.72245
	LC_neg_400		FALSE	NA	LC		-7.71992	-12.1627	-8.10697	-12.9026	-8.89003	-8.16253	-13.3557	-8.24685	-13.1919	-13.1258	-7.99495	-7.7769	-12.1493	-13.4301	-9.05183	-11.8101	-14.2339	-8.99978	-8.1644	-12.1885	-8.03414	-13.3693	-8.26937	-7.70464	-6.91016	-7.13097	-7.68757	-7.27043	-6.75637	-7.23216	-7.48848	-7.21846	-7.56816	-7.19805	-8.22264	-6.92495	-7.13998	-7.18404	-7.56505	-6.62272	-8.30335	-8.22721	-8.05949
	LC_neg_401		FALSE	NA	LC		-6.49753	-6.48401	-6.43848	-6.68025	-6.38293	-6.45741	-6.71873	-6.52758	-6.37883	-6.22194	-6.58896	-6.28087	-6.59811	-6.60309	-6.32828	-6.39509	-6.53226	-6.3533	-6.5683	-6.50043	-6.79116	-6.58524	-6.54355	-7.4483	-6.77515	-6.56183	-6.51248	-6.57953	-6.58348	-6.56052	-7.03445	-6.65487	-7.23819	-6.66754	-6.517	-7.38614	-7.41339	-7.69219	-7.00295	-6.66225	-6.62613	-6.60968	-6.79962
	LC_neg_402		FALSE	NA	LC		-6.5367	-6.82484	-6.17044	-5.67383	-6.32348	-6.07388	-6.513	-6.71769	-5.23706	-13.1258	-6.08566	-6.029	-6.93551	-6.43246	-6.75506	-6.68543	-5.50819	-6.38239	-6.65207	-6.33882	-6.34756	-6.71523	-6.93339	-6.37738	-5.221	-5.25412	-5.49638	-5.31225	-5.0527	-5.24505	-5.64305	-5.1987	-6.2739	-5.22596	-6.05595	-5.44558	-5.28444	-6.14183	-5.45376	-4.98168	-4.68697	-4.44933	-5.29619
	LC_neg_403		FALSE	NA	LC		-6.26323	-6.3242	-6.80234	-6.99309	-6.35831	-6.52438	-6.30823	-12.0194	-7.3478	-13.1258	-6.21359	-6.52567	-7.25852	-6.54699	-6.84093	-6.23186	-7.48116	-6.26938	-6.20984	-6.56075	-6.30059	-6.08678	-6.87465	-6.73843	-6.71808	-6.94885	-8.06541	-7.01601	-12.1449	-6.76807	-7.21342	-7.0916	-13.052	-6.64853	-12.2719	-13.187	-8.75822	-7.57523	-7.1331	-6.58805	-7.20155	-7.40209	-6.61393
	LC_neg_404		FALSE	NA	LC		-7.29366	-7.25048	-7.73804	-7.27167	-6.90184	-7.21952	-7.0155	-13.1894	-8.54164	-9.01729	-6.72069	-7.17118	-12.1493	-7.29008	-13.3924	-6.35434	-8.56737	-7.15087	-7.18694	-6.84271	-7.05564	-6.38119	-12.2593	-8.58916	-13.2139	-12.0643	-13.4494	-12.2298	-13.3154	-7.63019	-12.0933	-13.3066	-11.882	-7.89504	-13.4413	-8.58713	-12.2322	-13.5053	-12.123	-13.1541	-7.94381	-12.8321	-7.52605
	LC_neg_405		FALSE	NA	LC		-6.96059	-6.83279	-7.00998	-6.95104	-7.37468	-7.09796	-7.01106	-7.33138	-7.40763	-7.65008	-6.79725	-7.45497	-7.22646	-7.17697	-13.3924	-11.8101	-6.70132	-7.16459	-6.77049	-7.36406	-13.4349	-12.1999	-7.39582	-13.4591	-8.44576	-12.0643	-13.4494	-12.2298	-13.3154	-12.0452	-13.2633	-12.136	-13.052	-12.056	-13.4413	-12.0171	-13.4017	-12.336	-13.2935	-8.39922	-8.41656	-7.88826	-12.1375
	LC_neg_406		FALSE	NA	LC		-2.26254	-1.68293	-2.06141	-2.13162	-1.97052	-2.30806	-2.3055	-1.96732	-2.33694	-1.43342	-1.78453	-1.67042	-1.74592	-1.81332	-2.04572	-1.92918	-2.55212	-2.26291	-1.68252	-2.07113	-2.3247	-2.2786	-2.12889	-2.86637	-2.57031	-2.7715	-2.83211	-2.9534	-2.91899	-2.89944	-2.75053	-2.31564	-2.3343	-2.0631	-2.17341	-2.05792	-2.31927	-2.86482	-2.41377	-2.38159	-3.34236	-2.83192	-2.87226
	LC_neg_407		FALSE	NA	LC		-4.81604	-4.3654	-4.79366	-4.73774	-4.8979	-5.20245	-5.01996	-4.7631	-4.85106	-4.10971	-4.57121	-4.24653	-4.49903	-4.28116	-4.73526	-4.96046	-5.03733	-4.99262	-4.17281	-4.62032	-5.09963	-4.97006	-4.81453	-5.71469	-5.59006	-5.83551	-5.81794	-5.77036	-5.7737	-5.92283	-5.65409	-5.17149	-5.14358	-4.89841	-5.05272	-4.81963	-5.09716	-5.63406	-5.22151	-5.15129	-6.07853	-5.35544	-5.83574
	LC_neg_408		FALSE	NA	LC		-7.90401	-7.45611	-12.1754	-7.98511	-7.74826	-8.12246	-7.74802	-8.25862	-9.33946	-13.1258	-8.09771	-8.70055	-12.1493	-8.45236	-8.03413	-7.75123	-7.46452	-7.74496	-7.25676	-7.53823	-8.18709	-7.69039	-7.22467	-7.15119	-6.5593	-6.6951	-7.01866	-6.90386	-7.32044	-6.81001	-7.08834	-8.02979	-7.80405	-8.10702	-8.2619	-13.187	-7.8707	-12.336	-8.23769	-6.4502	-6.3343	-6.15025	-6.97202
	LC_neg_409		FALSE	NA	LC		-7.64667	-7.09901	-7.50617	-7.33111	-7.35831	-7.42964	-7.80846	-7.68952	-7.83044	-7.12019	-7.70217	-6.88261	-13.3198	-7.47544	-7.22175	-7.37272	-7.46452	-7.52847	-7.11493	-7.26565	-7.49838	-7.1172	-7.5405	-7.62032	-7.12118	-7.6049	-7.22511	-7.17089	-7.48191	-6.84883	-7.08834	-7.46043	-7.37955	-8.15987	-7.33852	-7.89242	-7.49519	-12.336	-7.81724	-7.39255	-7.24337	-6.9741	-7.32442
	LC_neg_410		FALSE	NA	LC		-6.48152	-6.74017	-6.55747	-6.81518	-6.81741	-6.8325	-6.61726	-6.93197	-6.92928	-6.95089	-6.58556	-6.80861	-6.661	-7.09425	-7.18711	-6.77548	-6.73086	-6.57351	-6.75777	-6.56075	-7.06433	-6.71166	-6.5466	-7.06292	-7.06928	-6.77893	-7.56037	-6.91993	-6.95285	-6.95777	-7.10845	-7.15617	-7.33773	-7.14381	-7.43058	-6.98247	-6.80589	-7.72461	-7.2706	-7.24722	-7.1764	-6.84972	-6.60006
	LC_neg_411		FALSE	NA	LC		-6.94733	-6.33263	-6.97468	-7.03091	-7.03856	-6.64694	-7.85551	-6.97991	-6.6666	-6.75949	-6.75083	-6.70427	-6.88042	-6.71883	-6.58432	-6.414	-6.88619	-6.73469	-6.66783	-6.71095	-6.71392	-7.06609	-6.41802	-7.11523	-6.90106	-6.31539	-6.82706	-7.03339	-6.71861	-6.95306	-7.50838	-6.98851	-7.22543	-7.25442	-6.47891	-7.24453	-6.47727	-7.33104	-6.596	-6.81872	-6.69588	-6.98519	-6.58974
	LC_neg_412		FALSE	NA	LC		-8.0381	-7.76278	-12.1754	-8.44322	-13.4143	-7.89443	-9.33298	-8.13408	-7.66486	-11.9559	-8.27249	-7.51256	-8.3767	-8.15351	-13.3924	-8.41019	-8.41892	-8.62632	-7.9858	-8.23947	-8.6406	-8.32548	-8.18132	-8.00832	-8.69038	-12.0643	-13.4494	-12.2298	-8.93976	-8.28442	-13.2633	-7.61243	-11.882	-9.05604	-13.4413	-12.0171	-7.75822	-8.13964	-13.2935	-8.27146	-8.26309	-12.8321	-8.05949
	LC_neg_413		FALSE	NA	LC		-6.56342	-5.98834	-6.16795	-6.11257	-6.37468	-6.37564	-6.53837	-6.3982	-6.08105	-6.24317	-6.14445	-6.32605	-6.26393	-5.95796	-6.46984	-6.5496	-6.17201	-6.22319	-6.38772	-6.13441	-6.48665	-6.48723	-6.02623	-6.84114	-6.59923	-6.25126	-6.61939	-6.50489	-6.85127	-6.48723	-6.84542	-6.55438	-6.8671	-6.71421	-6.55003	-6.60584	-6.77637	-7.45068	-6.41952	-6.9892	-6.15322	-6.80971	-6.56932
	LC_neg_414		FALSE	NA	LC		-6.67918	-6.70327	-6.69432	-7.1242	-7.0693	-6.99035	-6.71149	-7.04981	-7.41054	-7.37762	-7.47768	-8.08129	-12.1493	-7.47544	-7.32022	-6.70393	-6.97296	-6.70766	-7.48913	-6.69307	-7.11309	-6.91454	-6.85939	-5.99805	-5.57189	-5.41248	-5.95927	-5.73793	-5.58178	-5.61524	-5.81825	-6.35755	-6.01855	-6.91762	-6.22749	-6.15362	-6.60766	-7.03429	-6.38008	-5.45714	-5.57594	-5.54976	-5.82159
	LC_neg_415		FALSE	NA	LC		-7.29926	-7.07054	-6.39993	-7.30439	-7.68567	-7.34074	-7.14103	-6.80134	-7.53846	-7.7335	-6.79332	-7.14564	-6.7193	-7.50482	-6.74422	-7.7706	-7.57449	-6.66155	-7.40744	-7.24989	-7.3109	-7.17511	-6.99462	-6.15575	-6.0976	-5.93276	-6.61623	-6.02467	-5.71302	-6.41749	-6.29748	-6.15871	-6.08043	-6.08641	-6.19388	-6.0707	-6.24979	-5.94755	-6.40423	-6.26841	-6.91493	-7.27408	-6.28505
	LC_neg_416		FALSE	NA	LC		-12.135	-13.3331	-7.97033	-8.31768	-12.2437	-7.65407	-13.3557	-7.03454	-7.16953	-6.63798	-6.55533	-6.8742	-6.65388	-7.51077	-7.65697	-11.8101	-7.93349	-8.63903	-13.1756	-12.1885	-7.74852	-7.65562	-7.55888	-7.48225	-7.53446	-7.88553	-7.69423	-13.4002	-12.1449	-13.2152	-12.0933	-7.46043	-7.02407	-7.56062	-8.71389	-13.187	-12.2322	-13.5053	-7.36816	-7.48168	-12.8613	-9.46284	-13.3081
3-Hydroxy-DL-kynurenine	LC_neg_417	3-Hydroxy-DL-kynurenine	TRUE	3-hydroxykynurenine	LC	COR_NG:KEPT	-6.45002	-6.12074	-6.16298	-5.85947	-6.10526	-6.3964	-5.96518	-7.62712	-7.48838	-7.44634	-7.87394	-13.3008	-7.3944	-7.41283	-7.55879	-5.66264	-5.54183	-5.70599	-6.23018	-5.57869	-5.34094	-5.17511	-5.81453	-7.93597	-7.64408	-7.4529	-12.2792	-13.4002	-7.5666	-12.0452	-7.71637	-13.3066	-11.882	-13.226	-8.54699	-12.0171	-13.4017	-12.336	-8.60647	-13.1541	-7.43136	-8.26053	-6.68903
	LC_neg_418		FALSE	NA	LC		-4.94294	-4.85184	-4.87268	-4.88522	-5.10981	-4.74053	-4.98249	-5.22358	-5.61699	-5.32492	-5.14071	-5.61571	-5.56934	-5.58886	-4.98867	-4.69696	-5.06968	-4.83716	-4.84135	-4.86656	-4.75994	-4.68425	-4.9647	-4.55866	-3.75195	-4.33188	-4.32048	-4.27883	-3.00902	-4.47622	-4.32663	-4.93741	-4.31388	-4.76244	-5.05379	-4.42632	-4.89329	-5.62332	-4.58044	-3.94343	-4.26681	-3.97271	-4.35322
	LC_neg_419		FALSE	NA	LC		-5.38156	-4.92112	-4.94663	-5.5628	-5.174	-5.35954	-5.23382	-5.66973	-5.46473	-5.49282	-6.004	-4.52156	-5.58281	-5.39484	-5.61854	-5.12986	-5.37084	-4.61137	-4.35146	-4.40785	-5.71563	-5.84827	-4.57515	-6.07582	-5.65935	-5.92592	-5.93934	-5.51707	-6.3519	-5.51471	-6.32958	-7.83831	-13.052	-8.11744	-7.02396	-12.0171	-6.32259	-7.04244	-6.85834	-6.36294	-7.10349	-6.2656	-6.32727
	LC_neg_420		FALSE	NA	LC		-7.36237	-13.3331	-12.1754	-7.24602	-12.2437	-7.24619	-7.61388	-7.52403	-6.79197	-13.1258	-7.89062	-7.53228	-7.72676	-7.42401	-7.36377	-11.8101	-6.6515	-7.801	-13.1756	-12.1885	-8.57704	-13.3693	-12.2593	-6.996	-6.51004	-6.82063	-6.93342	-6.35259	-6.28137	-8.38226	-6.84964	-13.3066	-7.31726	-6.73011	-7.64091	-6.47624	-6.57553	-7.86934	-7.29297	-7.02998	-6.29826	-5.82209	-6.74899
	LC_neg_421		FALSE	NA	LC		-4.27491	-3.88503	-4.04045	-4.63015	-4.174	-4.36977	-4.31849	-4.18725	-4.63646	-3.60373	-3.81654	-3.61747	-3.76367	-3.78623	-4.11033	-3.93293	-5.26764	-4.13954	-4.08023	-4.24272	-4.16414	-4.18934	-4.08495	-5.07798	-4.89427	-5.01388	-5.10927	-4.963	-5.26904	-5.20393	-5.04531	-5.30029	-4.90732	-4.90291	-5.21059	-4.95582	-5.38945	-5.55614	-5.1243	-5.40089	-5.70934	-5.47942	-4.8016
	LC_neg_422		FALSE	NA	LC		-4.76379	-4.26587	-4.67826	-4.85947	-4.43775	-4.06495	-4.57481	-4.61571	-4.94978	-4.35846	-4.41375	-4.46126	-4.49744	-4.56545	-4.64181	-4.53711	-4.69645	-4.61843	-4.28765	-4.42398	-4.64304	-4.67551	-4.58532	-4.37406	-4.43504	-4.29909	-4.68424	-4.25633	-4.36424	-4.43708	-4.63847	-4.05681	-4.15337	-4.25729	-4.28446	-3.775	-4.22903	-4.32668	-4.54059	-4.14708	-4.79466	-4.20799	-4.333
L-Kynurenine: L-Kynurenine	LC_neg_423	L-Kynurenine: L-Kynurenine	TRUE	NA	LC		-13.3051	-12.1627	-13.3451	-8.04467	-13.4143	-7.09796	-12.1854	-13.1894	-9.64758	-11.9559	-13.3169	-12.1305	-13.3198	-12.2597	-13.3924	-11.8101	-7.40933	-7.49342	-6.81368	-7.53823	-7.58327	-13.3693	-7.0542	-6.79419	-6.37474	-6.29174	-6.4102	-6.52627	-6.21676	-6.69945	-6.82864	-12.136	-7.31726	-7.04109	-13.4413	-6.51109	-12.2322	-7.70507	-13.2935	-5.96923	-6.19522	-5.21084	-6.35031
L-Kynurenine: L-Kynurenine	LC_neg_424	L-Kynurenine: L-Kynurenine	TRUE	NA	LC		-3.083	-2.68923	-2.96464	-2.80228	-3.02343	-1.67102	-2.55506	-3.58018	-4.09679	-3.2516	-3.47925	-3.59915	-3.7584	-3.85646	-3.74512	-2.30807	-2.49355	-2.50428	-1.9335	-2.51685	-2.86992	-2.73892	-2.52348	-1.79441	-1.19731	-1.16062	-1.42	-1.63204	-1.2525	-1.50963	-1.62698	-2.47026	-1.77672	-2.49613	-2.61506	-1.5186	-2.57097	-2.99693	-2.26282	-0.921385	-1.6121	-0.809247	-1.53283
	LC_neg_425		FALSE	NA	LC		-5.40251	-5.03686	-5.41611	-5.58172	-5.52333	-5.50976	-5.56745	-5.70353	-13.1919	-5.19065	-5.88434	-6.17893	-5.90559	-5.80393	-6.45799	-5.34161	-5.93006	-5.39716	-4.82028	-5.9812	-13.4349	-5.66597	-4.89981	-5.98785	-5.60291	-5.10111	-5.48333	-6.04216	-5.46149	-5.67599	-5.54388	-6.11857	-6.07469	-6.25729	-6.36499	-5.86737	-12.2322	-6.74442	-6.36223	-5.67433	-6.04543	-5.99919	-13.3081
	LC_neg_426		FALSE	NA	LC		-4.69018	-3.80076	-3.96113	-3.34934	-3.9328	-4.37123	-3.28121	-5.67959	-5.13541	-11.9559	-6.14196	-13.3008	-12.1493	-5.49447	-13.3924	-2.69986	-2.5697	-2.30581	-2.63018	-3.14348	-2.10873	-2.03741	-2.24716	-5.63775	-5.23095	-5.41567	-5.8907	-5.11778	-12.1449	-4.48894	-13.2633	-12.136	-13.052	-12.056	-13.4413	-12.0171	-13.4017	-12.336	-13.2935	-11.9842	-4.51557	-4.71198	-5.01394
	LC_neg_427		FALSE	NA	LC		-5.84751	-5.56776	-6.07624	-5.69319	-12.2437	-13.3124	-6.46965	-6.24099	-6.15359	-5.96091	-6.17478	-6.05967	-6.02459	-5.91986	-6.51516	-5.72975	-5.64305	-5.37839	-5.58317	-5.76222	-5.55085	-5.46448	-5.78358	-6.4261	-12.044	-13.2343	-12.2792	-13.4002	-12.1449	-13.2152	-12.0933	-13.3066	-11.882	-6.45778	-13.4413	-6.59833	-6.70164	-6.64799	-12.123	-6.60336	-7.11539	-6.62914	-13.3081
	LC_neg_428		FALSE	NA	LC		-13.3051	-6.0062	-6.25526	-6.27491	-12.2437	-13.3124	-6.83179	-6.41128	-6.5242	-6.26473	-6.65155	-6.48348	-6.5947	-6.37979	-6.92	-6.30057	-6.91077	-6.38507	-12.0057	-13.3587	-6.26509	-6.09841	-6.3551	-12.2896	-13.2139	-12.0643	-13.4494	-12.2298	-13.3154	-12.0452	-13.2633	-12.136	-13.052	-6.81657	-12.2719	-13.187	-12.2322	-13.5053	-12.123	-7.1262	-14.0319	-7.31901	-12.1375
	LC_neg_429		FALSE	NA	LC		-2.24537	-3.12623	-2.32961	-2.49231	-2.68185	-2.98697	-2.18152	-2.69001	-3.77663	-3.84447	-3.34462	-4.40488	-4.19898	-3.97739	-2.64538	-2.63188	-2.43656	-2.51688	-3.48127	-2.77181	-3.04512	-2.56352	-2.39307	-2.60485	-2.43402	-2.62669	-2.32596	-2.46916	-3.16791	-1.99932	-2.43097	-3.18828	-3.10251	-3.37616	-3.27942	-4.15914	-3.70903	-4.37991	-3.49369	-3.941	-2.51016	-3.10264	-2.90894
	LC_neg_430		FALSE	NA	LC		-2.04588	-2.12089	-2.01529	-2.67878	-2.16582	-2.29861	-2.23592	-2.11088	-2.76972	-2.33588	-2.1981	-2.29343	-2.32451	-2.14034	-2.08533	-2.12733	-2.93349	-2.05993	-2.45581	-2.13697	-2.12497	-2.19354	-2.11735	-2.16147	-2.17639	-2.22093	-2.1578	-2.13146	-2.33287	-2.02687	-2.31271	-2.25845	-2.28007	-2.15769	-2.33214	-2.36806	-2.26301	-2.74899	-2.442	-2.26917	-2.5904	-2.5168	-2.18345
	LC_neg_431		FALSE	NA	LC		-2.91391	-2.81177	-2.86787	-3.31435	-3.02612	-3.07896	-2.9163	-2.92053	-3.42408	-3.20212	-2.99806	-3.24314	-3.16661	-3.02636	-2.94589	-2.8569	-3.58569	-2.83236	-3.31067	-2.87409	-2.94693	-2.91608	-2.99357	-2.98811	-2.90902	-2.99525	-2.90947	-2.97083	-3.15429	-2.93554	-3.1075	-3.11857	-3.12679	-3.07907	-3.0356	-3.23612	-3.00013	-3.55505	-3.16691	-3.06201	-3.18226	-3.21941	-3.00335
	LC_neg_432		FALSE	NA	LC		-2.44322	-2.60152	-2.49284	-2.57547	-2.32912	-2.3845	-2.42111	-2.32983	-2.41656	-2.74427	-2.38633	-2.20787	-2.42288	-2.68943	-2.38799	-2.45282	-2.41252	-2.58615	-3.05993	-2.13471	-2.68076	-2.72917	-2.53291	-2.49735	-2.87381	-2.67919	-2.88449	-2.43573	-2.75184	-2.84392	-2.93375	-3.08978	-3.03169	-3.08641	-3.02132	-3.35376	-3.07453	-3.67031	-2.97048	-2.65576	-2.47345	-2.82256	-2.38149
	LC_neg_433		FALSE	NA	LC		-5.08935	-4.95759	-4.96599	-4.90202	-5.07374	-4.86107	-4.5938	-5.01568	-5.01919	-5.50011	-4.99158	-4.90065	-4.93767	-5.44095	-4.9446	-4.78776	-4.6226	-4.75703	-5.44941	-4.32224	-5.16239	-4.93108	-4.76747	-4.91843	-5.22384	-4.89887	-5.17416	-4.75135	-4.97495	-5.03524	-5.28742	-5.63173	-5.72554	-6.16257	-5.37572	-5.83831	-5.75462	-13.5053	-5.68194	-5.3149	-4.73264	-5.39838	-5.01165
	LC_neg_434		FALSE	NA	LC		-12.135	-13.3331	-12.1754	-6.77566	-13.4143	-6.91568	-12.1854	-6.50988	-5.94714	-13.1258	-6.99947	-12.1305	-13.3198	-12.2597	-7.25725	-12.9801	-6.16392	-12.2893	-7.55358	-7.16365	-13.4349	-12.1999	-13.4285	-6.1331	-6.21959	-6.23144	-5.60363	-6.26529	-5.73926	-6.3634	-6.0636	-6.22643	-6.02131	-5.94056	-5.807	-5.69319	-5.73852	-6.6826	-5.71743	-5.1373	-4.93719	-4.26053	-5.44168
	LC_neg_435		FALSE	NA	LC		-4.86922	-4.95001	-4.86862	-4.64317	-4.81647	-4.79954	-5.2158	-7.05493	-7.62373	-13.1258	-12.147	-13.3008	-12.1493	-13.4301	-12.2218	-4.28395	-3.93665	-4.00234	-3.53448	-3.88369	-3.7551	-3.77928	-4.22101	-4.8229	-4.46491	-5.19808	-4.63774	-4.57874	-4.72983	-4.63961	-4.28671	-6.8221	-6.63412	-13.226	-12.2719	-6.2892	-6.80589	-13.5053	-7.04979	-3.95689	-4.09574	-3.35837	-3.83574
	LC_neg_436		FALSE	NA	LC		-6.66826	-6.81299	-6.62427	-6.2945	-6.76254	-6.99035	-6.82787	-12.0194	-6.40327	-6.54839	-13.3169	-6.47074	-7.00633	-12.2597	-13.3924	-6.75123	-6.28726	-6.54931	-6.1285	-6.56075	-6.56465	-6.31188	-6.21735	-7.50533	-7.03403	-12.0643	-7.56037	-13.4002	-9.16505	-7.95777	-7.43672	-12.136	-13.052	-12.056	-13.4413	-12.0171	-13.4017	-12.336	-13.2935	-11.9842	-7.33083	-7.33667	-13.3081
	LC_neg_437		FALSE	NA	LC		-2.39424	-2.24004	-2.18566	-2.47429	-2.2683	-2.34361	-1.92699	-2.20637	-2.16138	-1.91028	-1.87848	-1.71479	-1.95385	-2.32979	-2.10325	-2.31538	-2.46939	-2.3911	-2.16318	-2.1406	-2.40919	-2.39761	-2.19532	-3.05785	-3.10934	-3.00334	-3.12184	-3.1506	-3.13023	-3.1636	-3.22435	-3.18601	-2.96816	-3.05666	-3.2403	-3.10989	-3.16457	-3.76872	-3.19856	-2.96305	-3.41357	-3.34201	-3.07379
	LC_neg_438		FALSE	NA	LC		-4.33622	-4.39012	-13.3451	-5.0509	-4.51651	-4.66752	-4.52325	-4.61856	-5.12342	-11.9559	-13.3169	-4.66656	-4.59044	-4.58729	-4.49459	-4.55169	-5.25113	-4.55006	-4.79517	-4.53504	-4.50576	-4.4347	-4.49408	-4.59689	-4.53886	-4.52087	-4.52282	-4.53398	-4.59284	-4.73942	-4.98482	-4.65846	-4.9214	-4.77063	-4.67032	-4.98003	-4.75642	-4.87752	-4.6627	-4.64038	-4.89172	-4.96583	-4.56342
	LC_neg_439		FALSE	NA	LC		-5.24689	-5.58444	-5.46885	-5.57972	-5.33145	-5.45119	-5.361	-5.23953	-5.37101	-5.78374	-5.59921	-5.29764	-5.19768	-5.87697	-5.27274	-5.78529	-5.70522	-5.38239	-6.17281	-5.3556	-5.4435	-5.70987	-5.76036	-5.63139	-5.80667	-5.49448	-6.18702	-4.95988	-5.70377	-5.94136	-13.2633	-5.71908	-11.882	-13.226	-12.2719	-13.187	-6.11668	-7.01011	-6.07622	-5.66225	-5.48824	-5.82085	-5.68171
mucic acid	LC_neg_440	mucic acid	TRUE	mucic acid	LC	COR_NG:KEPT	-4.51047	-4.43101	-4.47886	-4.97915	-4.42278	-4.32929	-4.53757	-4.81541	-5.6339	-3.91697	-4.73945	-4.59396	-4.84652	-4.53937	-4.4961	-4.15271	-5.34853	-4.42854	-4.11291	-4.54704	-4.53189	-4.36917	-4.41522	-5.15689	-4.91702	-4.8778	-5.02495	-4.97765	-4.97717	-4.83903	-4.87203	-5.35318	-4.93563	-5.12136	-5.07877	-4.85613	-5.05225	-5.6715	-5.10068	-4.76394	-5.41472	-5.08687	-4.83676
mucic acid	LC_neg_441	mucic acid	TRUE	mucic acid	LC	COR_NG:KEPT	-1.85277	-1.80418	-1.68203	-1.78068	-1.92601	-1.86481	-1.85115	-1.96747	-1.79298	-1.79546	-2.00982	-1.90694	-2.1376	-2.14019	-2.22724	-1.60977	-0.916951	-1.71248	-1.41959	-1.76829	-1.84959	-1.77613	-1.59764	-1.8949	-1.89074	-1.80707	-1.8374	-1.93109	-1.99625	-1.70513	-2.06252	-2.18941	-2.07541	-2.08577	-2.08494	-2.19304	-2.13193	-2.72092	-2.22772	-1.76515	-1.82716	-1.86253	-1.82751
	LC_neg_442		FALSE	NA	LC		-5.7503	-12.1627	-6.01445	-6.00379	-6.36103	-6.2328	-13.3557	-5.93433	-5.90342	-6.27407	-12.147	-6.41782	-6.47059	-6.47835	-5.97172	-6.414	-6.24544	-6.36118	-6.31454	-6.37257	-6.05998	-6.3475	-6.10057	-7.10638	-6.79187	-6.63063	-13.4494	-6.60205	-6.72234	-6.80153	-12.0933	-13.3066	-11.882	-8.41861	-6.93006	-7.15914	-13.4017	-8.19308	-7.03087	-11.9842	-6.18735	-7.36901	-6.74517
	LC_neg_443		FALSE	NA	LC		-6.92985	-13.3331	-7.1262	-7.85825	-7.0782	-7.183	-7.33854	-7.03454	-6.99769	-7.75949	-7.40399	-7.70055	-13.3198	-7.40173	-7.26756	-7.95768	-7.08042	-7.46485	-7.1422	-7.7437	-7.69355	-7.62168	-7.47505	-12.2896	-7.77931	-8.06433	-13.4494	-7.30168	-7.43215	-7.25515	-12.0933	-7.54437	-7.28379	-7.16526	-13.4413	-7.7441	-12.2322	-8.31614	-7.22688	-13.1541	-7.03127	-8.06536	-7.30179
	LC_neg_444		FALSE	NA	LC		-7.05696	-12.1627	-13.3451	-5.17548	-6.394	-6.76925	-6.45147	-6.0887	-5.34362	-6.42538	-5.84318	-6.3816	-6.64679	-6.22018	-6.32022	-6.52472	-5.6676	-6.55834	-6.51742	-5.76222	-13.4349	-12.1999	-6.74976	-7.90494	-8.69038	-7.71856	-13.4494	-12.2298	-9.61436	-13.2152	-12.0933	-13.3066	-11.882	-13.226	-8.67363	-12.0171	-7.99269	-13.5053	-12.123	-8.5394	-9.84145	-7.93054	-7.95869
	LC_neg_445		FALSE	NA	LC		-6.45314	-5.61495	-6.03022	-5.19452	-6.27404	-6.75386	-6.60046	-13.1894	-13.1919	-5.98883	-13.3169	-6.04307	-6.63973	-12.2597	-13.3924	-11.8101	-5.70425	-6.54931	-13.1756	-12.1885	-6.49544	-6.60832	-6.40134	-7.35624	-8.24816	-13.2343	-12.2792	-13.4002	-12.1449	-8.54273	-13.2633	-12.136	-13.052	-12.056	-13.4413	-12.0171	-13.4017	-12.336	-13.2935	-11.9842	-9.50771	-8.32252	-13.3081
	LC_neg_446		FALSE	NA	LC		-5.44225	-4.88245	-5.49518	-4.96274	-5.47549	-5.7809	-5.58882	-6.12867	-13.1919	-5.11319	-5.31829	-5.81262	-5.74178	-5.13157	-5.6826	-5.58131	-5.68774	-5.90654	-5.42241	-5.51292	-6.07308	-5.72963	-5.83305	-6.76604	-6.62898	-6.5868	-6.87169	-13.4002	-7.32611	-6.73134	-7.63391	-6.78236	-6.64683	-6.59297	-6.83448	-6.6363	-6.41909	-7.82649	-6.65634	-7.15411	-7.62188	-6.84465	-6.88956
	LC_neg_447		FALSE	NA	LC		-6.41614	-5.76658	-5.82181	-6.20993	-6.23369	-6.36977	-6.26259	-6.62331	-6.36464	-5.77488	-5.8554	-6.00814	-6.23706	-6.23488	-13.3924	-6.06417	-6.23129	-6.3533	-12.0057	-6.18099	-6.18947	-6.21	-6.60269	-7.16491	-13.2139	-6.8164	-12.2792	-13.4002	-7.63532	-12.0452	-7.29173	-8.04853	-13.052	-12.056	-13.4413	-12.0171	-8.32526	-13.5053	-12.123	-13.1541	-12.8613	-7.65771	-7.50006
	LC_neg_448		FALSE	NA	LC		-5.54001	-5.33263	-5.63284	-5.22004	-5.72185	-6.23814	-5.95021	-6.56731	-6.14994	-5.7882	-6.16714	-6.29764	-6.32486	-6.23242	-13.3924	-5.71092	-5.87515	-5.90462	-6.10954	-6.03648	-6.421	-5.65562	-5.97392	-6.14438	-5.50658	-5.83338	-5.8698	-6.17571	-6.17014	-5.7847	-5.78147	-6.65487	-6.66827	-7.6561	-12.2719	-6.71131	-6.89825	-13.5053	-6.58561	-6.41601	-6.578	-6.40209	-6.81556
	LC_neg_449		FALSE	NA	LC		-4.47913	-4.37843	-4.39481	-4.59077	-4.2992	-4.67294	-4.38668	-4.03518	-4.08599	-4.00882	-3.81903	-3.95894	-3.97714	-4.03625	-4.13488	-4.55693	-4.61753	-4.59657	-4.83244	-4.54945	-4.93318	-4.72331	-4.59873	-5.06936	-5.29508	-5.15344	-5.19882	-5.17692	-5.25951	-5.0204	-4.98366	-5.13725	-5.3021	-5.16122	-5.22628	-5.26967	-5.15772	-5.85491	-4.96879	-5.49947	-5.3059	-5.56113	-5.1526
Sinapyl alcohol	LC_neg_450 LC_neg_4475 LC_neg_4476 X_LC_neg_3095 X_LC_neg_3096 X_LC_neg_5150	Sinapyl alcohol	TRUE	sinapyl alcohol	LC	COR_OK:PC1	-5.0863	-5.09139	-4.92145	-5.24519	-4.98176	-5.02601	-4.80713	-4.93348	-5.28323	-4.95974	-5.1167	-5.0879	-5.07732	-5.02662	-5.14947	-4.8987	-5.19148	-5.01126	-5.11162	-4.98032	-5.00337	-5.03477	-4.97448	-5.21046	-5.04221	-5.01144	-5.14484	-5.28926	-5.40484	-4.97155	-4.89432	-5.04611	-5.15459	-5.08938	-5.10155	-5.04663	-5.22054	-5.23639	-5.12551	-5.00877	-5.3327	-5.22005	-5.19541
	LC_neg_451		FALSE	NA	LC		-7.7735	-7.90637	-7.83758	-8.15371	-7.67889	-7.5441	-7.27854	-7.42118	-7.84612	-13.1258	-7.87394	-7.83285	-7.62573	-7.55312	-12.2218	-7.71326	-7.47448	-7.68442	-13.1756	-7.21375	-8.00039	-8.13147	-8.40688	-12.2896	-7.95655	-7.50634	-7.78378	-8.38848	-7.81495	-13.2152	-7.88823	-7.79022	-11.882	-13.226	-7.93401	-12.0171	-8.37971	-8.24858	-13.2935	-11.9842	-7.66933	-14.0008	-7.63499
	LC_neg_452		FALSE	NA	LC		-7.5367	-7.23987	-7.99664	-7.8729	-6.80257	-7.26243	-7.56094	-7.02445	-7.71797	-7.201	-7.21359	-7.43627	-6.9883	-7.52877	-7.60378	-7.12207	-6.94499	-7.13278	-7.22726	-7.76595	-6.86896	-7.22012	-8.2795	-7.72482	-7.76273	-7.64929	-12.2792	-7.36629	-8.44443	-13.2152	-12.0933	-8.12601	-8.21908	-13.226	-12.2719	-7.26223	-7.47727	-8.37668	-7.93542	-7.93494	-8.03127	-14.0008	-7.48087
	LC_neg_453		FALSE	NA	LC		-6.04044	-6.08946	-6.06692	-6.71063	-6.07152	-5.29547	-6.38381	-6.35331	-7.1894	-5.8898	-6.48716	-6.48348	-6.33337	-6.42964	-6.51516	-6.18563	-7.00148	-6.3744	-5.47	-5.90308	-6.23045	-6.45399	-6.10281	-5.54963	-5.33436	-5.5904	-4.91676	-5.57475	-5.34182	-5.32185	-5.09585	-12.136	-5.71658	-13.226	-5.85309	-5.51639	-12.2322	-6.0651	-5.8709	-4.81203	-5.96384	-5.59473	-5.40655
	LC_neg_454		FALSE	NA	LC		-5.1526	-5.00508	-4.93386	-5.23416	-5.19201	-5.12989	-5.10032	-5.35647	-5.26841	-4.91271	-5.33389	-5.26566	-5.37963	-5.35683	-5.31353	-5.02877	-13.0628	-5.21722	-4.69686	-5.10575	-5.20981	-5.20874	-4.89689	-5.06185	-5.11722	-5.01267	-5.0493	-5.24489	-5.11635	-4.97794	-5.19315	-5.13224	-5.26244	-5.01286	-5.12666	-5.20833	-5.16367	-5.52012	-5.39664	-4.92288	-5.14025	-5.07274	-5.11883
	LC_neg_455		FALSE	NA	LC		-13.3051	-12.1627	-13.3451	-9.40015	-9.34751	-8.80449	-13.3557	-7.01444	-7.10916	-7.77709	-7.37437	-7.55899	-7.01087	-6.94986	-12.2218	-9.12207	-9.45134	-13.4591	-8.33014	-8.78856	-12.2651	-13.3693	-12.2593	-13.4591	-12.044	-13.2343	-12.2792	-13.4002	-9.10534	-12.0452	-8.77142	-6.85471	-7.22543	-6.58572	-7.07549	-6.44221	-6.77272	-7.11795	-7.04979	-13.1541	-9.41656	-12.8321	-13.3081
	LC_neg_456		FALSE	NA	LC		-7.2016	-7.25048	-6.64493	-7.67597	-7.38017	-6.75769	-6.68293	-6.31284	-6.51477	-6.65414	-6.24542	-6.09101	-6.28579	-6.37435	-5.94253	-6.85077	-7.98004	-7.47052	-7.97596	-7.25512	-6.48373	-6.76254	-7.13922	-6.75562	-7.40658	-8.0947	-7.19173	-6.70622	-7.49462	-7.11712	-7.78754	-6.81006	-6.59254	-6.53247	-6.89878	-6.93912	-6.40773	-7.05476	-6.97556	-13.1541	-7.40556	-7.51416	-6.8236
	LC_neg_457		FALSE	NA	LC		-7.36237	-7.68877	-7.64493	-7.63794	-7.16567	-7.61184	-7.43649	-6.93197	-7.34502	-6.93106	-6.92457	-7.07164	-7.09521	-7.63522	-7.76232	-7.95768	-7.9473	-12.2893	-13.1756	-7.48805	-8.18709	-8.03895	-7.82933	-7.8522	-8.22525	-7.68736	-12.2792	-7.89987	-13.3154	-12.0452	-13.2633	-8.29469	-7.91242	-8.12793	-12.2719	-13.187	-8.30405	-12.336	-8.4226	-8.28374	-8.1304	-8.26729	-8.12751
	LC_neg_458		FALSE	NA	LC		-7.33334	-7.62527	-7.6039	-7.94329	-7.74826	-7.93724	-7.74064	-7.77997	-8.93556	-7.87789	-7.12213	-7.75357	-7.3767	-7.43528	-7.60378	-7.69465	-8.57449	-7.32992	-7.51742	-7.50666	-7.78397	-7.98617	-7.36855	-8.15575	-7.25974	-7.49279	-7.82706	-7.92398	-7.7679	-7.32034	-7.73189	-7.83831	-7.74819	-7.71817	-8.14719	-7.55769	-8.0012	-8.55177	-7.62763	-7.63841	-7.98688	-8.04781	-7.63499
Cytidine-3'-monophosphate	LC_neg_460 LC_neg_461 LC_neg_2446 X_LC_neg_459 X_LC_pos_3984	Cytidine-3'-monophosphate	TRUE	cytidine-5'-monophosphate	LC	COR_OK:PC1	-4.68113	-4.16899	-3.91174	-5.25183	-4.17492	-3.78895	-4.38453	-4.27999	-5.50012	-3.79422	-4.57513	-3.57698	-4.31004	-4.2805	-4.11472	-3.93204	-5.21785	-4.11665	-4.18135	-4.79989	-4.27092	-5.0531	-4.72483	-3.66378	-3.5212	-4.05292	-3.49683	-4.00701	-3.61853	-4.07249	-3.86501	-3.69062	-3.58648	-3.35942	-4.18324	-3.50396	-3.85174	-4.32514	-3.80541	-3.38748	-4.90772	-4.42227	-4.17869
Cytidine-3'-monophosphate	LC_neg_461 LC_neg_460 LC_neg_2446 X_LC_neg_459 X_LC_pos_3984	Cytidine-3'-monophosphate	TRUE	cytidine-5'-monophosphate	LC	COR_NG:KEPT	-13.3051	-12.1627	-13.3451	-6.61109	-12.2437	-6.76153	-13.3557	-12.0194	-7.14024	-7.06512	-6.84521	-13.3008	-12.1493	-13.4301	-7.30422	-11.8101	-6.15722	-13.4591	-6.40414	-6.76595	-12.2651	-7.06609	-13.4285	-12.2896	-13.2139	-12.0643	-13.4494	-12.2298	-13.3154	-12.0452	-6.89695	-7.89653	-13.052	-6.28932	-12.2719	-6.93438	-8.18291	-7.65422	-6.78517	-13.1541	-7.31702	-7.11326	-12.1375
	LC_neg_462		FALSE	NA	LC		-13.3051	-12.1627	-6.86964	-14.0736	-12.2437	-13.3124	-7.72599	-7.38201	-8.30654	-7.08142	-7.3282	-12.1305	-7.90982	-7.22506	-7.49686	-7.92477	-14.2339	-8.43684	-12.0057	-7.7585	-13.4349	-7.64877	-7.79989	-7.51701	-12.044	-13.2343	-8.49492	-7.52319	-7.91392	-12.0452	-7.64856	-7.63349	-7.16933	-7.15987	-7.87957	-7.51462	-7.31993	-7.58115	-7.74607	-13.1541	-8.21749	-8.68007	-7.61393
	LC_neg_463		FALSE	NA	LC		-6.42837	-5.70145	-6.08798	-5.95493	-5.93584	-6.30385	-5.74617	-5.42283	-5.04951	-5.17162	-5.25079	-4.98305	-5.09763	-5.12016	-5.48179	-6.52472	-5.71307	-6.41481	-6.11223	-6.12479	-6.13581	-6.28506	-6.33913	-6.76953	-6.2281	-6.30648	-6.7909	-6.67179	-5.91605	-6.84447	-6.76741	-7.0723	-6.49355	-6.99714	-7.28194	-6.37326	-6.66399	-7.84063	-6.90495	-5.66225	-6.98961	-5.87143	-6.98098
	LC_neg_464		FALSE	NA	LC		-6.51372	-6.33828	-6.64147	-7.25879	-6.66205	-6.76925	-6.25732	-6.69351	-7.06033	-6.49646	-6.72069	-6.84513	-6.3944	-6.67141	-6.21177	-6.60501	-7.18831	-6.52552	-6.62104	-6.39263	-6.65694	-6.63178	-6.44056	-6.22112	-6.76273	-6.45947	-6.83073	-6.52935	-6.7336	-6.7847	-6.75152	-6.48574	-6.60076	-6.30115	-6.35966	-6.80334	-6.77637	-7.06302	-6.71554	-6.69467	-7.07417	-6.96858	-6.40052
	LC_neg_465		FALSE	NA	LC		-6.80903	-6.80907	-6.47501	-7.25239	-6.6755	-6.31228	-6.65838	-6.96536	-7.40472	-6.76826	-6.73192	-6.71926	-6.57102	-6.96203	-7.10166	-6.9302	-7.26981	-6.64222	-13.1756	-7.03648	-7.15889	-6.84631	-6.88621	-6.37738	-6.31912	-6.37939	-6.62894	-6.16609	-6.48191	-6.3728	-6.44309	-6.68753	-6.47833	-6.44133	-6.48761	-6.43216	-6.49519	-6.85133	-6.76159	-6.012	-6.98688	-7.01901	-6.42477
	LC_neg_466		FALSE	NA	LC		-6.41007	-6.57108	-6.34256	-7.85825	-6.59661	-6.5441	-6.80076	-6.49936	-7.37598	-6.85435	-6.80909	-6.47074	-6.53131	-6.43528	-6.94047	-6.83539	-7.89285	-6.76224	-6.29604	-6.59354	-7.05131	-6.93524	-6.97803	-6.49374	-6.16137	-6.42047	-6.27419	-6.4749	-6.37228	-6.47032	-6.51173	-6.61592	-6.55213	-6.02139	-6.34905	-6.30746	-6.37417	-6.54886	-6.50833	-6.03257	-7.79287	-6.73756	-6.56258
	LC_neg_467		FALSE	NA	LC		-8.0475	-12.1627	-7.97905	-8.50272	-8.53095	-8.83655	-7.49737	-7.48892	-14.3617	-11.9559	-7.52898	-7.72303	-7.96166	-7.82231	-7.74782	-8.1727	-8.849	-9.39312	-9.04634	-8.09162	-7.97559	-13.3693	-9.25932	-8.71806	-8.49969	-12.0643	-8.51838	-8.23984	-8.79123	-13.2152	-8.837	-8.48574	-7.45206	-7.81657	-9.17502	-12.0171	-7.86292	-8.54018	-8.48561	-8.92529	-14.0319	-9.35815	-12.1375
	LC_neg_468		FALSE	NA	LC		-7.78132	-7.41974	-8.67295	-8.35147	-8.5067	-8.40539	-8.48499	-13.1894	-8.51007	-8.26784	-8.06895	-7.92542	-8.22118	-7.84467	-8.38045	-11.8101	-8.55322	-7.94351	-8.33014	-8.00086	-7.88812	-7.93524	-7.76391	-8.41513	-8.22525	-8.0248	-8.43789	-8.61835	-7.97495	-8.26096	-8.72411	-8.3634	-13.052	-7.94984	-8.37572	-8.24453	-12.2322	-8.61115	-8.2706	-8.21159	-8.28308	-8.63568	-13.3081
	LC_neg_469		FALSE	NA	LC		-1.51342	-1.49471	-1.52549	-2.49621	-1.58318	-1.6403	-1.64638	-1.53573	-2.78109	-1.53208	-1.53727	-1.48608	-1.60518	-1.45191	-1.5743	-1.33327	-2.91501	-1.53384	-1.63308	-1.51175	-1.64538	-1.66079	-1.66998	-1.68608	-1.72409	-1.68255	-1.76503	-1.63702	-1.78415	-1.75188	-1.83047	-1.63217	-1.61865	-1.56251	-1.79548	-1.57279	-1.7135	-1.79376	-1.7324	-1.83133	-2.72023	-2.89937	-1.69974
	LC_neg_470		FALSE	NA	LC		-7.87862	-7.68158	-7.29552	-7.96928	-7.11897	-8.21425	-7.53517	-7.54551	-8.67532	-6.81748	-7.42206	-7.55899	-7.34193	-7.85978	-7.4144	-7.05524	-8.08804	-7.50501	-5.50852	-7.85856	-7.05564	-12.1999	-7.09385	-7.87457	-7.15324	-7.26271	-8.2203	-7.77036	-7.72234	-13.2152	-7.45591	-7.67656	-7.82315	-8.23728	-7.62803	-7.69519	-8.59472	-8.14841	-8.0738	-11.9842	-7.8121	-8.60112	-8.19889
Harmaline hydrochloride dihydrate	LC_neg_471	Harmaline hydrochloride dihydrate	TRUE	harmaline	LC		-8.82915	-12.1627	-8.34537	-8.75969	-9.74117	-12.1424	-8.69714	-8.69751	-14.3617	-8.46761	-8.21885	-8.90814	-8.47372	-8.77142	-8.69124	-8.52062	-8.87515	-7.99978	-12.0057	-7.83485	-7.89586	-7.98617	-7.89008	-8.37206	-7.37474	-8.4269	-8.30957	-8.75586	-8.43215	-8.4078	-8.15474	-13.3066	-11.882	-8.31907	-8.90265	-8.31668	-7.93447	-8.59908	-13.2935	-8.46761	-8.08876	-8.66215	-8.33013
	LC_neg_472		FALSE	NA	LC		-13.3051	-8.15272	-7.80621	-8.86312	-8.11897	-7.60492	-9.1459	-7.17813	-6.81686	-7.31204	-6.05714	-7.96061	-8.56433	-7.82231	-7.83709	-12.9801	-8.31981	-12.2893	-13.1756	-12.1885	-8.66683	-13.3693	-12.2593	-7.69798	-7.92854	-6.61955	-7.66776	-13.4002	-12.1449	-7.99599	-13.2633	-6.98851	-8.54418	-7.39941	-8.13803	-7.70323	-7.91023	-8.31614	-6.78122	-8.07729	-8.63039	-12.8321	-8.98549
	LC_neg_473		FALSE	NA	LC		-12.135	-6.11831	-13.3451	-7.2177	-12.2437	-6.16508	-13.3557	-6.30062	-7.80723	-11.9559	-13.3169	-5.86167	-6.37377	-6.3185	-12.2218	-5.91127	-7.35619	-13.4591	-6.22726	-6.97039	-6.79116	-12.1999	-13.4285	-6.35362	-6.36532	-6.39505	-6.44349	-6.63484	-12.1449	-6.58216	-13.2633	-6.38111	-6.43359	-6.53596	-6.62163	-6.45572	-6.77637	-6.36131	-6.3243	-11.9842	-14.0319	-12.8321	-6.57949
	LC_neg_474		FALSE	NA	LC		-5.8578	-5.72161	-5.70332	-6.44504	-5.53095	-13.3124	-6.03117	-6.07042	-7.66486	-5.24777	-6.28622	-5.63157	-6.14679	-5.82231	-5.94667	-5.90323	-6.88841	-5.97338	-5.36827	-6.31675	-6.38245	-5.64195	-5.42502	-6.75217	-6.36845	-12.0643	-6.53922	-7.02467	-6.3811	-6.06795	-6.42407	-6.81006	-6.48592	-6.77888	-7.08426	-6.43216	-13.4017	-12.336	-13.2935	-6.10426	-7.40556	-7.68007	-7.05003
	LC_neg_475		FALSE	NA	LC		-7.36825	-7.80125	-13.3451	-8.45052	-13.4143	-7.86934	-8.19548	-7.84951	-13.1919	-13.1258	-8.5487	-7.46757	-7.60497	-7.56545	-7.78435	-8.12207	-8.70914	-8.15543	-12.0057	-13.3587	-12.2651	-13.3693	-7.77819	-8.00832	-12.044	-13.2343	-7.58493	-12.2298	-13.3154	-12.0452	-7.07839	-13.3066	-11.882	-8.3071	-13.4413	-12.0171	-13.4017	-7.64178	-12.123	-8.33393	-8.84145	-14.0008	-8.00363
	LC_neg_476		FALSE	NA	LC		-7.27698	-7.20335	-6.98782	-6.92029	-7.5681	-7.47939	-7.60046	-7.47512	-7.00427	-7.897	-13.3169	-7.88261	-7.85978	-7.46385	-7.12489	-6.88729	-7.37783	-8.32992	-8.0776	-12.1885	-7.69355	-7.68337	-7.4577	-13.4591	-8.64408	-12.0643	-13.4494	-12.2298	-13.3154	-8.96723	-12.0933	-13.3066	-11.882	-8.83364	-9.76938	-13.187	-12.2322	-13.5053	-12.123	-13.1541	-8.95445	-12.8321	-13.3081
	LC_neg_477		FALSE	NA	LC		-0.612434	-0.61458	-0.315609	-0.964456	-0.271927	-0.607998	-0.312067	-0.682124	-2.98245	-0.140731	-0.839061	-0.297821	-0.299579	-0.877687	-0.7264	-0.34984	-1.43869	-0.398047	-0.172681	-0.651213	-0.278304	-0.169086	-0.312209	-1.14261	-1.07743	-0.466589	-1.20275	-2.22697	-2.29191	-0.22989	-0.511411	-1.67668	-1.38931	-1.7094	-1.59495	-2.06826	-2.47153	-2.70325	-2.46781	-0.990456	-2.44139	-12.8321	-2.61132
	LC_neg_478		FALSE	NA	LC		-6.18594	-13.3331	-6.64493	-6.5199	-12.2437	-6.30105	-6.09091	-6.69351	-6.70005	-6.37427	-13.3169	-12.1305	-13.3198	-6.19841	-6.12724	-6.1727	-6.47281	-5.82985	-6.90884	-6.39263	-6.13124	-6.39546	-12.2593	-6.59844	-6.39696	-5.96981	-6.25436	-6.75225	-6.36935	-5.7973	-6.8412	-13.3066	-6.49738	-6.4348	-12.2719	-6.56133	-6.85133	-6.53442	-6.65997	-6.56165	-6.24827	-14.0008	-6.53923
	LC_neg_479		FALSE	NA	LC		-7.51047	-7.48088	-7.63801	-8.62136	-7.76974	-8.30105	-8.24683	-7.30672	-7.43701	-6.69955	-7.79332	-6.99668	-7.74936	-8.17225	-7.82182	-7.23186	-7.85766	-7.66479	-7.75777	-7.73636	-7.80566	-9.08447	-8.78539	-8.38271	-7.73821	-7.8164	-7.67433	-7.94028	-8.23798	-8.42074	-8.13399	-8.2291	-6.92785	-7.84226	-13.4413	-7.86511	-7.81712	-12.336	-13.2935	-8.08802	-7.79287	-8.93591	-7.45567
	LC_neg_480		FALSE	NA	LC		-6.17818	-5.99278	-6.33975	-7.08958	-6.18478	-6.20637	-6.56745	-6.13679	-7.24288	-6.06242	-6.28622	-6.15835	-6.06418	-6.22996	-6.20433	-5.92477	-6.81064	-6.51376	-6.24489	-6.23171	-6.05998	-6.45399	-6.23695	-5.98177	-5.88526	-6.0469	-6.37497	-5.7998	-5.89905	-5.97436	-6.20257	-6.00671	-5.58437	-5.58572	-5.99887	-5.4728	-6.11206	-6.17505	-6.13815	-6.14568	-6.8316	-6.74697	-5.84798
	LC_neg_481		FALSE	NA	LC		-6.73883	-12.1627	-13.3451	-8.01188	-6.85135	-7.22482	-7.64799	-6.74228	-13.1919	-7.44634	-7.18246	-7.44871	-7.23706	-7.25971	-7.15328	-6.06716	-14.2339	-6.87801	-6.41408	-6.58033	-6.66683	-7.03002	-12.2593	-6.92425	-6.5486	-6.68351	-13.4494	-6.9485	-6.93542	-6.81001	-12.0933	-7.02515	-6.88707	-7.67907	-7.46453	-6.95822	-7.5883	-7.16167	-13.2935	-6.82319	-7.06549	-12.8321	-6.72245
	LC_neg_482		FALSE	NA	LC		-12.135	-7.69601	-13.3451	-7.3549	-12.2437	-13.3124	-7.45448	-12.0194	-8.76191	-13.1258	-12.147	-13.3008	-12.1493	-13.4301	-12.2218	-12.9801	-7.58885	-7.07119	-12.0057	-7.28695	-13.4349	-7.14105	-7.55888	-7.26477	-7.62148	-7.03458	-12.2792	-7.19514	-7.19067	-7.63019	-7.48191	-13.3066	-8.16933	-7.96857	-7.49344	-12.0171	-8.0983	-13.5053	-12.123	-7.80538	-6.95713	-7.38729	-13.3081
D-Pantothenic acid hemicalcium salt: Sodium pantothenate: trans-Zeatin	LC_neg_483	D-Pantothenic acid hemicalcium salt: Sodium pantothenate: trans-Zeatin	TRUE	NA	LC		-2.98521	-2.97124	-2.85879	-3.09816	-2.96316	-2.99317	-2.87936	-3.12833	-3.37972	-3.17417	-3.28794	-3.11373	-3.40445	-3.35683	-3.30058	-2.81106	-2.92451	-2.81063	-3.05734	-2.80622	-2.85995	-2.77835	-2.87011	-3.20982	-3.11459	-2.9704	-3.11122	-3.22385	-3.15555	-3.00296	-3.26256	-3.69259	-3.33687	-3.58934	-3.7392	-3.63822	-3.67373	-4.18404	-3.49409	-2.88381	-3.08821	-3.25927	-3.10836
	LC_neg_484		FALSE	NA	LC		-4.32332	-4.40263	-3.75666	-3.53608	-4.06542	-3.51421	-4.03681	-3.61713	-3.41931	-5.20844	-3.75273	-3.81866	-3.73613	-3.98617	-3.80766	-4.45649	-3.36427	-3.80502	-4.12782	-3.98337	-4.22862	-4.18066	-4.07886	-3.07798	-2.7126	-2.81561	-2.78445	-2.91943	-2.91232	-2.9469	-3.03415	-3.18147	-3.26285	-3.06043	-3.06514	-3.14367	-3.02216	-3.70385	-3.52727	-2.57408	-2.73622	-2.56542	-2.85569
	LC_neg_485		FALSE	NA	LC		-6.68283	-6.18543	-6.35102	-6.14036	-6.1728	-6.53092	-6.09796	-6.70958	-6.55447	-11.9559	-6.35978	-6.62098	-6.3944	-13.4301	-6.70869	-5.99706	-6.14391	-6.0477	-5.81808	-6.05007	-5.77146	-5.62672	-5.63971	-12.2896	-13.2139	-12.0643	-6.98151	-6.99457	-7.65658	-6.8753	-7.70868	-13.3066	-11.882	-13.226	-12.2719	-13.187	-7.12131	-12.336	-13.2935	-11.9842	-7.29656	-7.25381	-6.89379
	LC_neg_486		FALSE	NA	LC		-6.10276	-6.05651	-5.97033	-6.20375	-6.18718	-5.96577	-5.92072	-6.50988	-6.55125	-13.1258	-6.21622	-6.01969	-6.40932	-6.57165	-6.48479	-5.81263	-5.82437	-5.74496	-12.0057	-5.95753	-6.11535	-6.63516	-5.93339	-6.30978	-5.98032	-5.94885	-6.25436	-6.13527	-6.30917	-5.96723	-6.58731	-6.85884	-6.22225	-7.09153	-7.11988	-6.11023	-6.87852	-7.17505	-13.2935	-5.72994	-6.27305	-6.06536	-6.17556
	LC_neg_487		FALSE	NA	LC		-12.135	-13.3331	-12.1754	-8.60497	-12.2437	-7.81243	-13.3557	-12.0194	-14.3617	-11.9559	-13.3169	-12.1305	-13.3198	-12.2597	-13.3924	-7.57917	-8.04783	-7.68442	-12.0057	-13.3587	-12.2651	-13.3693	-7.81453	-6.37738	-5.50313	-5.63807	-6.67763	-7.00739	-5.84312	-6.73942	-6.60863	-12.136	-13.052	-12.056	-13.4413	-12.0171	-13.4017	-12.336	-13.2935	-5.16684	-6.28476	-6.09661	-12.1375
	LC_neg_488		FALSE	NA	LC		-4.79511	-5.57108	-4.7224	-6.44686	-5.3529	-5.06673	-5.58551	-5.34701	-7.06491	-6.13998	-5.38762	-5.55731	-5.39144	-5.62712	-5.30024	-5.69003	-6.5288	-5.29304	-5.81368	-5.22527	-5.37974	-5.20874	-5.04015	-4.67735	-4.4334	-4.83231	-4.99379	-4.4675	-4.50262	-4.70934	-4.98366	-5.06156	-4.89589	-4.84658	-5.25075	-4.78297	-5.17086	-4.8362	-5.12555	-4.63841	-5.8464	-6.31026	-4.66536
Cystathionine: Cytosine: L(+)-Cystathionine	LC_neg_489	Cystathionine: Cytosine: L(+)-Cystathionine	TRUE	NA	LC		-5.26049	-5.51086	-4.86559	-5.03503	-5.46669	-4.76346	-5.43649	-5.07692	-5.36606	-6.05168	-5.02571	-4.88472	-4.99054	-5.28881	-5.17251	-5.62911	-5.10793	-5.03609	-5.32388	-5.2736	-5.51318	-5.32411	-5.09721	-4.33476	-4.05281	-4.80276	-3.84642	-4.06376	-4.23464	-4.19904	-4.17051	-4.46829	-4.64577	-4.36643	-4.82067	-4.46509	-4.80496	-4.87752	-4.5813	-3.88148	-4.57081	-4.0283	-4.06961
Cystathionine: Cytosine: L(+)-Cystathionine	LC_neg_490	Cystathionine: Cytosine: L(+)-Cystathionine	TRUE	NA	LC		-5.5121	-4.99948	-5.06112	-14.0736	-12.2437	-5.58436	-13.3557	-12.0194	-14.3617	-11.9559	-5.25889	-13.3008	-12.1493	-5.38115	-5.40442	-12.9801	-6.70132	-4.79387	-5.163	-12.1885	-13.4349	-5.26658	-12.2593	-13.4591	-12.044	-5.8143	-13.4494	-5.90586	-12.1449	-13.2152	-6.00588	-6.20526	-11.882	-6.0813	-13.4413	-6.35415	-12.2322	-7.13964	-6.48561	-13.1541	-12.8613	-14.0008	-12.1375
	LC_neg_491		FALSE	NA	LC		-6.58721	-6.78188	-6.24471	-5.72495	-6.71663	-6.95473	-6.64799	-7.319	-13.1919	-13.1258	-7.03611	-6.7613	-6.83137	-6.49594	-6.84865	-6.85077	-8.59608	-6.26691	-6.49967	-6.74003	-7.34226	-7.03448	-7.00298	-7.81567	-12.044	-13.2343	-7.98151	-8.2198	-8.20627	-12.0452	-7.96865	-8.5115	-7.8921	-8.47107	-7.93401	-9.4866	-8.0892	-13.5053	-12.123	-7.83218	-6.78572	-7.4208	-6.8236
	LC_neg_492		FALSE	NA	LC		-5.3391	-5.44999	-5.11535	-5.09458	-5.26131	-5.90927	-5.28657	-5.43447	-5.18129	-5.22948	-4.97703	-5.4915	-5.51347	-5.42401	-5.26885	-5.44867	-4.35964	-4.7553	-5.63066	-5.50199	-5.53114	-4.96473	-5.03585	-6.01658	-6.73416	-6.03213	-6.03337	-6.03121	-6.71861	-5.92513	-6.92342	-7.0916	-7.01855	-7.11222	-6.95799	-7.94864	-7.10287	-8.55177	-6.71554	-6.67433	-5.65949	-6.35454	-5.74708
	LC_neg_493		FALSE	NA	LC		-6.32761	-5.98834	-6.09982	-6.05995	-5.98733	-6.86934	-6.22349	-5.89474	-5.73612	-5.97861	-5.71326	-5.84719	-5.8825	-6.02876	-5.98229	-6.05524	-6.11246	-6.19476	-6.35864	-6.07764	-6.44633	-6.10074	-6.21979	-12.2896	-13.2139	-7.63434	-12.2792	-13.4002	-8.05741	-7.60044	-8.1034	-8.11609	-7.54418	-7.36798	-8.30226	-7.58713	-7.45371	-8.07134	-7.8667	-7.40591	-7.42764	-7.65327	-7.98549
	LC_neg_494		FALSE	NA	LC		-5.60098	-5.77039	-5.50145	-6.08815	-5.93786	-5.00736	-5.6671	-5.84951	-6.14508	-5.52219	-5.59578	-5.72114	-5.64326	-5.64664	-5.7678	-5.50634	-6.28288	-5.70432	-5.87871	-5.57051	-5.82584	-5.64195	-5.3917	-5.51701	-5.61217	-5.5583	-5.64822	-5.97975	-5.29243	-5.82929	-5.76941	-5.60721	-5.48212	-5.56596	-5.56837	-5.75659	-5.4743	-6.07134	-5.61701	-5.52111	-5.87772	-5.58204	-5.52442
	LC_neg_495		FALSE	NA	LC		-6.30489	-6.24782	-6.70513	-6.96144	-6.70279	-5.50976	-6.74433	-6.86293	-7.61028	-6.50011	-7.30566	-6.82068	-6.97049	-7.03303	-7.25725	-6.27961	-6.75697	-6.26199	-5.37959	-6.37827	-6.88043	-6.79244	-5.84616	-6.17876	-4.96246	-5.6418	-5.57107	-6.13762	-5.23265	-5.71133	-5.72217	-7.1818	-6.44464	-6.56062	-7.29206	-6.22126	-6.91023	-7.29165	-6.76941	-4.50485	-6.09316	-5.04345	-5.96312
	LC_neg_496		FALSE	NA	LC		-6.82915	-7.25582	-6.83758	-7.95883	-6.85135	-7.257	-7.20053	-7.26455	-7.172	-11.9559	-6.76229	-13.3008	-7.69716	-7.32635	-7.36377	-11.8101	-7.59608	-7.6713	-13.1756	-7.23429	-7.28527	-7.55609	-7.04123	-8.98379	-12.044	-13.2343	-12.2792	-7.76309	-13.3154	-7.27264	-12.0933	-7.74368	-13.052	-12.056	-13.4413	-7.94864	-8.04453	-12.336	-7.57872	-13.1541	-7.51557	-8.69822	-7.35322
	LC_neg_497		FALSE	NA	LC		-7.29366	-7.35535	-6.8101	-7.00918	-6.62896	-7.23546	-7.84756	-6.95574	-6.93766	-6.50011	-6.53881	-6.52238	-6.71559	-6.81125	-6.62019	-6.60067	-7.14789	-7.02458	-6.64425	-7.11048	-7.53415	-6.98185	-6.65775	-7.06292	-7.89201	-7.31539	-13.4494	-7.52319	-7.19585	-7.83145	-7.70868	-7.20789	-6.83281	-6.64476	-7.10196	-6.52526	-7.14941	-7.54596	-7.26506	-6.87334	-8.91233	-7.64445	-7.18329
	LC_neg_498		FALSE	NA	LC		-4.78525	-4.3249	-4.55339	-3.92473	-4.09562	-4.67747	-4.04417	-6.72584	-7.26116	-11.9559	-6.92028	-7.06206	-7.69716	-6.94582	-6.92407	-3.13065	-2.93149	-2.81851	-3.10082	-3.57214	-2.64365	-2.39653	-2.59477	-5.9557	-13.2139	-5.73242	-5.87926	-5.54018	-4.97383	-5.19279	-12.0933	-6.83424	-6.49355	-6.86841	-6.70034	-5.84719	-13.4017	-7.84776	-12.123	-13.1541	-5.24092	-12.8321	-5.56426
	LC_neg_499		FALSE	NA	LC		-7.6114	-7.07997	-12.1754	-14.0736	-7.01272	-7.5441	-7.05157	-7.24099	-8.27436	-7.26784	-6.96374	-7.73822	-7.38848	-7.32635	-7.16768	-7.06119	-13.0628	-7.42578	-7.28688	-13.3587	-7.53415	-7.02114	-7.83679	-7.31998	-7.82162	-12.0643	-7.8492	-7.46307	-7.26495	-7.28442	-7.65594	-7.42328	-7.48212	-7.61125	-7.36499	-7.26223	-7.72965	-8.08811	-6.94867	-7.19991	-7.51163	-7.45897	-7.3649
	LC_neg_500		FALSE	NA	LC		-5.01833	-4.96303	-5.16422	-5.08247	-4.99785	-5.20768	-5.09208	-5.40146	-5.43553	-5.43407	-5.3396	-5.27809	-5.25987	-5.46963	-5.35276	-4.82397	-5.01353	-4.83899	-5.00445	-4.99866	-5.11535	-5.17388	-4.97186	-5.55414	-5.30105	-5.39191	-5.37765	-5.10165	-5.33609	-5.26679	-5.67455	-5.48415	-5.54815	-5.44953	-5.53192	-5.78616	-5.52097	-6.24152	-5.51325	-5.4502	-5.14025	-5.42835	-5.40504
	LC_neg_501		FALSE	NA	LC		-6.04514	-5.92536	-5.94236	-6.09243	-6.08941	-6.17785	-6.09091	-6.53831	-6.15237	-6.57507	-6.39504	-6.31747	-7.63271	-7.40727	-6.27794	-6.27269	-6.15856	-5.36381	-5.96617	-6.10102	-6.37162	-6.01452	-5.85749	-6.41513	-6.33742	-6.10755	-6.33798	-6.14705	-6.54331	-5.97198	-6.35338	-6.76676	-6.45578	-6.24297	-6.43338	-6.45572	-6.64386	-6.93611	-6.67092	-5.99929	-5.98142	-6.2809	-6.19628
	LC_neg_502		FALSE	NA	LC		-6.35069	-6.63914	-6.14325	-5.92919	-6.32348	-6.39939	-5.81619	-5.72584	-6.01975	-6.28033	-5.86567	-6.10079	-6.25312	-6.46674	-6.28839	-5.90323	-5.90403	-5.83716	-6.19263	-6.11048	-6.07308	-5.90839	-5.78358	-6.12861	-6.1028	-6.32436	-6.1182	-6.05764	-6.30357	-6.23216	-6.35038	-6.28355	-6.25756	-6.1545	-6.09973	-7.2155	-6.05335	-6.86211	-5.92665	-6.80538	-5.95579	-6.23382	-5.9765
	LC_neg_503		FALSE	NA	LC		-7.0381	-7.63219	-7.53802	-14.0736	-12.2437	-7.87765	-13.3557	-6.32518	-7.52577	-6.17453	-7.06422	-7.73822	-12.1493	-13.4301	-8.2624	-7.52884	-7.19104	-7.58884	-7.66783	-7.45152	-8.37974	-7.58197	-7.09385	-7.57688	-8.52744	-7.35161	-7.51248	-7.4749	-7.79123	-7.92975	-8.28599	-12.136	-7.75735	-7.88611	-8.10196	-13.187	-7.88638	-8.3461	-7.85003	-8.24722	-12.8613	-8.35095	-7.74517
	LC_neg_504		FALSE	NA	LC		-6.62893	-6.71425	-12.1754	-7.99576	-6.85135	-7.55073	-13.3557	-7.14497	-13.1919	-6.67873	-7.87394	-7.62803	-7.54443	-6.9702	-6.84093	-6.4802	-7.72491	-6.59193	-7.25082	-7.08229	-6.63412	-7.51189	-6.46058	-6.72144	-6.77931	-8.5904	-6.85293	-7.88401	-7.37816	-6.73537	-7.41778	-7.34014	-7.37249	-8.20359	-7.76938	-7.04238	-8.47134	-8.16612	-7.85003	-6.82768	-7.32391	-14.0008	-7.24672
	LC_neg_505		FALSE	NA	LC		-5.7503	-5.59285	-5.78695	-5.91775	-6.27404	-6.17785	-5.72417	-6.20637	-6.74711	-6.31846	-6.47453	-6.35502	-6.44577	-6.31589	-6.52132	-5.52267	-5.6638	-5.48479	-5.23165	-5.46057	-5.68683	-5.44209	-5.68441	-5.93401	-5.65743	-5.76258	-5.36298	-5.65824	-5.56158	-5.77844	-5.57677	-6.24252	-6.14809	-6.55354	-6.47314	-6.01212	-6.9223	-6.5871	-6.06656	-5.33074	-5.80968	-5.51215	-5.35176
	LC_neg_506		FALSE	NA	LC		-7.24419	-6.97508	-6.74918	-7.57273	-7.22872	-7.31793	-7.72599	-7.18936	-7.9482	-7.17745	-7.71697	-7.24518	-7.05243	-6.53179	-7.12022	-7.03168	-8.03795	-7.39312	-7.91824	-7.49422	-7.58327	-7.83071	-7.21979	-8.05014	-7.771	-7.73441	-8.27919	-12.2298	-7.86358	-7.57853	-13.2633	-7.38111	-7.99669	-7.95917	-7.54699	-7.61719	-7.46544	-7.6356	-7.51161	-7.75323	-8.07707	-7.93591	-8.31873
	LC_neg_507		FALSE	NA	LC		-3.36862	-3.24882	-13.3451	-3.95525	-3.38086	-3.35808	-3.19139	-3.17988	-4.24386	-3.40301	-3.35616	-3.43511	-3.34875	-3.42191	-3.37348	-3.13691	-4.04072	-3.39716	-3.41076	-3.27859	-3.43572	-3.37163	-3.3155	-3.34774	-3.33627	-3.30352	-3.325	-3.47416	-3.39258	-3.27081	-3.48437	-3.42442	-3.38531	-3.27759	-3.43058	-3.45149	-3.44208	-3.86798	-3.48843	-3.34836	-3.96417	-4.00165	-3.41563
	LC_neg_508		FALSE	NA	LC		-3.29576	-3.44579	-3.29009	-3.94684	-3.47071	-3.56493	-12.1854	-3.25272	-4.05576	-3.45738	-3.5023	-3.52608	-3.5469	-3.44379	-3.41583	-3.25213	-3.91614	-3.33865	-13.1756	-3.35384	-3.34623	-3.37446	-3.39376	-3.44098	-3.36727	-3.39112	-3.39011	-3.50793	-3.50382	-3.37871	-3.52096	-3.5729	-3.32703	-3.36139	-3.5753	-3.54906	-3.53673	-12.336	-3.52313	-3.43215	-3.95012	-3.87659	-3.36307
	LC_neg_509		FALSE	NA	LC		-6.70497	-7.12318	-6.70513	-7.39309	-7.24367	-7.26243	-7.18043	-13.1894	-9.00427	-8.049	-7.6234	-12.1305	-7.33053	-13.4301	-7.00366	-11.8101	-7.80225	-13.4591	-6.67977	-12.1885	-7.46923	-6.76254	-7.16246	-7.33541	-6.87409	-7.35161	-7.54825	-8.54173	-6.88853	-6.35407	-13.2633	-8.46043	-7.20022	-12.056	-7.38111	-7.25631	-6.91826	-13.5053	-7.33297	-7.64631	-12.8613	-7.74461	-6.82763
	LC_neg_510		FALSE	NA	LC		-7.27698	-12.1627	-6.86559	-7.40015	-7.54941	-7.7809	-7.01996	-7.25862	-8.37314	-13.1258	-12.147	-7.85752	-7.85978	-13.4301	-12.2218	-7.07316	-7.61799	-7.50501	-7.34274	-7.84271	-7.3109	-6.88605	-7.46924	-13.4591	-7.15324	-12.0643	-13.4494	-8.22979	-7.86358	-7.02533	-12.0933	-13.3066	-7.23819	-12.056	-13.4413	-7.42549	-7.28314	-12.336	-7.8667	-13.1541	-7.90199	-7.50615	-7.3649
	LC_neg_511		FALSE	NA	LC		-5.22274	-4.88451	-4.60897	-5.01458	-4.20049	-5.23814	-4.82885	-5.09528	-6.54804	-3.64958	-5.04309	-4.4355	-4.85467	-5.3081	-5.02864	-4.41495	-5.30789	-4.75703	-4.1665	-4.81345	-4.37432	-4.65734	-4.59319	-5.65863	-5.48602	-5.00544	-5.24332	-6.36629	-6.59712	-4.76291	-4.6849	-6.19739	-5.57219	-5.89057	-6.00927	-6.31053	-6.55033	-6.74774	-6.71554	-5.34032	-6.29318	-7.32604	-6.77603
	LC_neg_512		FALSE	NA	LC		-6.82511	-6.53173	-6.45967	-7.08958	-6.62569	-7.10283	-6.8595	-12.0194	-14.3617	-11.9559	-7.07371	-8.12055	-7.89295	-6.70172	-7.20186	-6.15033	-8.02325	-5.95538	-6.14772	-6.51921	-6.16823	-5.929	-5.53291	-13.4591	-7.63651	-6.7424	-6.57567	-8.05098	-12.1449	-6.5392	-7.0636	-13.3066	-7.51281	-12.056	-13.4413	-7.31053	-8.83222	-7.87661	-7.38608	-6.54678	-7.18578	-7.53033	-7.09796
	LC_neg_513		FALSE	NA	LC		-12.135	-13.3331	-12.1754	-7.41794	-8.35831	-12.1424	-8.65491	-13.1894	-13.1919	-13.1258	-12.147	-13.3008	-12.1493	-13.4301	-12.2218	-6.69928	-8.01353	-7.02458	-6.1644	-6.93215	-7.00039	-6.0278	-6.8785	-13.4591	-12.044	-13.2343	-12.2792	-13.4002	-12.1449	-13.2152	-12.0933	-13.3066	-11.882	-13.226	-12.2719	-13.187	-12.2322	-13.5053	-12.123	-13.1541	-12.8613	-14.0008	-12.1375
	LC_neg_514		FALSE	NA	LC		-1.6297	-1.58664	-1.59477	-1.69984	-1.58159	-1.68452	-1.79049	-2.09051	-2.39875	-2.21311	-2.19697	-1.87472	-2.28098	-2.07621	-2.10426	-1.36557	-1.57048	-1.35485	-1.31541	-1.40877	-1.48173	-1.49825	-1.34336	-1.45215	-1.26029	-1.39486	-1.50679	-1.39356	-1.11451	-1.61408	-1.38369	-1.87377	-1.6451	-1.66431	-1.94458	-1.69056	-1.85121	-2.47117	-1.92651	-0.928146	-1.64912	-1.14315	-1.31218
	LC_neg_515		FALSE	NA	LC		-6.43761	-5.86911	-6.22384	-6.22551	-6.1515	-6.13486	-5.8436	-12.0194	-7.81108	-7.11459	-13.3169	-12.1305	-8.61877	-13.4301	-7.19692	-5.31649	-5.92095	-5.35855	-5.29146	-5.55267	-5.21585	-5.42004	-5.25182	-6.76604	-6.92392	-6.77893	-12.2792	-6.30695	-6.41393	-6.29331	-13.2633	-7.35755	-7.25756	-12.056	-7.95799	-13.187	-12.2322	-13.5053	-7.2706	-6.39255	-6.7116	-12.8321	-13.3081
	LC_neg_516		FALSE	NA	LC		-4.92551	-5.149	-4.90554	-5.25239	-5.07152	-5.36684	-5.20942	-5.69151	-5.89626	-5.36759	-13.3169	-5.33756	-6.14429	-6.06331	-5.81048	-4.83157	-4.94903	-4.94351	-5.14358	-5.00306	-5.1041	-5.12908	-4.87274	-4.94383	-4.45488	-4.59311	-4.76876	-4.90686	-4.53754	-4.89097	-4.95493	-6.05562	-5.61735	-5.53946	-5.78181	-5.83169	-5.76908	-6.45612	-5.8857	-4.28143	-4.88789	-4.49917	-5.28921
	LC_neg_517		FALSE	NA	LC		-1.68432	-1.193	-1.60148	-1.68308	-1.46104	-1.79387	-1.85812	-1.56103	-1.84372	-1.05813	-1.36842	-1.10194	-1.35867	-1.30035	-1.575	-1.51385	-2.03887	-1.73427	-1.25202	-1.55287	-1.81663	-1.79776	-1.6821	-2.25358	-2.15088	-2.33113	-2.3	-2.43429	-2.37669	-2.52756	-2.34106	-1.80682	-1.89305	-1.55896	-1.73326	-1.62028	-1.87607	-2.29089	-1.88212	-1.96614	-2.80305	-2.312	-2.43186
	LC_neg_518		FALSE	NA	LC		-3.82814	-3.24782	-3.66677	-3.53608	-3.56458	-3.9994	-3.87002	-3.84895	-3.81614	-3.14461	-3.58896	-3.35905	-3.59385	-3.4495	-3.74063	-3.5496	-3.86775	-3.7014	-3.19692	-3.49036	-3.8435	-3.72331	-3.74187	-4.1869	-4.28542	-4.26775	-4.15163	-4.37112	-4.1746	-4.48553	-4.35038	-3.92546	-4.06613	-3.88722	-3.82434	-3.74358	-3.95293	-4.48916	-4.07501	-3.92049	-4.5744	-4.00412	-4.17942
	LC_neg_519		FALSE	NA	LC		-5.28947	-5.74579	-5.72149	-5.71612	-5.67381	-5.82243	-5.75916	-6.06266	-13.1919	-6.14282	-13.3169	-6.17634	-12.1493	-13.4301	-5.80672	-5.54126	-5.64305	-5.45499	-12.0057	-5.53345	-5.47937	-5.09026	-5.21979	-6.13986	-6.40016	-6.22863	-6.0611	-6.04657	-6.12992	-5.5659	-6.27175	-6.5746	-6.40092	-6.38991	-6.14719	-13.187	-6.55033	-7.05064	-6.53808	-6.34998	-6.12739	-6.38545	-12.1375
Sinapic acid: Sinapic acid	LC_neg_520	Sinapic acid: Sinapic acid	TRUE	NA	LC		3.70701	3.61697	3.74651	3.28231	3.62222	3.55982	3.66882	3.69736	3.08679	3.60533	3.61916	3.53734	3.54127	3.53268	3.61693	3.77107	3.18132	3.61441	3.52095	3.67648	3.52533	3.64628	3.61698	3.42456	3.65506	3.62405	3.50288	3.5708	3.56349	3.53898	3.51118	3.46705	3.45665	3.50903	3.38383	3.41702	3.40855	2.94854	3.40823	3.56095	3.28658	3.26271	3.58734
Sinapic acid: Sinapic acid	LC_neg_521	Sinapic acid: Sinapic acid	TRUE	NA	LC		-12.135	2.26682	2.36597	2.03767	2.23168	-13.3124	2.36948	2.35816	1.83928	-11.9559	-13.3169	2.06226	-12.1493	2.08768	-13.3924	2.38026	1.97366	2.32887	-12.0057	2.35221	2.16319	-13.3693	-12.2593	2.06441	-13.2139	-12.0643	2.18008	2.14837	-13.3154	2.17036	-12.0933	2.00973	2.00068	2.04309	1.98716	-13.187	1.97222	1.43221	1.99953	-11.9842	-14.0319	1.97646	2.22694
	LC_neg_522		FALSE	NA	LC		-3.57484	-3.67487	-3.52639	-3.61673	-3.55367	-3.46561	-3.72236	-3.43865	-3.53408	-3.45605	-3.63038	-3.35941	-3.6314	-3.4	-3.53137	-3.67855	-3.70156	-3.6275	-3.72287	-3.47386	-3.74939	-3.71658	-3.64052	-4.20864	-4.221	-4.13228	-4.16025	-4.18479	-4.28827	-4.02904	-4.32663	-4.0741	-4.18315	-4.12727	-4.21179	-4.08244	-4.16846	-4.72051	-4.35192	-4.36784	-4.13721	-4.2007	-4.13624
	LC_neg_523		FALSE	NA	LC		-5.43298	-5.25048	-5.20071	-5.33956	-5.12127	-5.52928	-5.46053	-5.28548	-5.23835	-5.27251	-5.10256	-5.09834	-5.22382	-5.30035	-5.5167	-5.51244	-5.32506	-5.37839	-5.38284	-5.44552	-5.25262	-5.37693	-5.47214	-5.83017	-5.6384	-5.6682	-5.82158	-5.94233	-6.04333	-5.92744	-5.76342	-6.02283	-5.65109	-5.55708	-5.7836	-5.74825	-5.85326	-6.62638	-5.72501	-5.77256	-5.58626	-5.62154	-5.51951
	LC_neg_524		FALSE	NA	LC		-5.96059	-5.52528	-5.66765	-5.71063	-5.41219	-5.80845	-5.70072	-5.52937	-5.41931	-4.99139	-5.10865	-5.42088	-5.26665	-5.47544	-5.49838	-5.50027	-5.56205	-5.57199	-5.85821	-5.81152	-5.5864	-5.65391	-5.6777	-5.81567	-6.40981	-5.89441	-6.0124	-6.07328	-6.00418	-13.2152	-6.20799	-5.77844	-5.60282	-6.23444	-5.86061	-5.88783	-5.94675	-6.35876	-5.63833	-5.89436	-12.8613	-5.70853	-5.95648
	LC_neg_525		FALSE	NA	LC		-5.96504	-6.07524	-6.00552	-6.15819	-12.2437	-5.61184	-5.7333	-6.01693	-5.88002	-6.07325	-5.63564	-5.93852	-5.99054	-5.83718	-6.54933	-6.01427	-5.95077	-5.57962	-5.75356	-5.90308	-5.79839	-5.88807	-6.11183	-5.73331	-6.30705	-5.57426	-5.61307	-5.50945	-5.68362	-6.23787	-5.81206	-5.69305	-5.5245	-5.48281	-5.5037	-5.49356	-5.57236	-6.30875	-5.88358	-5.56165	-5.66276	-5.74934	-5.61567
	LC_neg_526		FALSE	NA	LC		-5.91687	-5.92749	-5.93598	-6.27491	-5.9058	-5.66842	-6.17048	-5.99214	-5.91268	-5.48377	-5.50471	-5.97403	-5.83338	-6.27735	-6.11091	-5.89524	-5.88287	-5.61372	-6.35545	-6.13924	-5.78576	-5.63178	-6.42924	-5.85961	-6.10542	-5.61404	-5.77669	-5.83556	-5.63884	-6.19556	-6.21342	-5.89018	-6.13311	-6.02629	-5.74658	-5.93438	-5.955	-6.51728	-5.8667	-5.88732	-5.58315	-5.76479	-5.6403
	LC_neg_527		FALSE	NA	LC		-3.23544	-3.40522	-3.08798	-3.35661	-3.40552	-3.18461	-3.03089	-2.91207	-3.43757	-3.61061	-3.28518	-3.60132	-3.7854	-3.58611	-3.24575	-3.06007	-3.42776	-2.98779	-3.66684	-3.11673	-3.32128	-3.31866	-3.11636	-2.93499	-3.09435	-2.7364	-2.8193	-2.73194	-3.04538	-2.61478	-3.11925	-3.10288	-2.94508	-3.22808	-3.22173	-3.45912	-3.22186	-3.65344	-3.11244	-3.19991	-2.57299	-3.38247	-2.60351
	LC_neg_528		FALSE	NA	LC		-5.4438	-5.83878	-5.28198	-5.90014	-5.59182	-5.40539	-5.67939	-5.70756	-5.99223	-5.9286	-5.57879	-5.98758	-6.21855	-5.70342	-5.97383	-5.26237	-5.80749	-5.49487	-6.09614	-12.1885	-5.90364	-5.50568	-5.65117	-5.24036	-5.68842	-5.22024	-5.1882	-5.18418	-5.25005	-5.10271	-5.34739	-5.8609	-5.3343	-5.60025	-5.41114	-5.91092	-5.5441	-5.96681	-5.41033	-5.55605	-5.04117	-5.65549	-5.0798
	LC_neg_529		FALSE	NA	LC		-7.76573	-7.20851	-7.15061	-8.52568	-7.19443	-7.81243	-7.47883	-12.0194	-9.77686	-6.74644	-13.3169	-6.94291	-7.25852	-12.2597	-13.3924	-7.19869	-9.21033	-7.49342	-7.02588	-8.05463	-7.38517	-7.72601	-7.28459	-8.37206	-8.41952	-12.0643	-9.10927	-9.31225	-8.53344	-7.95777	-8.21888	-13.3066	-8.45206	-8.95917	-8.48761	-8.28015	-8.94265	-9.22056	-12.123	-13.1541	-12.8613	-14.0008	-9.04063
	LC_neg_530		FALSE	NA	LC		-6.92985	-7.40782	-6.82181	-7.37909	-7.08717	-6.41443	-6.62403	-4.87648	-4.84219	-4.7335	-4.49431	-4.27255	-4.58366	-4.95593	-4.88785	-6.9857	-7.56382	-7.02875	-7.02081	-7.06839	-7.17292	-7.27184	-6.66106	-6.95173	-6.95184	-6.91233	-7.36697	-7.0688	-6.90965	-7.30826	-7.11352	-6.32864	-5.46139	-5.8531	-5.92217	-5.94625	-6.14469	-6.15503	-5.94203	-6.25324	-8.05973	-7.042	-7.40052
	LC_neg_531		FALSE	NA	LC		-0.0587021	0.104438	0.0338047	-0.162515	-0.128084	-0.252471	-0.147574	-0.158823	0.104826	0.100633	0.0812599	-0.0556872	-0.0655506	0.0472055	-0.253048	-0.131574	-0.0951504	-0.147353	-0.0253249	-0.211405	-0.190395	-0.239219	-0.293494	-1.09546	-0.729243	-0.880489	-0.785225	-1.00733	-0.719771	-0.61437	-0.986636	-1.3191	-1.15744	-1.014	-1.12235	-1.01462	-1.07418	-2.01349	-1.05905	-0.914881	-0.804369	-0.881035	-1.01136
	LC_neg_532		FALSE	NA	LC		-5.90187	-5.8032	-5.60559	-6.22395	-5.2766	-6.03383	-5.33994	-5.17534	-5.5666	-5.25391	-4.98149	-4.92433	-5.15305	-5.35282	-4.90284	-5.72266	-6.26692	-5.92588	-6.59443	-5.49732	-5.22435	-5.80382	-6.41243	-5.6219	-6.17502	-6.27425	-6.38303	-5.58113	-6.09805	-5.80576	-6.12628	-5.37518	-5.3902	-5.34026	-5.50517	-5.49879	-5.17206	-5.60058	-5.8857	-7.05082	-6.38741	-6.49818	-5.69824
	LC_neg_533		FALSE	NA	LC		-13.3051	-8.67442	-9.04159	-8.53341	-13.4143	-12.1424	-7.83179	-13.1894	-13.1919	-8.11459	-13.3169	-12.1305	-13.3198	-12.2597	-13.3924	-7.85077	-7.99908	-7.69102	-8.03608	-12.1885	-8.19661	-8.48723	-13.4285	-12.2896	-7.5486	-7.79963	-7.39927	-13.4002	-12.1449	-7.92053	-7.94134	-13.3066	-11.882	-13.226	-9.41944	-8.04749	-9.35769	-12.336	-13.2935	-7.48877	-8.26972	-7.64445	-8.38855
	LC_neg_534		FALSE	NA	LC		-6.80504	-6.46844	-7.26855	-6.55687	-6.97065	-7.09311	-7.0022	-7.02445	-6.84219	-6.11739	-6.74324	-6.60002	-6.60841	-6.48419	-7.36931	-6.88729	-7.00148	-6.71101	-6.28993	-6.4159	-7.1404	-7.24575	-7.26937	-13.4591	-7.2773	-7.07944	-7.92555	-7.11431	-8.03867	-7.39497	-7.58379	-7.578	-7.07469	-6.67137	-6.94196	-6.67529	-7.36316	-7.89126	-7.15854	-7.12068	-7.71839	-7.1628	-7.17813
	LC_neg_535		FALSE	NA	LC		-3.99996	-4.67085	-4.25195	-4.57872	-4.43918	-4.46366	-4.14529	-4.34152	-5.40835	-4.93599	-4.74513	-5.52238	-5.37231	-5.11675	-4.17009	-4.29618	-4.67046	-4.32414	-4.6898	-4.22078	-4.54172	-4.30445	-4.14905	-4.44621	-4.05596	-4.28151	-4.41088	-4.36285	-4.75255	-4.21234	-4.36316	-4.78825	-4.62886	-4.85855	-4.74832	-5.13856	-5.10516	-5.6715	-4.92337	-4.94222	-4.43648	-4.81527	-4.42936
	LC_neg_536		FALSE	NA	LC		-0.551147	-0.680122	-0.628337	-12.9026	-0.775725	-13.3124	-0.620906	-12.0194	-1.09778	-13.1258	-12.147	-0.933182	-0.806411	-0.855042	-0.72213	-12.9801	-0.933852	-0.631865	-12.0057	-0.603889	-13.4349	-12.1999	-0.699888	-0.883988	-13.2139	-12.0643	-0.7752	-0.819159	-13.3154	-12.0452	-0.871958	-0.969064	-0.996861	-0.936518	-13.4413	-12.0171	-1.002	-1.4964	-13.2935	-11.9842	-0.91517	-0.980415	-0.739636
	LC_neg_537		FALSE	NA	LC		-6.69756	-6.66375	-6.56729	-6.80579	-13.4143	-7.06435	-6.50048	-12.0194	-6.95456	-6.90182	-13.3169	-7.1558	-12.1493	-13.4301	-7.34729	-6.79517	-13.0628	-6.44798	-13.1756	-12.1885	-7.46348	-13.3693	-6.5558	-6.99192	-7.2773	-12.0643	-7.03549	-13.4002	-12.1449	-13.2152	-7.02486	-7.27801	-7.78519	-6.96387	-7.47603	-12.0171	-13.4017	-7.33104	-7.38008	-7.02998	-7.11838	-12.8321	-7.40655
	LC_neg_538		FALSE	NA	LC		-6.50722	-6.77039	-6.36809	-6.67811	-12.2437	-6.8325	-6.7333	-6.56365	-6.61363	-6.3979	-6.91174	-6.42702	-13.3198	-6.38524	-7.06076	-6.73212	-6.74687	-6.72112	-6.79625	-6.67542	-6.78397	-6.79244	-6.71844	-7.75217	-7.81306	-12.0643	-7.24455	-13.4002	-8.06687	-7.0204	-7.14433	-6.99304	-8.45206	-12.056	-7.43058	-6.76078	-13.4017	-7.96681	-12.123	-7.24722	-7.35531	-7.68007	-7.00363
	LC_neg_539		FALSE	NA	LC		-8.29366	-8.13296	-13.3451	-9.33111	-12.2437	-13.3124	-8.37807	-8.35647	-8.78439	-11.9559	-13.3169	-9.11063	-12.1493	-13.4301	-8.09706	-7.85077	-8.4318	-8.18308	-8.47519	-8.18849	-8.09517	-8.09375	-9.32072	-8.2697	-12.044	-8.01509	-13.4494	-7.69235	-12.1449	-7.46027	-9.30907	-13.3066	-7.94345	-8.83364	-8.2619	-8.28015	-8.71558	-12.336	-13.2935	-11.9842	-8.36593	-9.14402	-7.87279
L-Carnosine: L-Carnosine	LC_neg_540	L-Carnosine: L-Carnosine	TRUE	NA	LC		-4.19898	-3.86452	-4.02965	-4.40324	-4.18899	-4.37197	-3.93014	-4.25715	-4.86148	-3.51802	-3.67393	-3.62936	-4.54525	-4.52274	-3.82515	-4.17592	-4.68677	-4.24914	-4.30141	-4.57459	-4.2489	-3.97113	-4.13233	-4.52215	-4.47585	-4.08451	-4.66366	-4.60774	-4.84312	-3.94078	-4.37757	-4.38706	-4.12939	-4.48449	-4.71644	-4.62958	-5.47727	-5.38832	-4.4027	-5.47815	-5.16245	-5.96308	-5.11636
L-Carnosine: L-Carnosine	LC_neg_541	L-Carnosine: L-Carnosine	TRUE	NA	LC		-6.5301	-6.65315	-6.5805	-7.99576	-6.51273	-7.06435	-6.67587	-6.31284	-6.90239	-6.36759	-6.34247	-6.30328	-6.5947	-6.48127	-6.47879	-6.44477	-7.57807	-6.52552	-6.65207	-6.70377	-7.00457	-6.93108	-6.66769	-6.87457	-6.54151	-6.7225	-6.56953	-6.88008	-6.61089	-6.81427	-6.65224	-6.98399	-7.00213	-6.8039	-6.9742	-7.19269	-7.00547	-7.37154	-7.71554	-6.79216	-7.52744	-7.52222	-6.84389
	LC_neg_542		FALSE	NA	LC		-6.6114	-6.39894	-13.3451	-8.27167	-6.88221	-12.1424	-6.9375	-13.1894	-9.12342	-7.03306	-6.88225	-8.00584	-7.17456	-7.36894	-7.65021	-6.41019	-7.9943	-6.65508	-6.98087	-6.55751	-7.11309	-6.62168	-6.8785	-6.81207	-6.44576	-6.43013	-6.74868	-6.64817	-6.44135	-12.0452	-6.46561	-7.00214	-6.81357	-6.7997	-7.425	-7.75241	-7.08467	-13.5053	-8.19494	-11.9842	-14.0319	-7.49025	-6.82763
	LC_neg_543		FALSE	NA	LC		-7.87862	-7.20851	-7.57719	-14.0736	-7.65204	-8.53092	-7.83179	-7.30672	-13.1919	-13.1258	-8.25079	-12.1305	-13.3198	-8.71539	-9.2624	-7.30762	-8.50478	-8.32992	-8.63647	-8.24989	-12.2651	-7.76996	-7.9294	-8.09321	-7.57732	-7.75852	-8.03973	-8.15178	-7.52689	-7.40137	-7.17581	-7.79812	-8.01855	-7.99714	-7.88722	-13.187	-8.70164	-12.336	-8.48561	-8.09882	-8.22392	-8.2809	-8.20938
	LC_neg_544		FALSE	NA	LC		-6.36531	-6.57441	-6.28198	-6.59684	-6.81368	-6.96798	-6.74064	-6.70152	-6.82461	-6.28033	-6.4999	-6.22097	-6.59811	-6.51974	-6.92407	-6.69465	-6.54971	-6.02458	-6.45111	-6.60019	-6.62445	-6.515	-6.37396	-6.53175	-6.76273	-6.39191	-6.74521	-6.65488	-7.03867	-6.10663	-6.88823	-7.55103	-6.82315	-6.60757	-7.10196	-7.31053	-7.5441	-7.3461	-7.26506	-6.39255	-6.7116	-7.17228	-6.63499
	LC_neg_545		FALSE	NA	LC		-7.4594	-7.26654	-7.17545	-7.77795	-7.10071	-7.55739	-7.20053	-7.19501	-7.55125	-6.61406	-6.81704	-6.92542	-6.99729	-6.92581	-6.94047	-6.90323	-7.41572	-7.40936	-7.22726	-7.66492	-7.25511	-7.55609	-7.16246	-7.23553	-8.48602	-13.2343	-7.1182	-7.24996	-7.54001	-7.35097	-7.46885	-7.19739	-7.35849	-7.58934	-7.71389	-7.44558	-7.24726	-7.96681	-7.45376	-7.56914	-7.67812	-7.91985	-7.19889
	LC_neg_546		FALSE	NA	LC		-8.27146	-7.38426	-12.1754	-7.52954	-7.5681	-13.3124	-8.19548	-7.6502	-7.85007	-7.54839	-8.1876	-7.44871	-7.72676	-7.05026	-7.67743	-11.8101	-7.76918	-7.12829	-7.7162	-7.1935	-7.33173	-13.3693	-7.43489	-12.2896	-7.5135	-7.65683	-7.18702	-7.88401	-6.38702	-7.7233	-7.82033	-7.56445	-13.052	-8.04605	-8.2619	-8.0373	-12.2322	-8.59908	-7.56505	-6.91093	-7.90715	-7.40581	-7.93238
	LC_neg_547		FALSE	NA	LC		-7.86194	-6.99278	-6.94877	-7.46524	-6.87444	-7.19854	-8.27854	-7.24685	-7.56416	-6.75513	-6.8698	-6.97853	-6.39144	-6.89825	-7.16768	-11.8101	-8.14524	-6.93565	-6.5646	-7.38687	-7.66023	-7.04794	-7.62189	-13.4591	-7.31307	-7.65683	-12.2792	-8.2198	-13.3154	-8.29629	-12.0933	-7.52456	-13.052	-7.36177	-7.59006	-6.6363	-7.0012	-8.01411	-7.22151	-7.20574	-8.41656	-7.98519	-8.03129
	LC_neg_548		FALSE	NA	LC		-5.61314	-5.30334	-5.30234	-5.48667	-5.44925	-5.83655	-5.82008	-5.87875	-5.46776	-5.24012	-5.67303	-5.14438	-5.50383	-5.36086	-5.97383	-5.68543	-5.45791	-5.6713	-5.72648	-5.61863	-5.87469	-5.9166	-5.61867	-6.92815	-6.24816	-6.5868	-6.44912	-6.68547	-6.88017	-6.57853	-7.16524	-6.99758	-6.95922	-6.69848	-7.09308	-6.96304	-6.89033	-7.25804	-7.02151	-6.54308	-6.21109	-6.84718	-6.68536
	LC_neg_549		FALSE	NA	LC		-2.20718	-3.21726	-2.45891	-2.66477	-2.77222	-2.99741	-2.25026	-2.67243	-3.94899	-3.73995	-3.32006	-4.2337	-3.92207	-4.05351	-2.64979	-2.64689	-2.67763	-2.56591	-3.30526	-2.77862	-3.16823	-2.71635	-2.51579	-2.60973	-2.37218	-2.61564	-2.4219	-2.45866	-3.12528	-1.98664	-2.45471	-3.12912	-2.91691	-3.32246	-3.28699	-3.76972	-3.67629	-4.06406	-3.35302	-3.73995	-2.58122	-3.17307	-2.7668
	LC_neg_550		FALSE	NA	LC		-6.62189	-6.54147	-6.522	-6.72606	-6.96238	-6.4543	-6.94172	-5.86069	-5.73429	-6.35103	-6.07609	-5.80861	-6.32203	-6.00128	-5.89183	-6.26924	-7.40298	-6.70098	-7.0671	-6.38974	-6.73805	-6.64536	-7.10732	-6.48511	-6.9056	-7.12051	-7.1545	-6.54173	-7.55991	-7.04523	-6.89258	-6.41718	-6.51281	-5.90629	-6.01554	-6.37647	-6.0892	-6.38962	-6.55488	-7.21159	-6.82915	-7.78768	-6.41563
	LC_neg_551		FALSE	NA	LC		-12.135	-13.3331	-7.98782	-12.9026	-8.64541	-13.3124	-8.50986	-12.0194	-8.58046	-13.1258	-8.20836	-12.1305	-13.3198	-12.2597	-8.63679	-12.9801	-13.0628	-13.4591	-12.0057	-8.12959	-13.4349	-12.1999	-9.00298	-13.4591	-8.45905	-12.0643	-13.4494	-7.81475	-8.45681	-12.0452	-13.2633	-12.136	-7.63412	-8.34332	-13.4413	-8.37969	-7.66737	-12.336	-8.23769	-8.35969	-8.29656	-8.75407	-8.63499
	LC_neg_552		FALSE	NA	LC		-9.2388	-13.3331	-8.55095	-10.1184	-9.02128	-8.72732	-12.1854	-8.57465	-9.13301	-13.1258	-8.67303	-9.213	-12.1493	-8.75721	-8.5715	-8.7706	-9.35006	-13.4591	-12.0057	-9.29232	-9.09517	-13.3693	-12.2593	-8.49374	-13.2139	-7.85922	-8.39383	-7.67179	-12.1449	-8.46027	-8.5218	-7.92222	-7.93303	-7.77475	-8.25199	-13.187	-12.2322	-13.5053	-8.0738	-8.30862	-7.91753	-9.04781	-7.54586
	LC_neg_553		FALSE	NA	LC		-13.3051	-12.1627	-13.3451	-8.42152	-8.98733	-13.3124	-8.57399	-8.6044	-9.31743	-11.9559	-13.3169	-12.1305	-13.3198	-9.10771	-7.9908	-8.42546	-13.0628	-13.4591	-12.0057	-13.3587	-12.2651	-13.3693	-8.28969	-7.29462	-12.044	-7.56183	-7.43789	-7.32825	-8.11512	-7.24361	-7.61941	-13.3066	-8.08619	-8.26018	-8.09308	-7.80334	-8.36866	-12.336	-13.2935	-7.32756	-7.47668	-8.15651	-7.00821
	LC_neg_555		FALSE	NA	LC		-7.12498	-6.71792	-6.71601	-6.50082	-6.48286	-6.70126	-6.53198	-6.7673	-6.40617	-6.92614	-7.12706	-6.8046	-12.1493	-6.71539	-6.92816	-6.86111	-6.33033	-6.54333	-7.44092	-7.06379	-6.7071	-6.88203	-6.43772	-7.39344	-6.64408	-6.57248	-6.47184	-6.51402	-6.97495	-6.73942	-6.59084	-7.81407	-6.94345	-6.38361	-6.93006	-6.82072	-6.80217	-7.95907	-6.96205	-6.65825	-6.22875	-6.47844	-6.69639
	LC_neg_556		FALSE	NA	LC		-7.38007	-7.79347	-7.21094	-7.97982	-7.4594	-7.55073	-7.42461	-6.90396	-7.3534	-6.88264	-6.97259	-6.92108	-6.79174	-7.20082	-6.74782	-7.74165	-7.81064	-7.45921	-7.94681	-6.99209	-7.09072	-7.42736	-7.90568	-7.3615	-7.62898	-7.90334	-7.49492	-7.67179	-8.04801	-7.48044	-7.61941	-7.19218	-6.88707	-6.94056	-7.23236	-6.8787	-7.64053	-7.59308	-7.28174	-11.9842	-8.55554	-8.13782	-13.3081
	LC_neg_557		FALSE	NA	LC		-5.84956	-5.72715	-5.66589	-5.84015	-5.85326	-5.5001	-6.01773	-5.8035	-6.20574	-5.8084	-5.98373	-5.91676	-5.97936	-5.78038	-6.35826	-6.50027	-5.55234	-5.80278	-5.90416	-6.33604	-6.14731	-5.49335	-6.02836	-5.3251	-4.61961	-5.05933	-5.33147	-5.15892	-4.83502	-4.96131	-5.02606	-5.11733	-5.05479	-4.74719	-5.03348	-4.71842	-4.99694	-5.29165	-5.12806	-4.76609	-5.14863	-4.68289	-5.45723
	LC_neg_558		FALSE	NA	LC		-4.2254	-3.84429	-13.3451	-4.2142	-12.2437	-4.42811	-4.23188	-13.1894	-4.11776	-11.9559	-4.51679	-13.3008	-12.1493	-13.4301	-4.58352	-11.8101	-3.46121	-13.4591	-3.71671	-12.1885	-13.4349	-4.29841	-12.2593	-13.4591	-12.044	-13.2343	-12.2792	-13.4002	-12.1449	-4.6227	-4.78248	-4.97949	-13.052	-4.87061	-12.2719	-4.90395	-13.4017	-5.20333	-4.70707	-11.9842	-5.10349	-5.17943	-13.3081
	LC_neg_559		FALSE	NA	LC		-13.3051	-12.1627	-4.50695	-12.9026	-13.4143	-5.03499	-12.1854	-5.16007	-14.3617	-4.48738	-12.147	-4.50442	-4.80746	-4.73876	-5.20062	-4.92884	-14.2339	-4.76137	-12.0057	-13.3587	-12.2651	-13.3693	-4.76213	-12.2896	-5.27583	-5.42851	-5.57414	-5.70274	-13.3154	-5.10925	-5.51675	-5.79812	-5.08043	-5.61309	-5.75881	-5.75241	-5.64386	-5.96487	-5.44122	-5.23375	-12.8613	-5.69366	-5.5609
	LC_neg_560		FALSE	NA	LC		-6.00797	-5.61324	-5.94449	-12.9026	-13.4143	-12.1424	-6.26524	-6.96536	-14.3617	-11.9559	-6.93318	-5.79068	-5.95071	-13.4301	-6.46094	-6.65812	-13.0628	-13.4591	-5.47	-12.1885	-6.36088	-13.3693	-6.56196	-6.70798	-6.91473	-6.70678	-7.03549	-7.16131	-6.86358	-6.77221	-6.87095	-7.5115	-6.82797	-12.056	-13.4413	-12.0171	-6.8707	-7.24858	-6.63833	-13.1541	-7.11539	-12.8321	-6.87696
	LC_neg_561		FALSE	NA	LC		-6.51698	-6.31026	-6.28198	-14.0736	-6.59342	-12.1424	-7.01996	-6.74642	-6.49609	-13.1258	-12.147	-13.3008	-7.10976	-12.2597	-7.06076	-12.9801	-13.0628	-6.67457	-6.60577	-6.83485	-6.51021	-6.29039	-6.57126	-6.55565	-6.79609	-13.2343	-6.8604	-6.7415	-6.77564	-6.79309	-6.31198	-12.136	-6.76657	-6.83794	-7.52295	-13.187	-7.08467	-7.11795	-6.51161	-6.58805	-6.94912	-7.05656	-6.26576
	LC_neg_562		FALSE	NA	LC		-6.21213	-5.96631	-6.27123	-6.66106	-12.2437	-6.3465	-6.2158	-5.89934	-6.3284	-13.1258	-6.16714	-6.26979	-6.10004	-5.93778	-5.94874	-6.51653	-6.57986	-6.64222	-6.36185	-6.07301	-6.11535	-6.14346	-6.22223	-5.95769	-6.19713	-5.95349	-6.27919	-5.84129	-5.95944	-5.88424	-5.69531	-5.7172	-5.42626	-5.54648	-5.84562	-5.93912	-5.60766	-5.89864	-5.49207	-5.56539	-6.44443	-6.55079	-6.03129
	LC_neg_563		FALSE	NA	LC		-12.135	-8.18288	-13.3451	-12.9026	-13.4143	-7.73485	-12.1854	-8.23517	-14.3617	-11.9559	-13.3169	-8.57254	-7.88459	-12.2597	-7.72634	-12.9801	-13.0628	-13.4591	-12.0057	-7.46359	-13.4349	-7.45101	-12.2593	-7.24521	-7.57732	-6.93964	-7.22995	-7.0688	-7.32044	-7.00083	-7.33253	-6.78628	-6.8088	-7.00196	-7.34378	-7.09958	-6.76908	-8.01411	-6.50181	-7.71116	-7.34127	-8.6183	-6.81556
	LC_neg_564		FALSE	NA	LC		-5.63246	-5.62182	-5.59048	-6.75742	-5.55406	-5.73108	-5.82787	-5.2601	-6.85999	-5.44282	-5.7855	-5.38011	-5.42137	-5.67642	-5.67229	-5.42546	-7.21033	-5.66317	-5.85821	-5.61526	-5.45488	-5.88404	-6.14153	-5.38673	-5.51871	-6.03458	-5.67928	-5.62822	-6.00646	-5.6434	-5.67643	-5.25064	-5.24623	-5.34026	-5.57762	-5.50932	-5.31727	-5.5102	-5.56675	-5.88031	-6.36593	-6.67557	-5.56426
	LC_neg_565		FALSE	NA	LC		-6.10521	-6.14034	-6.3092	-6.96144	-6.25878	-6.41443	-6.36951	-5.99954	-7.58704	-5.97607	-5.98597	-5.96954	-6.14179	-6.07208	-6.10397	-5.83539	-7.31981	-6.16919	-5.92533	-6.29771	-6.53717	-6.14346	-6.25682	-6.07367	-6.3405	-5.98159	-6.4102	-6.26529	-6.19845	-5.94837	-6.33253	-5.78236	-5.80642	-5.81869	-6.05379	-5.67332	-6.05778	-6.10509	-5.9201	-5.99171	-6.77861	-6.96308	-6.16531
	LC_neg_566		FALSE	NA	LC		-6.88703	-13.3331	-6.85753	-7.5373	-12.2437	-6.88602	-13.3557	-12.0194	-7.95243	-7.78597	-13.3169	-7.3816	-7.61185	-12.2597	-13.3924	-11.8101	-7.26404	-6.70766	-7.41408	-6.89081	-6.99623	-7.22012	-7.14847	-6.10859	-6.16137	-6.28006	-5.74694	-6.78869	-5.98164	-6.01303	-6.26327	-13.3066	-11.882	-13.226	-6.60261	-12.0171	-13.4017	-12.336	-6.5515	-5.95935	-6.09611	-6.26391	-6.0197
	LC_neg_567		FALSE	NA	LC		-7.71243	-7.82484	-7.12137	-7.26844	-7.32613	-7.81243	-7.8635	-8.63477	-8.24808	-11.9559	-13.3169	-8.11064	-8.27482	-7.93778	-7.9908	-8.22516	-7.20203	-9.13728	-7.8269	-7.30856	-7.34756	-7.38688	-7.2795	-8.67817	-7.99477	-7.8164	-8.47184	-8.24996	-7.68544	-7.75572	-8.14433	-9.26152	-11.882	-9.36798	-9.06677	-8.72761	-13.4017	-9.13093	-8.53808	-7.67837	-7.47285	-7.94131	-8.63499
	LC_neg_568		FALSE	NA	LC		-7.90401	-8.25582	-8.61745	-9.17775	-7.97897	-8.59803	-9.1459	-7.49587	-8.31198	-13.1258	-8.44652	-7.46126	-7.79565	-7.96203	-7.56513	-8.14716	-8.45134	-8.42578	-8.63647	-8.26038	-8.16823	-8.18005	-8.82933	-7.40968	-7.30105	-7.62693	-7.46612	-7.86833	-7.69274	-8.04523	-7.91454	-7.38706	-7.44464	-7.56062	-7.36499	-7.11023	-7.26765	-7.64799	-7.47279	-7.9157	-8.47668	-8.3155	-8.19889
	LC_neg_569		FALSE	NA	LC		-7.11506	-7.10863	-7.33975	-7.8729	-7.1515	-7.36391	-7.23641	-6.93197	-7.69649	-6.88741	-7.34534	-6.88261	-7.64679	-6.99918	-7.2624	-6.51653	-8.2327	-7.49342	-7.13671	-6.94056	-6.92722	-7.00793	-7.35778	-6.90111	-6.82592	-7.54077	-6.84179	-7.41672	-6.96165	-6.99115	-7.15998	-7.47937	-7.15111	-6.85527	-7.21781	-7.11023	-6.85905	-7.35115	-7.51818	-6.58425	-7.50771	-7.59686	-7.23595
	LC_neg_570		FALSE	NA	LC		-7.38602	-7.79347	-7.81399	-7.69319	-7.92978	-12.1424	-7.06073	-7.89474	-8.70361	-8.49646	-9.85745	-8.70055	-13.3198	-8.22996	-7.59078	-7.59635	-7.93808	-8.45921	-8.17563	-7.61022	-8.0427	-8.11248	-7.96981	-7.63298	-7.61403	-7.84194	-8.10927	-7.88401	-7.99287	-7.66056	-7.3149	-12.136	-7.95394	-7.72611	-8.36499	-8.04749	-7.85518	-13.5053	-12.123	-7.92529	-7.99785	-8.50216	-8.25213
	LC_neg_571		FALSE	NA	LC		-7.40402	-6.61839	-6.57719	-7.85825	-6.74117	-7.07866	-6.45147	-6.73815	-7.22227	-6.93599	-7.36269	-7.53228	-6.85978	-6.48712	-6.8564	-7.6225	-7.17742	-7.15543	-7.53177	-6.43657	-6.59267	-6.69744	-6.70814	-7.65863	-7.19157	-7.19534	-7.07408	-7.02902	-7.24333	-6.7233	-6.90572	-6.55438	-6.64258	-6.46774	-6.84562	-6.84719	-6.83222	-6.39483	-6.81319	-7.32756	-7.52744	-7.37995	-7.29619
	LC_neg_572		FALSE	NA	LC		-6.88282	-7.22411	-6.95735	-7.87782	-7.12358	-6.95913	-6.8046	-6.90396	-7.64758	-6.76826	-6.66583	-7.41172	-7.33622	-7.02024	-6.79549	-6.79517	-7.43829	-7.45921	-7.0057	-6.88674	-7.07308	-6.88605	-7.12546	-7.26477	-7.11591	-7.36389	-6.62894	-7.18054	-6.94847	-6.73942	-7.32075	-6.85471	-6.76195	-6.65991	-7.11988	-7.39263	-7.14941	-7.35115	-7.05935	-6.72784	-7.07707	-7.24045	-6.68903
	LC_neg_573		FALSE	NA	LC		-13.3051	-12.1627	-13.3451	-14.0736	-12.2437	-8.335	-13.3557	-8.47512	-9.07642	-11.9559	-8.27249	-8.23437	-8.9269	-8.71539	-8.17251	-12.9801	-13.0628	-13.4591	-12.0057	-13.3587	-8.76259	-12.1999	-13.4285	-8.25007	-8.40658	-8.30352	-8.01449	-12.2298	-13.3154	-8.26096	-12.0933	-7.35172	-7.13908	-7.61125	-8.23236	-7.78616	-7.40208	-7.86934	-8.4226	-13.1541	-9.53942	-8.36538	-8.17813
L(+)-Tartaric acid	LC_neg_575 LC_neg_1109 LC_neg_1514 X_LC_neg_574 X_LC_neg_576	L(+)-Tartaric acid	TRUE	d-tartaric acid	LC	COR_OK:PC1	-6.90053	-7.06316	-6.93165	-7.74302	-7.03765	-7.22084	-7.25466	-7.12961	-7.31284	-7.18798	-7.02523	-7.171	-7.28781	-6.99381	-7.46647	-6.83193	-7.18209	-7.16051	-6.97723	-7.15767	-7.37402	-7.44494	-7.26111	-6.7785	-6.57692	-6.75714	-6.88402	-6.88011	-6.62328	-6.68835	-7.03963	-6.61526	-6.7569	-6.84382	-7.28396	-6.79827	-6.75324	-7.03245	-7.05684	-6.68821	-7.56681	-7.29068	-7.17677
	LC_neg_577		FALSE	NA	LC		-5.94514	-6.42574	-6.22125	-7.24602	-6.26639	-6.62929	-6.32745	-6.31592	-7.6894	-6.35433	-6.52572	-5.98079	-6.46435	-6.12585	-6.10397	-6.11896	-7.45791	-6.46769	-6.48563	-6.37542	-6.27011	-6.23544	-6.19084	-6.22831	-5.97793	-5.90558	-6.07408	-6.26016	-5.98837	-6.09362	-6.01534	-6.14605	-6.02961	-6.26018	-6.25693	-6.13992	-6.61092	-6.88026	-6.14831	-5.94953	-6.50771	-6.99357	-6.37964
	LC_neg_578		FALSE	NA	LC		-7.87862	-12.1627	-7.88594	-8.84375	-8.25372	-8.28991	-7.84756	-7.40146	-7.98678	-7.34446	-7.86567	-7.51256	-7.661	-7.46963	-7.70518	-12.9801	-8.21033	-8.36118	-12.0057	-7.91547	-7.57704	-7.56897	-13.4285	-12.2896	-13.2139	-7.97687	-7.87926	-12.2298	-8.28137	-7.8753	-8.16524	-7.46672	-8.24462	-7.56062	-7.72756	-7.75241	-8.32526	-7.85491	-7.65634	-8.71116	-8.37306	-9.79255	-7.94986
	LC_neg_579		FALSE	NA	LC		-6.87443	-7.31582	-6.67295	-8.48012	-7.12819	-7.4543	-8.2056	-7.56731	-8.34502	-6.12019	-12.147	-8.20243	-6.81539	-7.34749	-7.65021	-7.63132	-8.49799	-7.05407	-7.57571	-8.06379	-8.55238	-8.09375	-8.44056	-6.81207	-7.84762	-7.92137	-7.38303	-6.3096	-6.54992	-7.73942	-6.89695	-8.04853	-7.55213	-8.20359	-7.9742	-8.90164	-7.98423	-8.5871	-8.24857	-7.30862	-8.14253	-7.68912	-7.16786
L-2-Aminobutyric acid: DL-2-Aminobutyric acid: 2-Aminoisobutyric acid	LC_neg_580	L-2-Aminobutyric acid: DL-2-Aminobutyric acid: 2-Aminoisobutyric acid	TRUE	NA	LC		-2.41557	-2.24882	-2.35598	-3.77422	-2.46413	-1.96051	-2.58283	-2.31611	-3.79126	-2.49851	-2.24894	-2.21267	-2.27414	-2.2845	-2.3998	-2.21435	-4.11246	-2.40376	-2.25527	-2.48882	-2.54723	-2.48227	-2.53822	-2.03169	-1.8899	-2.07691	-1.82718	-1.96834	-2.27382	-2.08716	-2.02785	-2.21349	-2.03447	-2.07225	-2.17619	-1.84691	-2.21535	-2.21393	-2.11664	-1.81886	-2.98619	-3.01883	-2.00135
L-2-Aminobutyric acid: DL-2-Aminobutyric acid: 2-Aminoisobutyric acid	LC_neg_581	L-2-Aminobutyric acid: DL-2-Aminobutyric acid: 2-Aminoisobutyric acid	TRUE	NA	LC		-5.86402	-5.13051	-5.76417	-5.75516	-12.2437	-5.44038	-13.3557	-5.75891	-5.65879	-11.9559	-5.70955	-5.30611	-13.3198	-12.2597	-6.0123	-12.9801	-4.8873	-5.44658	-5.10282	-6.15629	-12.2651	-5.35167	-13.4285	-6.24036	-12.044	-13.2343	-12.2792	-13.4002	-12.1449	-5.96486	-5.91897	-6.82614	-13.052	-6.46774	-12.2719	-6.09165	-13.4017	-6.45068	-6.28454	-11.9842	-6.42579	-6.35815	-13.3081
L-2-Aminobutyric acid: DL-2-Aminobutyric acid: 2-Aminoisobutyric acid	LC_neg_582	L-2-Aminobutyric acid: DL-2-Aminobutyric acid: 2-Aminoisobutyric acid	TRUE	NA	LC		-7.71992	-7.57774	-8.13592	-8.18993	-7.68567	-7.50493	-7.34412	-7.79704	-8.09973	-7.99653	-8.52247	-6.61747	-7.68259	-7.62874	-8.32559	-12.9801	-13.0628	-7.12829	-13.1756	-8.27095	-8.22557	-7.56251	-12.2593	-8.38271	-8.87409	-9.56183	-13.4494	-8.39971	-12.1449	-13.2152	-12.0933	-13.3066	-11.882	-13.226	-8.08426	-8.93912	-12.2322	-13.5053	-8.63476	-8.18832	-12.8613	-8.56737	-8.28505
	LC_neg_583		FALSE	NA	LC		-13.3051	-7.17781	-7.82181	-8.95363	-8.11897	-8.02688	-7.49116	-6.47855	-7.20195	-6.36427	-7.72443	-7.16091	-8.81142	-7.45809	-12.2218	-6.9302	-7.26404	-13.4591	-7.20408	-7.92378	-7.68013	-12.1999	-7.91354	-8.29966	-13.2139	-6.88996	-8.04824	-7.87615	-12.1449	-13.2152	-8.11352	-7.36928	-6.44464	-7.34944	-7.60261	-7.47968	-7.64719	-12.336	-7.80915	-13.1541	-7.8464	-12.8321	-7.90653
	LC_neg_584		FALSE	NA	LC		-7.97397	-7.60471	-7.99664	-8.48012	-7.70624	-7.37564	-8.47271	-8.57465	-8.68234	-7.61802	-8.2616	-7.75357	-12.1493	-8.42964	-8.27274	-8.06119	-8.2048	-7.68442	-13.1756	-8.04553	-12.2651	-7.64877	-8.47505	-7.16491	-7.12648	-7.05435	-7.03126	-7.55422	-7.03867	-7.46696	-7.62664	-6.81808	-7.64258	-7.10184	-7.19388	-6.84275	-6.97163	-7.35115	-7.47919	-7.04036	-7.50379	-7.54667	-8.25213
	LC_neg_585		FALSE	NA	LC		-6.07607	-5.66375	-7.1022	-8.32438	-6.17042	-5.52765	-6.198	-6.6658	-7.14266	-5.8946	-6.46201	-6.04779	-5.73801	-6.75016	-6.0123	-5.84306	-7.29901	-6.3171	-5.84471	-6.32224	-6.3582	-6.19245	-6.00928	-5.66999	-5.68256	-5.52001	-5.45053	-5.7998	-5.86978	-5.70538	-5.72411	-5.86921	-5.84985	-5.65991	-5.8271	-5.46424	-5.90423	-5.75442	-5.78517	-5.56727	-6.96518	-6.51416	-5.99908
	LC_neg_586		FALSE	NA	LC		-8.27146	-13.3331	-8.39117	-8.58876	-13.4143	-7.42964	-8.58717	-8.97991	-13.1919	-8.31846	-8.50953	-8.09101	-13.3198	-12.2597	-13.3924	-7.5622	-13.0628	-13.4591	-7.57571	-7.6237	-7.95929	-7.51189	-8.08052	-8.25007	-7.5486	-8.13622	-7.81976	-7.665	-7.76021	-7.40137	-8.40529	-7.87965	-7.65109	-7.90403	-7.90265	-8.71131	-7.95087	-8.13964	-7.87512	-7.3149	-12.8613	-8.10113	-13.3081
	LC_neg_587		FALSE	NA	LC		-13.3051	-7.91478	-8.43848	-9.41436	-8.72709	-12.1424	-13.3557	-12.0194	-14.3617	-11.9559	-13.3169	-12.1305	-13.3198	-12.2597	-13.3924	-7.78038	-8.28433	-7.48193	-6.69181	-7.77345	-8.16823	-8.13147	-7.62834	-12.2896	-13.2139	-12.0643	-13.4494	-12.2298	-13.3154	-12.0452	-13.2633	-12.136	-13.052	-12.056	-13.4413	-12.0171	-13.4017	-12.336	-13.2935	-11.9842	-14.0319	-12.8321	-13.3081
	LC_neg_588		FALSE	NA	LC		-8.3162	-13.3331	-12.1754	-8.39309	-8.3692	-8.97243	-13.3557	-12.0194	-14.3617	-8.68287	-12.147	-13.3008	-12.1493	-13.4301	-12.2218	-8.09741	-7.83182	-7.27433	-7.67578	-7.72905	-7.37974	-7.95202	-7.85181	-13.4591	-12.044	-13.2343	-12.2792	-9.17089	-13.3154	-12.0452	-13.2633	-12.136	-13.052	-12.056	-13.4413	-12.0171	-13.4017	-12.336	-9.67826	-13.1541	-12.8613	-8.43976	-8.14754
	LC_neg_589		FALSE	NA	LC		-6.84545	-6.95759	-6.86155	-7.70188	-6.73411	-7.31228	-7.44246	-6.89934	-8.52893	-7.201	-6.91174	-7.27255	-7.19509	-7.37979	-7.40869	-6.88202	-8.37472	-6.9916	-7.03097	-7.15874	-6.73805	-6.79244	-6.90177	-7.47084	-6.57369	-7.19534	-6.77669	-6.84512	-6.68544	-6.88872	-7.10845	-7.09647	-6.99669	-6.65991	-6.8271	-7.04749	-7.09374	-7.26756	-6.95758	-6.73204	-7.57184	-7.40581	-6.67079
	LC_neg_590		FALSE	NA	LC		-6.50075	-6.42274	-6.47193	-7.33448	-6.64872	-6.62929	-6.31643	-6.69751	-7.48224	-6.25854	-6.44652	-6.45811	-6.5947	-6.57789	-6.36101	-6.34343	-7.45134	-6.88556	-7.07234	-6.63049	-6.59897	-6.52125	-6.67436	-5.96168	-6.25684	-6.18713	-6.31983	-6.00954	-6.20889	-6.40458	-6.21615	-5.89441	-6.07183	-5.98041	-6.22022	-6.27415	-6.04453	-6.01211	-6.2706	-5.96923	-6.71386	-7.07719	-6.34452
	LC_neg_591		FALSE	NA	LC		-6.26597	-6.59116	-5.85954	-7.63794	-6.70624	-6.46366	-6.34412	-12.0194	-7.15725	-6.86372	-6.53225	-6.31462	-6.40932	-6.36086	-6.63013	-12.9801	-7.23552	-5.99773	-5.82469	-6.45453	-6.4435	-6.32548	-6.22467	-12.2896	-13.2139	-12.0643	-13.4494	-6.62163	-6.37816	-6.30526	-6.26609	-6.80607	-6.30378	-6.28052	-6.47891	-6.79044	-6.75103	-6.79516	-7.10314	-5.90381	-7.12739	-6.60326	-6.66717
	LC_neg_592		FALSE	NA	LC		-7.87026	-7.18797	-6.74174	-7.94845	-7.27917	-7.5441	-7.38957	-7.15044	-7.68587	-7.32492	-6.96815	-7.55899	-7.46746	-13.4301	-12.2218	-7.27269	-7.70132	-7.32992	-13.1756	-7.42177	-7.50428	-7.41567	-7.02836	-12.2896	-13.2139	-12.0643	-13.4494	-12.2298	-13.3154	-12.0452	-13.2633	-12.136	-13.052	-12.056	-13.4413	-12.0171	-13.4017	-12.336	-13.2935	-11.9842	-14.0319	-12.8321	-13.3081
	LC_neg_594		FALSE	NA	LC		-3.10521	-3.17087	-3.00163	-3.10643	-3.08913	-3.03093	-3.17234	-2.96929	-3.04767	-3.06478	-3.0959	-3.02871	-3.10186	-3.08091	-3.05713	-3.00743	-3.03887	-3.12354	-3.06417	-3.03733	-3.02457	-3.03644	-3.03988	-3.06587	-3.11788	-3.11208	-3.10288	-3.1146	-3.09472	-3.14638	-3.16952	-3.04441	-3.05303	-3.10281	-3.05325	-3.13583	-3.03576	-3.09366	-2.97924	-3.1104	-3.12231	-3.07404	-3.06573
	LC_neg_595		FALSE	NA	LC		-5.64489	-5.79153	-5.93174	-6.80813	-5.79154	-5.86107	-5.92281	-5.47168	-7.0242	-5.32978	-5.71326	-5.72303	-5.96166	-5.81309	-5.90585	-5.30057	-7.106	-5.89887	-5.52099	-5.77157	-5.81847	-6.0502	-6.06074	-5.70464	-5.68842	-5.78304	-5.95126	-5.74329	-5.99738	-5.82714	-5.64856	-5.70229	-5.49547	-5.66181	-5.87957	-5.54861	-5.59151	-5.86753	-5.76941	-5.70289	-6.94116	-6.69594	-5.77603
	LC_neg_596		FALSE	NA	LC		-6.95616	-13.3331	-6.92752	-7.63794	-6.91375	-7.05489	-7.01106	-7.03961	-7.71077	-7.21293	-7.03611	-6.74204	-6.69716	-6.81125	-6.81048	-6.6225	-7.68196	-7.30946	-7.01576	-7.08229	-7.28527	-7.00793	-7.24933	-6.76256	-6.59189	-6.63434	-6.74868	-6.91187	-6.67455	-6.90227	-6.67455	-6.77064	-7.10361	-7.52552	-6.73791	-6.13992	-6.49519	-6.60812	-6.96205	-6.78342	-7.56366	-7.83208	-6.88115
	LC_neg_597		FALSE	NA	LC		-3.28252	-2.02159	-3.90606	-3.4968	-2.74272	-3.57081	-2.4708	-3.21818	-4.94134	-1.32613	-2.72046	-2.44228	-3.35632	-2.47908	-2.91417	-1.38153	-4.94326	-2.69932	-2.32037	-2.50608	-2.6047	-2.83289	-2.86939	-4.21516	-4.87186	-4.67679	-4.64983	-4.31823	-4.44366	-4.67503	-4.18779	-13.3066	-3.27061	-3.91478	-3.95146	-3.23868	-12.2322	-13.5053	-3.71083	-4.94709	-5.14634	-5.24545	-3.80061
	LC_neg_598		FALSE	NA	LC		-3.62145	-3.23197	-3.6787	-4.52086	-3.31129	-3.26754	-3.20846	-2.86434	-5.36535	-3.20584	-2.79479	-3.13712	-3.46942	-3.15119	-2.83469	-2.58104	-4.98656	-3.0877	-3.32232	-2.92587	-2.88644	-3.05812	-3.35644	-2.9932	-3.2572	-3.07375	-3.1759	-3.04134	-3.29764	-3.21304	-2.86747	-2.69697	-2.62257	-2.7812	-2.80518	-2.80172	-2.69731	-3.04961	-2.85288	-3.44718	-4.20036	-4.25885	-2.83168
	LC_neg_599		FALSE	NA	LC		-7.79709	-12.1627	-13.3451	-8.90265	-7.71316	-7.70495	-7.40115	-7.02445	-9.70361	-7.45339	-13.3169	-12.1305	-13.3198	-7.97842	-7.50294	-6.87676	-7.95193	-7.26938	-7.27476	-7.7585	-7.25511	-8.27184	-12.2593	-7.58916	-13.2139	-7.2399	-12.2792	-7.20496	-7.82294	-7.133	-13.2633	-7.39903	-7.35849	-7.67137	-8.02396	-7.94864	-6.955	-8.66048	-7.73073	-11.9842	-14.0319	-8.22064	-7.02664
	LC_neg_600		FALSE	NA	LC		-6.08572	-5.97069	-6.13348	-7.27816	-6.1121	-6.05489	-6.36951	-6.08607	-13.1919	-5.971	-5.99045	-6.01044	-5.97049	-5.88081	-6.07201	-5.88729	-7.41252	-6.26445	-6.47172	-6.2736	-6.47502	-6.43618	-5.88235	-13.4591	-12.044	-9.14679	-13.4494	-12.2298	-13.3154	-12.0452	-13.2633	-12.136	-13.052	-12.056	-13.4413	-12.0171	-13.4017	-12.336	-13.2935	-11.9842	-14.0319	-12.8321	-13.3081
	LC_neg_601		FALSE	NA	LC		-4.06231	-4.01183	-4.17858	-4.1411	-4.08156	-4.11138	-4.0833	-4.16007	-4.07555	-4.05301	-4.14821	-4.17569	-3.96441	-4.02876	-4.04406	-3.9039	-4.07346	-4.09617	-3.95102	-4.11048	-4.15715	-4.13625	-4.00613	-4.04484	-4.12847	-4.14414	-4.08061	-4.01547	-3.96939	-3.99478	-4.09899	-4.0765	-4.02683	-4.10119	-4.17327	-4.21191	-3.998	-4.13964	-4.15086	-4.01647	-4.14253	-4.08911	-4.03537
	LC_neg_602		FALSE	NA	LC		-6.21477	-6.0062	-5.77172	-6.43414	-6.24618	-5.91996	-5.84954	-5.91557	-6.02309	-6.26473	-6.12213	-6.11558	-6.22118	-5.67141	-5.96123	-5.7633	-6.27851	-5.76398	-6.22143	-5.87258	-6.05781	-6.18252	-5.89008	-5.64896	-5.56828	-5.42047	-5.28044	-5.14705	-5.3885	-5.50779	-5.60684	-6.22377	-6.12124	-6.28638	-6.0733	-6.24453	-6.24979	-6.84776	-6.59253	-5.11793	-5.29487	-5.4755	-5.38706
	LC_neg_603		FALSE	NA	LC		-7.28808	-7.77804	-6.84552	-7.01188	-7.04727	-5.8325	-6.2732	-7.49587	-8.05804	-13.1258	-7.74703	-12.1305	-8.41232	-8.14423	-7.43748	-6.51653	-6.83396	-6.87049	-6.69181	-6.16612	-6.5585	-6.78491	-6.70473	-7.14212	-6.87855	-6.40453	-6.44912	-7.22479	-6.90117	-7.2208	-6.8412	-7.39303	-7.65109	-7.1385	-7.45312	-7.00217	-7.51944	-8.4185	-7.63476	-5.86409	-6.23361	-5.92385	-6.88535
	LC_neg_604		FALSE	NA	LC		-7.4407	-7.26117	-7.21609	-7.62136	-7.33678	-7.21952	-7.46661	-7.38846	-7.39028	-7.41157	-7.15701	-6.96061	-7.28029	-7.33688	-7.21177	-7.14085	-7.03058	-7.08852	-7.13671	-7.34718	-7.23535	-7.29841	-7.35243	-7.70464	-7.14785	-12.0643	-7.325	-7.15654	-7.3606	-7.0204	-7.16524	-6.68021	-7.09778	-13.226	-7.29715	-7.66348	-7.33062	-7.50034	-12.123	-7.27759	-7.44256	-7.29464	-7.20413
	LC_neg_605		FALSE	NA	LC		-7.27698	-6.2215	-6.6039	-5.92537	-6.6925	-12.1424	-7.2158	-7.25272	-6.22227	-5.6003	-6.63389	-6.07405	-6.61877	-6.44664	-6.86812	-7.71326	-6.94038	-6.76921	-6.75356	-6.91547	-13.4349	-6.91866	-7.13922	-12.2896	-13.2139	-12.0643	-13.4494	-12.2298	-13.3154	-12.0452	-13.2633	-12.136	-13.052	-12.056	-13.4413	-12.0171	-13.4017	-12.336	-13.2935	-11.9842	-14.0319	-12.8321	-13.3081
	LC_neg_606		FALSE	NA	LC		-7.09057	-7.10863	-6.94023	-6.93047	-7.05165	-6.82444	-7.25732	-6.84063	-7.41054	-11.9559	-6.99045	-6.7306	-7.53785	-7.08091	-6.6136	-7.57917	-7.5427	-6.72112	-6.97596	-6.6476	-6.92722	-7.14105	-6.75329	-13.4591	-12.044	-13.2343	-8.16371	-12.2298	-13.3154	-12.0452	-8.20799	-8.39903	-13.052	-12.056	-13.4413	-12.0171	-13.4017	-12.336	-13.2935	-11.9842	-8.09463	-8.00765	-8.17813
	LC_neg_607		FALSE	NA	LC		-6.82511	-7.40189	-12.1754	-7.29121	-7.41924	-7.27336	-6.86751	-7.32518	-8.02197	-7.11459	-13.3169	-7.72303	-7.50543	-7.77142	-6.98654	-7.44867	-7.41892	-7.47621	-7.1644	-7.18349	-7.1404	-7.0891	-6.87465	-12.2896	-13.2139	-12.0643	-13.4494	-12.2298	-7.75255	-7.25515	-7.00117	-7.99304	-13.052	-12.056	-13.4413	-12.0171	-13.4017	-12.336	-13.2935	-7.79655	-7.51952	-12.8321	-8.13749
	LC_neg_608		FALSE	NA	LC		-1.48331	-1.96372	-1.44318	-1.9339	-1.53392	-1.5665	-1.83326	-1.72635	-2.14948	-1.55134	-1.73674	-1.97769	-1.85135	-1.82196	-1.63784	-1.56457	-2.106	-1.80077	-1.63018	-1.69741	-1.70211	-1.70598	-1.61606	-2.4504	-2.15105	-2.03198	-2.17722	-2.18388	-2.13504	-2.06018	-2.24212	-2.67338	-2.26183	-2.64476	-2.65513	-2.57809	-2.72458	-3.4382	-2.58281	-2.33492	-2.2089	-2.66563	-2.23763
	LC_neg_609		FALSE	NA	LC		-7.05696	-6.44999	-6.68716	-6.95363	-6.88221	-6.85285	-6.77039	-6.85397	-6.53846	-6.38098	-7.09771	-6.64582	-6.26936	-6.48127	-6.16286	-7.15987	-6.98953	-6.7553	-6.89023	-6.84271	-6.69693	-6.89819	-7.27443	-6.8559	-12.044	-7.01025	-6.82706	-7.11894	-13.3154	-7.03524	-6.96406	-6.72849	-6.99128	-6.77063	-7.18914	-7.25631	-6.5851	-7.18855	-6.82536	-7.1373	-7.71386	-7.34022	-7.18847
	LC_neg_610		FALSE	NA	LC		-6.97397	-7.16772	-6.95735	-6.70844	-7.03856	-6.46366	-6.92072	-12.0194	-14.3617	-7.85903	-12.147	-13.3008	-12.1493	-13.4301	-8.12489	-5.03461	-4.98418	-4.9075	-5.45795	-5.78476	-4.71992	-4.18066	-4.72188	-12.2896	-13.2139	-12.0643	-7.90222	-13.4002	-12.1449	-7.47369	-7.78754	-13.3066	-11.882	-13.226	-12.2719	-13.187	-12.2322	-13.5053	-12.123	-13.1541	-6.87899	-7.64006	-6.74899
	LC_neg_611		FALSE	NA	LC		-5.19506	-5.07289	-4.99775	-5.25719	-5.09731	-5.05136	-5.23252	-4.98969	-5.22099	-5.2447	-4.87601	-4.84513	-5.11831	-5.11222	-5.12022	-5.03168	-5.13007	-4.92685	-4.94681	-4.91133	-5.1404	-5.03336	-5.03371	-5.17876	-5.30405	-5.06308	-5.2421	-5.24363	-5.10169	-4.95071	-5.29748	-5.0113	-5.19555	-4.93709	-5.11089	-5.27715	-5.32928	-5.75777	-5.18837	-5.1262	-5.26309	-5.39098	-5.18329
	LC_neg_612		FALSE	NA	LC		-5.25504	-4.94031	-4.91596	-5.14628	-4.95212	-5.07866	-5.24031	-4.94619	-5.24159	-4.9584	-5.01653	-4.90172	-5.09642	-5.10996	-5.10512	-5.2918	-5.41412	-5.01626	-5.34274	-4.93845	-5.18947	-5.25223	-5.26685	-5.16032	-5.43586	-5.46112	-5.36165	-5.26272	-5.61262	-5.23644	-5.59438	-5.00328	-5.10361	-4.88611	-5.00302	-5.06034	-4.88343	-5.58413	-4.98122	-5.66225	-5.59664	-5.63568	-5.26576
	LC_neg_613		FALSE	NA	LC		-5.23611	-12.1627	-5.0868	-5.45327	-13.4143	-12.1424	-13.3557	-12.0194	-4.83875	-13.1258	-5.01196	-5.31889	-5.24909	-5.08423	-4.92509	-5.01282	-5.42374	-12.2893	-13.1756	-5.34858	-12.2651	-13.3693	-5.24561	-5.00215	-4.96483	-5.12312	-4.92653	-4.81569	-5.13738	-5.22222	-5.29316	-5.33294	-5.22543	-5.22455	-5.19151	-5.54861	-5.44208	-5.84419	-5.02853	-4.81203	-5.1304	-5.05583	-4.70008
	LC_neg_614		FALSE	NA	LC		-4.65115	-4.39673	-4.59215	-5.17775	-4.64376	-4.59803	-4.39463	-4.84507	-5.54164	-4.33955	-4.92887	-4.76908	-5.02804	-5.05134	-5.02427	-4.13927	-5.18762	-4.48766	-12.0057	-4.56725	-4.75115	-4.55529	-4.3699	-4.43785	-4.40417	-4.21745	-4.18116	-4.46971	-4.42301	-4.3634	-4.27387	-5.10625	-4.4736	-4.83794	-4.78181	-4.53869	-4.94162	-5.42116	-4.83559	-4.0184	-4.74125	-4.68969	-4.38038
	LC_neg_615		FALSE	NA	LC		-7.19114	-6.94031	-6.66589	-8.64631	-7.39679	-7.21425	-7.80076	-7.22358	-9.10444	-7.39111	-7.13201	-12.1305	-13.3198	-8.25971	-12.2218	-12.9801	-8.09828	-6.88556	-6.5982	-7.12001	-7.68013	-12.1999	-6.97803	-13.4591	-12.044	-13.2343	-7.93342	-12.2298	-13.3154	-12.0452	-8.38063	-13.3066	-11.882	-13.226	-8.11988	-12.0171	-13.4017	-12.336	-13.2935	-7.76179	-12.8613	-14.0008	-12.1375
	LC_neg_616		FALSE	NA	LC		-4.70497	-4.2111	-4.408	-4.48949	-4.68397	-4.84061	-4.9945	-4.55183	-4.37456	-4.77709	-4.36925	-4.56406	-4.50383	-4.55389	-4.91392	-4.4293	-4.51889	-4.50283	-4.49	-4.50121	-4.6627	-4.65562	-4.53518	-6.70464	-5.92854	-5.77073	-6.09818	-5.9967	-6.02939	-6.12504	-6.09334	-5.94398	-6.31051	-6.3071	-6.33329	-5.87416	-6.11437	-6.64178	-6.20286	-5.78778	-5.72635	-5.50415	-5.79171
	LC_neg_617		FALSE	NA	LC		-6.79313	-6.97069	-6.88185	-6.02545	-7.04727	-12.1424	-6.7817	-8.14497	-9.172	-13.1258	-12.147	-13.3008	-12.1493	-13.4301	-12.2218	-5.28656	-5.31458	-5.17381	-5.39919	-6.28427	-5.64712	-4.43029	-4.85749	-13.4591	-12.044	-13.2343	-12.2792	-7.74866	-13.3154	-12.0452	-13.2633	-12.136	-13.052	-12.056	-9.33329	-8.90164	-9.40208	-13.5053	-12.123	-13.1541	-6.98415	-12.8321	-7.40052
	LC_neg_618		FALSE	NA	LC		-7.35069	-6.69239	-6.66941	-6.75969	-13.4143	-7.35228	-12.1854	-7.14497	-7.48224	-13.1258	-7.58896	-7.54557	-8.73425	-7.85978	-12.2218	-6.47622	-6.54096	-6.85188	-7.19835	-6.67542	-6.98794	-6.04794	-6.47214	-8.07582	-13.2139	-12.0643	-7.56037	-8.07778	-13.3154	-12.0452	-13.2633	-8.87965	-8.67693	-12.056	-8.46453	-13.187	-8.2728	-12.336	-13.2935	-11.9842	-7.51163	-14.0008	-8.01279
	LC_neg_619		FALSE	NA	LC		-6.56005	-6.51245	-6.87777	-6.62136	-6.84374	-7.18816	-6.74433	-6.24392	-6.44594	-5.84041	-6.21622	-6.05967	-6.32486	-6.21775	-6.43168	-6.52472	-6.72888	-6.69766	-6.76624	-6.66144	-7.02988	-7.30378	-6.81453	-7.15119	-7.58458	-6.98633	-7.73487	-13.4002	-6.84719	-12.0452	-13.2633	-7.34014	-6.72554	-6.42183	-6.68026	-6.36049	-6.65054	-7.70507	-6.54478	-7.01968	-7.35531	-7.38362	-12.1375
	LC_neg_620		FALSE	NA	LC		-7.2496	-6.53822	-7.00107	-6.86556	-6.59023	-6.94159	-6.77039	-8.13408	-9.41931	-13.1258	-12.147	-13.3008	-12.1493	-13.4301	-12.2218	-5.43123	-6.73885	-5.67949	-5.55908	-6.30313	-5.5028	-5.53067	-5.65117	-13.4591	-12.044	-13.2343	-12.2792	-13.4002	-8.65658	-7.77221	-12.0933	-13.3066	-11.882	-13.226	-12.2719	-13.187	-12.2322	-13.5053	-12.123	-13.1541	-8.26972	-12.8321	-8.30741
	LC_neg_621		FALSE	NA	LC		-7.17046	-7.13296	-7.04616	-7.21459	-6.94192	-7.28991	-7.23123	-7.45465	-8.2377	-13.1258	-12.147	-7.96954	-7.03844	-7.91394	-7.47282	-6.53711	-7.19378	-6.91231	-6.65599	-6.94478	-6.62445	-6.45998	-13.4285	-12.2896	-13.2139	-12.0643	-8.17299	-13.4002	-12.1449	-13.2152	-12.0933	-13.3066	-8.16933	-12.056	-13.4413	-9.05776	-8.5819	-12.336	-13.2935	-11.9842	-7.95445	-14.0008	-7.94109
	LC_neg_622		FALSE	NA	LC		-7.06171	-7.12318	-13.3451	-7.31102	-12.2437	-7.13735	-7.14103	-8.09133	-8.06262	-7.049	-13.3169	-7.8742	-8.22118	-7.80758	-7.20186	-11.8101	-14.2339	-12.2893	-7.741	-7.13441	-13.4349	-12.1999	-13.4285	-12.2896	-7.18603	-7.39505	-7.36697	-6.76672	-7.24333	-6.98634	-7.07344	-8.08675	-7.51281	-7.27176	-7.72071	-7.82072	-8.48322	-13.5053	-12.123	-6.99423	-6.93587	-7.58837	-7.3649
	LC_neg_623		FALSE	NA	LC		-12.135	-13.3331	-8.39117	-7.72384	-13.4143	-12.1424	-8.22607	-6.97991	-7.06033	-6.7378	-6.89903	-6.25607	-6.52805	-6.79301	-6.60052	-12.9801	-13.0628	-13.4591	-8.62104	-12.1885	-13.4349	-12.1999	-13.4285	-12.2896	-13.2139	-12.0643	-7.92555	-13.4002	-12.1449	-13.2152	-12.0933	-13.3066	-7.09778	-7.14381	-8.25199	-8.14265	-12.2322	-13.5053	-12.123	-13.1541	-12.8613	-8.42457	-13.3081
	LC_neg_624		FALSE	NA	LC		-3.84699	-4.21694	-3.77078	-4.10067	-4.06321	-4.08587	-4.24226	-4.25052	-4.26478	-4.44195	-4.15638	-4.67384	-4.52155	-4.51077	-4.31888	-4.47722	-4.1907	-4.08906	-4.65011	-3.95221	-4.32454	-4.27052	-3.95858	-4.53992	-4.45239	-4.17221	-4.13001	-4.28727	-4.38406	-3.76859	-4.34366	-5.39603	-4.96054	-5.53422	-5.2832	-5.33217	-5.40067	-6.46157	-4.93212	-4.47991	-3.79346	-4.78951	-4.37151
	LC_neg_625		FALSE	NA	LC		-7.97397	-7.46227	-7.54447	-8.22708	-7.72011	-6.41141	-7.58056	-13.1894	-8.57392	-7.27407	-7.52898	-7.95173	-7.71188	-7.85221	-8.39168	-7.29355	-8.21589	-7.65831	-6.5032	-7.23429	-8.28527	-7.66251	-7.55888	-7.10638	-6.5593	-7.36389	-6.50954	-7.52935	-7.44443	-7.30826	-6.88823	-8.32864	-6.94869	-7.40578	-7.72756	-7.0373	-6.95914	-8.99817	-7.71554	-5.98669	-7.72749	-6.80724	-7.19889
	LC_neg_626		FALSE	NA	LC		-7.17046	-7.33828	-6.68716	-7.62549	-7.5807	-6.84061	-6.95021	-7.25272	-7.65102	-7.01207	-7.47768	-6.96507	-7.35921	-7.10771	-7.43748	-6.8979	-7.69354	-6.97943	-6.70802	-7.03198	-7.4925	-7.11248	-7.27443	-7.22591	-6.98032	-7.01025	-6.82341	-7.28077	-7.36643	-7.15987	-7.5218	-13.3066	-6.8523	-7.61125	-7.56529	-7.4866	-7.50121	-12.336	-13.2935	-6.63447	-7.61342	-7.44741	-6.87279
	LC_neg_627		FALSE	NA	LC		-8.42224	-8.15272	-7.63801	-8.13593	-12.2437	-13.3124	-7.43054	-7.38201	-13.1919	-7.29293	-7.51598	-7.70055	-7.71188	-7.79301	-7.68432	-9.04931	-14.2339	-12.2893	-7.05151	-7.77345	-7.62766	-8.40409	-7.78539	-13.4591	-7.81306	-12.0643	-7.59114	-13.4002	-7.64946	-7.31429	-7.837	-7.89653	-7.29042	-7.61125	-7.48181	-7.73583	-8.5819	-8.29651	-7.74607	-11.9842	-8.59664	-14.0008	-8.98549
	LC_neg_628		FALSE	NA	LC		-7.32189	-6.65315	-7.20582	-7.62963	-7.41924	-6.9329	-7.43649	-7.42781	-7.49146	-6.96595	-7.31688	-6.92108	-7.18993	-13.4301	-7.31486	-11.8101	-7.41572	-13.4591	-6.6718	-7.15874	-12.2651	-13.3693	-6.76747	-12.2896	-13.2139	-12.0643	-8.03126	-7.33902	-7.85536	-8.08587	-13.2633	-8.19739	-7.64258	-8.73411	-12.2719	-7.99722	-13.4017	-12.336	-13.2935	-11.9842	-7.92798	-14.0008	-12.1375
	LC_neg_629		FALSE	NA	LC		-4.78132	-4.97288	-4.57719	-4.44231	-4.75004	-4.84876	-4.68293	-5.25125	-5.52656	-5.64806	-5.89482	-5.906	-6.41533	-5.73615	-5.84865	-4.83922	-4.39153	-4.46273	-4.98704	-4.72269	-4.82215	-4.71255	-4.61546	-4.75649	-4.76686	-4.45618	-4.58107	-4.60774	-4.82997	-4.55338	-4.73384	-5.74559	-5.34461	-5.67521	-6.20819	-6.24746	-6.19751	-7.05476	-5.6801	-4.88498	-4.32348	-4.70738	-4.62267
	LC_neg_630		FALSE	NA	LC		-3.27146	-3.2215	-3.19689	-3.84736	-3.29012	-3.29931	-3.25765	-2.99799	-4.00565	-3.27759	-3.18438	-3.24112	-3.34265	-3.30875	-3.18375	-3.03607	-3.91727	-3.20005	-3.21526	-3.145	-3.36826	-3.26363	-3.15545	-3.30376	-3.27253	-3.15711	-3.27857	-3.27043	-3.26189	-3.19313	-3.37529	-3.34737	-3.19788	-3.34446	-3.47639	-3.43341	-3.43846	-3.93564	-3.4581	-3.24496	-3.7566	-3.73492	-3.26952
L-Cysteine: D-Cysteine	LC_neg_631	L-Cysteine: D-Cysteine	TRUE	NA	LC		-7.58379	-7.7552	-7.77551	-7.97454	-7.82114	-7.85285	-7.20053	-8.15594	-8.40182	-7.01729	-7.57542	-7.24518	-7.85161	-7.22996	-8.13429	-7.329	-8.35006	-7.74496	-7.68377	-8.48805	-7.72077	-7.80001	-8.44056	-8.2697	-7.86521	-7.7424	-7.34059	-7.96508	-8.23798	-7.84011	-7.54217	-7.28911	-7.82315	-7.22596	-7.72756	-6.80766	-7.56288	-7.4836	-8.02618	-8.13174	-8.57184	-8.99077	-7.21466
L-Cysteine: D-Cysteine	LC_neg_632	L-Cysteine: D-Cysteine	TRUE	NA	LC		-5.54001	-5.6374	-5.29009	-6.39662	-5.48434	-5.66123	-5.75544	-5.8833	-6.61195	-5.24777	-5.79332	-5.60349	-5.70083	-5.71883	-5.72102	-5.59851	-6.81064	-5.39986	-5.55724	-5.62201	-5.68013	-5.73869	-5.46058	-6.33541	-6.03155	-5.89663	-5.99585	-6.02467	-5.88017	-5.79941	-6.04895	-6.11363	-6.36547	-5.93825	-6.67032	-5.95582	-5.82843	-6.24152	-6.18968	-6.05871	-6.58212	-6.88566	-6.0786
L-Cysteine: D-Cysteine	LC_neg_633	L-Cysteine: D-Cysteine	TRUE	NA	LC		-13.3051	-12.1627	-13.3451	-7.22395	-13.4143	-12.1424	-13.3557	-12.0194	-7.29573	-13.1258	-6.88225	-7.17118	-12.1493	-13.4301	-12.2218	-12.9801	-7.50478	-12.2893	-13.1756	-12.1885	-13.4349	-12.1999	-13.4285	-12.2896	-13.2139	-12.0643	-13.4494	-12.2298	-13.3154	-12.0452	-13.2633	-12.136	-13.052	-12.056	-7.58383	-13.187	-7.31993	-7.921	-12.123	-13.1541	-7.51557	-12.8321	-13.3081
	LC_neg_634		FALSE	NA	LC		-6.84545	-7.31026	-6.59048	-6.63794	-6.84374	-7.11752	-6.93329	-7.77997	-6.36747	-7.2493	-6.82103	-6.62803	-6.79565	-6.82972	-6.65359	-7.04341	-6.95891	-7.26938	-7.42743	-7.34718	-7.02139	-6.96048	-7.72188	-13.4591	-7.42604	-7.55478	-8.1182	-12.2298	-7.44443	-13.2152	-8.0441	-6.80607	-7.39376	-12.056	-7.54094	-7.26818	-7.4363	-13.5053	-7.54478	-11.9842	-7.24664	-7.80724	-13.3081
	LC_neg_635		FALSE	NA	LC		-6.35069	-6.21889	-6.38827	-6.26522	-6.46231	-7.23546	-6.62064	-6.19218	-5.91474	-5.56167	-5.89692	-5.92977	-5.97492	-6.10321	-5.94047	-6.91396	-6.3935	-7.14632	-6.37473	-6.56075	-7.05131	-6.96048	-6.79625	-7.0249	-6.94715	-7.4727	-7.12719	-7.61835	-7.30357	-7.8576	-7.53535	-6.85059	-6.64683	-6.85092	-6.49052	-7.38614	-6.70164	-7.59908	-7.18968	-6.73204	-6.91753	-7.45511	-7.14754
	LC_neg_636		FALSE	NA	LC		-6.67189	-6.60131	-6.35669	-6.93047	-6.59023	-7.57081	-6.99341	-7.68952	-7.16953	-7.58666	-13.3169	-8.41782	-7.80351	-7.44664	-7.75506	-6.94113	-6.72888	-6.56742	-7.14772	-7.12959	-6.63736	-6.48723	-6.3103	-7.71133	-7.81306	-7.19534	-7.90222	-7.18539	-12.1449	-7.47369	-7.99648	-13.3066	-7.64258	-8.5821	-8.70034	-8.34155	-8.39085	-8.57523	-12.123	-8.10971	-7.60921	-7.79255	-8.35322
	LC_neg_637		FALSE	NA	LC		-6.00568	-6.42274	-6.323	-6.14183	-6.15621	-6.5946	-6.71149	-7.25862	-7.15481	-7.0017	-6.86156	-7.23437	-6.99278	-6.60309	-7.12022	-6.05821	-6.57628	-5.96136	-6.17281	-6.18598	-6.55544	-5.76069	-6.11409	-7.34059	-7.01427	-6.7225	-7.08717	-6.7998	-7.00191	-7.01548	-7.1034	-7.83831	-7.8921	-8.05604	-8.09308	-7.0373	-7.74387	-8.10509	-7.88358	-8.23524	-7.14253	-7.42835	-7.19367
	LC_neg_638		FALSE	NA	LC		-2.71313	-2.7855	-2.68426	-3.26905	-2.84516	-2.83023	-2.76149	-2.76152	-3.39766	-2.78597	-2.87109	-3.08462	-2.85543	-2.80781	-2.77467	-2.83635	-3.39882	-2.78413	-3.0486	-2.77345	-2.83441	-2.78514	-2.81776	-2.9458	-2.79899	-2.90054	-2.85339	-2.80842	-2.85306	-2.86753	-2.99122	-2.91119	-3.10909	-2.98995	-3.06813	-2.91325	-3.01595	-3.49579	-3.05546	-2.84179	-3.16921	-3.17943	-2.84389
	LC_neg_639		FALSE	NA	LC		-6.58037	-6.55127	-8.00552	-6.09959	-6.2312	-7.6328	-5.64972	-6.62712	-7.99988	-5.42711	-6.73568	-6.24518	-6.76462	-6.51376	-6.56196	-5.31649	-6.88619	-5.81355	-6.8995	-6.11524	-5.82031	-6.00355	-6.23203	-7.74528	-7.73012	-7.07944	-13.4494	-7.26529	-7.72983	-7.09103	-12.0933	-6.81006	-6.85722	-6.83794	-7.35966	-6.70323	-7.04453	-13.5053	-7.38608	-11.9842	-7.60921	-7.83709	-6.30741
	LC_neg_640		FALSE	NA	LC		-12.135	-13.3331	-7.37959	-7.56875	-7.33145	-7.67566	-8.42461	-12.0194	-14.3617	-11.9559	-13.3169	-12.1305	-13.3198	-12.2597	-13.3924	-6.5622	-6.49799	-6.97137	-6.22143	-6.66492	-6.52813	-7.07985	-7.02836	-8.05014	-7.84762	-12.0643	-7.38303	-6.97765	-7.07639	-7.38226	-7.23536	-13.3066	-11.882	-13.226	-12.2719	-13.187	-12.2322	-13.5053	-12.123	-6.54308	-7.03409	-6.40209	-7.20413
	LC_neg_641		FALSE	NA	LC		-6.10521	-5.82286	-5.45663	-6.2177	-5.7306	-6.00167	-5.69536	-5.73198	-6.3284	-5.72281	-5.68935	-5.81463	-5.81738	-5.54547	-5.43313	-5.85593	-6.25829	-5.62316	-5.84024	-5.72905	-5.52813	-5.70809	-5.81453	-5.9557	-5.5327	-5.71462	-6.06541	-5.93619	-5.66195	-5.85321	-5.72411	-5.81407	-5.93303	-5.80179	-5.92414	-5.7174	-5.91223	-6.41321	-6.05218	-5.95443	-6.14557	-6.00482	-5.72245
	LC_neg_642		FALSE	NA	LC		-12.135	-13.3331	-6.6039	-7.37213	-13.4143	-6.61531	-12.1854	-13.1894	-13.1919	-13.1258	-12.147	-6.64582	-13.3198	-12.2597	-13.3924	-11.8101	-14.2339	-12.2893	-6.42743	-13.3587	-12.2651	-13.3693	-12.2593	-6.30724	-6.771	-6.67584	-6.5243	-6.44843	-6.49462	-6.96249	-6.3624	-6.60202	-6.50508	-6.03861	-6.82342	-5.87416	-6.54099	-13.5053	-7.2706	-5.90144	-7.70934	-6.95761	-6.48724
	LC_neg_643		FALSE	NA	LC		-13.3051	-12.1627	-13.3451	-12.9026	-13.4143	-6.4985	-12.1854	-13.1894	-13.1919	-6.67049	-13.3169	-7.15071	-8.48632	-12.2597	-13.3924	-11.8101	-8.2727	-13.4591	-6.47519	-8.02749	-12.2651	-13.3693	-12.2593	-6.4511	-5.91016	-6.91684	-6.83073	-7.67861	-6.66374	-7.42725	-13.2633	-6.66929	-6.30043	-6.0813	-6.45882	-5.69119	-6.57553	-6.81248	-7.26506	-5.42109	-8.50771	-7.18502	-6.49684
	LC_neg_644		FALSE	NA	LC		-6.76961	-12.1627	-5.99002	-7.10968	-6.59342	-6.91996	-6.83965	-13.1894	-7.7508	-6.08964	-6.12706	-6.78082	-6.99729	-12.2597	-6.20433	-6.27615	-6.9943	-13.4591	-7.12578	-6.60019	-6.39885	-6.58851	-6.31811	-12.2896	-6.65552	-13.2343	-7.21071	-6.83747	-12.1449	-6.7233	-7.28028	-6.95719	-6.75277	-6.54648	-6.71389	-6.91092	-6.7403	-13.5053	-7.28174	-11.9842	-7.5596	-7.29464	-6.33587
	LC_neg_645		FALSE	NA	LC		-7.92985	-13.3331	-7.49988	-12.9026	-8.13747	-13.3124	-8.40115	-6.91324	-7.03315	-7.5259	-6.77385	-6.92977	-6.93984	-7.17697	-6.68432	-8.12207	-8.52534	-12.2893	-9.04634	-7.51921	-7.44067	-8.12194	-13.4285	-12.2896	-8.78767	-13.2343	-8.6547	-7.72023	-12.1449	-13.2152	-12.0933	-13.3066	-7.74819	-7.5821	-7.29206	-12.0171	-6.57236	-7.78487	-13.2935	-11.9842	-8.50771	-14.0008	-8.4126
	LC_neg_646		FALSE	NA	LC		-5.74074	-5.83878	-5.84154	-5.70734	-5.94599	-6.52438	-5.77604	-5.84285	-5.63305	-6.14282	-5.91387	-6.28087	-13.3198	-5.96611	-5.9446	-5.81013	-5.69161	-5.75703	-6.0776	-5.65971	-6.33962	-5.77741	-6.00508	-6.76604	-6.29508	-6.27136	-6.20594	-6.53243	-6.47559	-12.0452	-6.47537	-6.54437	-7.11534	-6.88166	-6.68359	-6.69119	-6.37694	-13.5053	-6.74994	-6.54678	-5.98961	-6.05802	-6.12502
	LC_neg_647		FALSE	NA	LC		-7.41614	-13.3331	-6.91492	-7.49893	-6.68567	-7.61184	-6.80076	-5.50286	-5.44594	-6.43582	-5.61471	-7.49956	-5.75697	-7.21047	-5.69819	-7.57066	-6.09059	-12.2893	-8.53177	-7.00526	-7.79839	-5.63516	-7.72188	-13.4591	-7.20271	-7.42047	-12.2792	-7.12825	-6.07162	-6.88872	-6.88823	-6.72096	-6.30714	-6.36798	-6.66045	-6.65566	-7.45956	-13.5053	-5.95535	-11.9842	-6.33604	-7.95761	-7.68536
	LC_neg_648		FALSE	NA	LC		-5.32761	-5.52528	-5.24997	-5.60905	-5.42633	-5.46836	-5.24161	-5.59877	-6.55125	-6.20994	-5.55035	-6.60002	-6.21069	-6.35015	-5.49081	-5.2918	-6.07157	-5.39177	-5.75778	-5.51921	-5.75906	-5.32411	-5.41662	-5.33799	-5.4082	-5.20359	-5.27919	-5.30695	-5.67455	-5.20253	-5.33253	-5.66387	-5.7233	-5.99714	-5.81793	-6.2012	-6.13062	-6.47254	-5.89209	-5.98168	-5.87266	-6.00623	-5.36197
	LC_neg_649		FALSE	NA	LC		-5.69941	-5.70145	-5.59215	-6.73495	-5.79154	-5.79264	-5.58717	-5.6658	-6.69117	-5.74861	-5.56367	-6.06445	-6.05243	-5.69493	-5.56831	-5.36534	-6.8642	-5.74325	-5.64425	-5.80382	-5.77502	-5.51656	-5.67603	-5.6109	-5.49798	-5.78717	-5.70092	-5.54952	-5.7737	-5.96486	-5.58908	-5.71346	-5.55812	-5.57132	-5.70034	-5.75241	-5.77272	-5.89494	-5.76354	-5.57668	-6.50184	-6.16122	-5.77603
	LC_neg_650		FALSE	NA	LC		-3.7779	-3.95488	-3.47231	-3.11856	-3.90036	-3.66482	-3.75404	-3.47942	-3.74115	-13.1258	-3.61948	-3.55353	-3.5531	-3.6336	-3.64139	-4.06268	-2.84455	-3.7484	-3.89602	-4.2756	-4.00561	-3.82057	-3.98682	-4.0249	-3.60291	-3.38251	-3.51506	-4.11489	-4.02305	-3.28036	-3.40024	-3.90718	-3.75334	-4.07431	-3.74137	-4.09892	-4.1969	-4.79086	-4.21282	-3.34434	-3.46641	-4.42457	-4.73282
	LC_neg_651		FALSE	NA	LC		-5.38602	-5.96631	-12.1754	-14.0736	-12.2437	-5.17017	-4.72782	-2.97444	-2.74321	-2.76278	-2.65912	-2.53912	-2.78661	-3.06441	-3.23433	-5.85335	-14.2339	-6.14632	-12.0057	-13.3587	-12.2651	-6.33645	-13.4285	-5.6554	-12.044	-13.2343	-12.2792	-5.40677	-5.77564	-5.81427	-13.2633	-4.36048	-3.93563	-4.08385	-4.20639	-4.08572	-4.18594	-4.63637	-4.32214	-4.39089	-12.8613	-5.3429	-6.0197
	LC_neg_652		FALSE	NA	LC		-4.67189	-4.84982	-3.66413	-5.39926	-4.72885	-4.73958	-5.69002	-5.14907	-5.57801	-3.75078	-5.41602	-5.32318	-4.43199	-4.95289	-5.4999	-4.86111	-5.73585	-4.51303	-4.91706	-5.35982	-5.30702	-5.60832	-5.42924	-4.19216	-4.71011	-5.25412	-4.39383	-3.99244	-4.08838	-4.85321	-4.62212	-5.5594	-5.07469	-5.1545	-5.44746	-5.23722	-5.13881	-5.68898	-5.24176	-5.08936	-5.5596	-5.0013	-4.77117
	LC_neg_653		FALSE	NA	LC		-2.31053	-2.34093	-2.00552	-2.21683	-2.2877	-2.14863	-2.31883	-2.13628	-2.53995	-2.58254	-2.33603	-2.34808	-2.29563	-2.34982	-2.41351	-2.30608	-2.12827	-2.18585	-2.44984	-2.19649	-2.40297	-2.17142	-2.31925	-1.68608	-1.30264	-1.32906	-1.55724	-1.43555	-1.25014	-1.37231	-1.49881	-1.36827	-1.48675	-1.2907	-1.37993	-1.33227	-1.39304	-1.88609	-1.47149	-1.43066	-1.54727	-1.58547	-1.57429
	LC_neg_654		FALSE	NA	LC		-6.10276	-5.36396	-6.26056	-6.22239	-5.69079	-5.60147	-5.82983	-6.16422	-7.13782	-4.12652	-5.84928	-5.59138	-5.74936	-5.59833	-5.85446	-4.4064	-6.15722	-5.58116	-4.87986	-5.46511	-6.12896	-5.85614	-5.77282	-6.9165	-6.35596	-6.00064	-6.13623	-6.78869	-6.27862	-6.04774	-5.96865	-6.70601	-5.85968	-6.60757	-6.39196	-5.91558	-6.50423	-6.94372	-6.59948	-5.57102	-6.70035	-6.99357	-6.56258
	LC_neg_655		FALSE	NA	LC		-6.15514	-6.45611	-6.15555	-6.8534	-13.4143	-6.24082	-6.06303	-5.14087	-5.65706	-5.09515	-5.07252	-5.07766	-5.26122	-5.567	-5.403	-6.03461	-6.97061	-5.90846	-5.77475	-6.13682	-12.2651	-6.18252	-5.91947	-6.20214	-5.88976	-6.13097	-6.20594	-6.46897	-5.67817	-6.10141	-5.89476	-6.1038	-6.07469	-5.86841	-6.18678	-5.99722	-6.06223	-6.68579	-6.20816	-5.38262	-7.23361	-6.21247	-6.32727
	LC_neg_656		FALSE	NA	LC		-7.02876	-8.13296	-8.25791	-8.45052	-7.17042	-7.05961	-7.54157	-6.68952	-8.73977	-6.9115	-7.28346	-6.94291	-7.55766	-7.13501	-7.58433	-8.18563	-7.65905	-6.98753	-7.1422	-7.36406	-9.36893	-6.69391	-7.40688	-8.48225	-7.83024	-7.17356	-8.22995	-7.67861	-7.26495	-7.05528	-6.89258	-7.38706	-8.42262	-7.45117	-7.70034	-8.01712	-7.39645	-7.92854	-7.28174	-7.34675	-8.0089	-7.32958	-7.40655
Uridine	LC_neg_657	Uridine	TRUE	uridine	LC	COR_NG:KEPT	-7.48471	-6.69964	-5.80621	-6.20529	-5.91176	-5.52765	-12.1854	-6.14497	-6.3229	-5.63396	-13.3169	-6.16603	-6.03381	-5.69832	-6.17979	-11.8101	-5.70718	-5.69932	-6.03864	-5.78856	-6.11987	-5.70276	-5.53594	-6.06936	-6.79187	-5.68543	-6.07408	-13.4002	-5.88017	-5.95541	-5.84331	-5.80607	-6.08043	-5.83364	-6.41114	-6.20405	-5.75282	-6.65422	-6.35928	-6.49233	-5.9951	-5.94131	-6.1526
	LC_neg_658		FALSE	NA	LC		-5.80504	-5.40782	-5.82181	-5.31518	-6.03638	-6.37564	-5.75172	-6.24685	-5.22099	-5.8152	-6.11967	-6.15071	-5.73237	-5.79846	-6.20929	-5.69003	-5.23835	-5.69268	-5.9206	-5.93215	-5.97559	-6.1653	-5.61226	-7.39883	-7.81306	-7.14679	-6.89837	-7.37734	-7.30357	-6.3791	-7.54217	-13.3066	-7.12124	-12.056	-8.04093	-7.71944	-7.39085	-13.5053	-7.70051	-6.60721	-7.02846	-7.23051	-6.79566
	LC_neg_659		FALSE	NA	LC		-8.19636	-7.94893	-8.07858	-14.0736	-7.53095	-8.13237	-8.44846	-7.64247	-8.19692	-7.84041	-7.18246	-7.70055	-7.49266	-12.2597	-7.65697	-12.9801	-13.0628	-8.10166	-13.1756	-8.16859	-7.88043	-8.12194	-12.2593	-8.77303	-8.54151	-13.2343	-12.2792	-13.4002	-12.1449	-8.23787	-8.34441	-7.61942	-8.19399	-8.11744	-8.57144	-7.812	-7.72965	-8.17505	-13.2935	-11.9842	-9.11241	-9.14402	-13.3081
	LC_neg_660		FALSE	NA	LC		-7.84545	-8.07524	-8.03249	-8.27816	-8.25372	-8.3236	-8.60046	-7.86743	-7.61028	-7.66639	-12.147	-7.91676	-7.29685	-7.59043	-7.44917	-8.18563	-8.25542	-7.96735	-8.01576	-8.03648	-8.69355	-8.18005	-8.03693	-13.4591	-12.044	-13.2343	-12.2792	-8.38848	-8.10534	-7.7973	-8.28599	-13.3066	-7.90223	-8.04605	-8.00718	-7.23868	-8.00976	-12.336	-7.67826	-8.45367	-9.11241	-14.0008	-8.11759
	LC_neg_661		FALSE	NA	LC		-7.59753	-7.46844	-7.1408	-8.31102	-7.87444	-8.335	-12.1854	-6.5969	-6.84022	-5.971	-13.3169	-7.48668	-7.97936	-8.02876	-7.93225	-6.51653	-7.22147	-7.82258	-7.1644	-7.65105	-7.67347	-12.1999	-8.48673	-7.77303	-8.3313	-7.72646	-13.4494	-8.06879	-12.1449	-13.2152	-8.05382	-7.25607	-6.38309	-7.18157	-7.22749	-7.34784	-8.0012	-12.336	-13.2935	-7.73625	-7.79287	-8.35095	-7.22527
	LC_neg_662		FALSE	NA	LC		-5.12249	-4.60641	-5.10577	-6.39838	-6.21147	-6.94596	-6.67939	-4.12867	-4.8585	-4.63798	-5.70955	-6.22097	-4.94526	-4.59122	-4.76597	-5.39321	-4.53834	-5.52847	-5.15465	-5.01745	-5.08961	-4.92796	-5.67603	-4.94186	-5.59555	-5.57962	-7.06541	-6.03121	-5.08478	-7.4078	-7.40529	-5.31723	-5.58437	-5.88166	-5.30867	-6.03984	-5.17928	-4.66992	-5.3446	-5.0184	-4.28812	-4.42316	-4.45879
gamma-Amino-n-butyric acid	LC_neg_663	gamma-Amino-n-butyric acid	TRUE	4-aminobutyric acid	LC	COR_NG:KEPT	-5.98071	-5.15272	-5.66238	-6.34465	-5.5037	-6.30105	-5.67763	-5.63094	-6.40472	-3.96406	-5.79332	-5.60523	-5.95289	-5.66476	-5.83709	-4.02585	-6.07283	-5.70265	-5.38772	-5.33327	-5.77681	-5.60666	-5.73228	-5.76604	-5.05912	-5.26559	-6.10927	-5.37734	-5.41846	-5.65673	-6.06851	-5.39453	-5.38309	-5.5553	-5.65065	-5.78616	-5.624	-5.77295	-5.57016	-5.7704	-5.88534	-6.06684	-5.50651
	LC_neg_664		FALSE	NA	LC		-6.76573	-6.12562	-7.20071	-5.67383	-6.81368	-4.47465	-6.15078	-5.82523	-5.86597	-4.67358	-4.92779	-5.83082	-6.20287	-6.51675	-5.11556	-5.79517	-6.16124	-6.37174	-6.11493	-5.55267	-6.50133	-6.48417	-6.06949	-7.19274	-7.771	-7.2399	-8.3723	-6.82986	-6.63884	-6.4536	-6.93684	-6.83831	-7.66827	-7.99714	-7.26688	-7.25631	-6.77272	-13.5053	-6.86252	-7.4194	-6.95713	-6.68912	-6.74899
	LC_neg_665		FALSE	NA	LC		-1.28113	-0.731092	-1.15447	-1.74677	-1.04359	-1.67747	-1.18199	-1.42688	-2.63507	-0.293026	-1.23033	-1.03404	-1.23607	-1.05066	-1.31428	-0.736579	-2.57371	-1.06073	-1.0254	-1.33267	-1.36507	-1.13985	-1.04143	-2.13661	-2.22685	-1.83378	-2.10801	-2.2198	-2.36169	-1.95732	-1.987	-2.24067	-1.68852	-1.9886	-2.33557	-2.08048	-2.24048	-2.88712	-1.96037	-2.74843	-3.0778	-3.6324	-2.38967
	LC_neg_666		FALSE	NA	LC		-12.135	-7.16271	-6.522	-6.92283	-7.55561	-13.3124	-12.1854	-13.1894	-6.82461	-6.99653	-12.147	-7.42394	-6.9269	-13.4301	-6.87993	-11.8101	-6.50308	-6.73811	-6.69585	-6.58362	-6.71734	-6.70099	-6.75682	-7.05865	-13.2139	-12.0643	-6.99379	-6.58593	-6.77952	-13.2152	-7.25764	-7.18698	-7.15716	-6.79133	-7.13803	-6.59085	-7.31993	-7.89126	-12.123	-6.69467	-6.93851	-6.77078	-6.63499
	LC_neg_667		FALSE	NA	LC		-13.3051	-9.35535	-12.1754	-12.9026	-13.4143	-12.1424	-7.71873	-8.06008	-7.56741	-7.29293	-7.1876	-8.3816	-7.49903	-7.82972	-7.74063	-12.9801	-13.0628	-13.4591	-12.0057	-13.3587	-12.2651	-13.3693	-12.2593	-13.4591	-8.34357	-8.85922	-12.2792	-13.4002	-12.1449	-8.18173	-13.2633	-7.63349	-11.882	-13.226	-12.2719	-13.187	-8.35769	-8.77805	-8.67826	-11.9842	-14.0319	-12.8321	-13.3081
	LC_neg_668		FALSE	NA	LC		-6.90401	-6.92324	-6.88185	-7.61725	-7.27404	-7.1274	-7.03342	-7.18936	-8.17695	-7.51849	-7.22413	-7.30046	-7.68259	-7.96203	-7.31486	-7.66717	-7.47781	-7.63903	-7.10417	-6.95753	-7.145	-7.26135	-7.26937	-7.00832	-6.56289	-6.98633	-7.76262	-7.24489	-7.00646	-7.0204	-8.05382	-7.2291	-7.15111	-7.66372	-7.74137	-7.14265	-7.31993	-8.57523	-7.28174	-7.07196	-7.43881	-7.19787	-7.45567
	LC_neg_669		FALSE	NA	LC		-6.16533	-6.04261	-5.94449	-5.8989	-6.03205	-5.90077	-5.98684	-6.43782	-6.412	-6.11459	-6.74324	-6.41782	-6.56767	-6.59991	-6.17979	-5.53504	-5.82437	-5.67785	-5.7162	-5.57378	-6.1427	-5.86406	-5.95757	-6.60466	-6.2685	-6.27715	-6.25929	-5.93007	-6.26223	-6.30826	-6.72799	-6.80209	-6.51281	-6.79551	-6.61526	-6.49704	-6.69472	-7.55177	-6.25131	-6.60336	-6.01725	-6.23713	-6.39153
	LC_neg_670		FALSE	NA	LC		-4.7284	-4.52528	-4.70513	-5.00447	-4.56732	-4.89022	-4.95234	-4.68752	-4.75403	-4.17017	-4.58302	-4.62538	-4.58959	-4.50557	-4.88885	-4.52781	-4.86966	-4.56288	-4.57479	-4.75478	-4.99727	-4.78773	-4.61867	-4.50606	-4.58641	-4.60035	-4.29051	-4.43754	-4.5139	-4.44862	-4.65501	-4.62205	-4.67693	-4.5767	-4.63929	-4.56225	-4.48769	-5.07865	-4.61261	-4.26308	-4.36682	-4.16872	-4.42554
	LC_neg_671		FALSE	NA	LC		-5.80504	-5.72715	-5.77741	-5.99977	-5.85135	-6.06673	-5.87154	-5.86293	-5.877	-5.79043	-5.63038	-5.66565	-5.81539	-5.94784	-6.06076	-5.70859	-6.16661	-6.08417	-5.72236	-5.91754	-6.02351	-6.07525	-5.77461	-6.63935	-6.41628	-6.29174	-6.78023	-6.3229	-6.52689	-6.31127	-6.67831	-6.66567	-6.45578	-6.43806	-6.731	-6.4728	-6.51638	-7.21595	-6.67458	-6.4433	-6.75515	-6.74461	-6.33013
	LC_neg_672		FALSE	NA	LC		-3.65473	-4.28824	-3.55828	-4.04259	-3.92024	-13.3124	-12.1854	-13.1894	-4.36006	-2.79462	-12.147	-13.3008	-12.1493	-13.4301	-12.2218	-2.58264	-3.74964	-3.68031	-2.71953	-3.72496	-3.91342	-3.99103	-3.52461	-13.4591	-12.044	-3.55522	-13.4494	-12.2298	-3.32682	-13.2152	-12.0933	-3.74177	-3.65216	-3.72562	-3.7975	-3.88612	-3.60726	-13.5053	-3.72834	-3.09273	-3.94746	-3.57784	-12.1375
	LC_neg_673		FALSE	NA	LC		-7.95616	-7.79347	-12.1754	-8.30439	-7.63881	-13.3124	-7.94596	-7.65798	-8.0672	-7.91636	-7.37437	-7.5191	-8.22118	-7.51077	-8.18223	-7.72266	-13.0628	-7.69766	-8.26874	-7.82703	-7.78397	-8.16042	-13.4285	-7.4483	-7.87409	-7.40771	-7.7909	-7.9159	-8.85536	-7.4078	-7.67081	-8.08675	-8.02961	-8.6868	-8.62163	-12.0171	-8.33599	-13.5053	-8.00757	-7.59952	-12.8613	-8.13782	-7.94986
	LC_neg_674		FALSE	NA	LC		-12.135	-13.3331	-12.1754	-14.0736	-7.92978	-12.1424	-8.44846	-13.1894	-13.1919	-6.96091	-7.90749	-7.95173	-13.3198	-12.2597	-13.3924	-7.78038	-13.0628	-13.4591	-7.48214	-8.33604	-12.2651	-7.81528	-8.03693	-8.20214	-8.35596	-8.26847	-8.42675	-7.59236	-8.32611	-7.78053	-7.837	-13.3066	-7.65109	-8.3071	-8.33328	-8.05776	-8.36866	-8.51728	-7.58561	-8.16542	-8.53942	-12.8321	-8.28505
	LC_neg_675		FALSE	NA	LC		-5.56342	-5.35392	-5.37526	-5.39573	-5.57282	-4.89232	-5.33715	-5.15181	-5.72429	-4.69119	-5.04425	-4.83796	-5.39737	-5.33292	-5.2483	-5.41209	-5.12941	-5.29808	-5.22434	-5.34998	-5.71392	-5.44803	-5.26057	-4.79064	-4.29508	-4.95349	-4.87831	-5.05764	-4.67094	-4.86201	-5.07221	-5.14353	-4.60282	-5.25011	-5.38788	-4.91558	-4.9304	-5.66834	-5.0018	-4.45801	-5.11017	-4.21819	-5.1526
	LC_neg_676		FALSE	NA	LC		-5.33478	-4.53822	-5.00886	-4.8772	-4.93685	-5.48573	-5.91656	-5.35331	-4.69471	-4.49646	-4.9375	-4.12866	-4.71096	-4.76786	-4.8152	-5.13613	-5.23552	-5.1796	-4.61339	-5.23688	-5.15657	-5.43176	-4.91848	-6.4483	-6.41952	-6.56892	-6.39383	-6.9159	-6.64591	-6.69552	-6.4399	-6.73606	-6.02961	-6.28345	-6.41667	-5.97515	-5.98845	-6.65734	-6.29015	-5.72994	-7.0626	-6.14402	-7.17299
	LC_neg_677		FALSE	NA	LC		-3.74599	-3.25148	-3.43398	-3.63456	-3.38396	-3.84569	-4.2018	-3.84396	-3.18021	-2.86961	-3.2354	-2.95118	-2.97714	-3.2358	-3.21302	-3.74763	-3.7595	-3.82258	-3.18057	-3.78004	-3.65038	-3.74234	-3.40307	-5.06078	-4.95655	-4.95001	-5.41707	-5.58593	-4.77176	-5.32034	-5.09334	-4.98399	-4.77585	-4.60574	-4.9271	-4.7545	-4.97477	-5.44392	-4.72691	-4.43472	-5.67812	-4.88371	-5.65457
	LC_neg_678		FALSE	NA	LC		-3.2547	-2.80101	-3.01782	-3.21013	-2.99442	-3.34038	-3.37307	-3.15732	-3.37207	-2.45582	-2.89298	-2.64247	-2.83112	-2.82786	-3.03468	-2.9804	-3.68147	-3.19682	-2.73061	-3.11494	-3.33699	-3.35132	-3.24685	-3.91119	-3.68305	-3.94193	-3.85947	-4.10567	-3.97606	-4.07944	-4.0195	-3.41604	-3.56564	-3.09636	-3.17181	-3.09594	-3.47282	-3.91211	-3.49166	-3.495	-4.45007	-3.9162	-3.82966
	LC_neg_679		FALSE	NA	LC		-5.11013	-4.67799	-5.15185	-5.00581	-4.90977	-5.2913	-5.33298	-5.2705	-4.79055	-4.25777	-4.78064	-4.39808	-4.51105	-4.58258	-4.82658	-5.0244	-5.34016	-5.23641	-4.75883	-5.13079	-5.29291	-5.27711	-5.08939	-6.17644	-6.13445	-6.36698	-6.1614	-6.26272	-5.84923	-6.20393	-6.05382	-5.48734	-5.73005	-5.45117	-5.34509	-5.37326	-5.624	-6.0527	-5.76159	-6.09071	-6.44256	-5.93591	-6.333
	LC_neg_680		FALSE	NA	LC		-7.37415	-6.90637	-7.25261	-7.75969	-7.05604	-7.03151	-7.26259	-7.40146	-8.3229	-7.25545	-7.67303	-7.50604	-7.28579	-7.42401	-7.58433	-7.12207	-8.11376	-7.54632	-7.31765	-7.46967	-7.5585	-7.469	-7.77819	-7.71133	-6.852	-6.96747	-7.01866	-6.65152	-6.79516	-6.92514	-6.9825	-6.92654	-6.69003	-6.63725	-6.70034	-6.5468	-7.28834	-7.40793	-7.0933	-6.91093	-7.98688	-7.67109	-6.94547
	LC_neg_681		FALSE	NA	LC		-6.41007	-6.71425	-7.397	-7.44686	-6.57439	-6.23814	-7.03794	-6.85397	-7.22483	-7.08142	-7.29451	-7.10079	-7.09521	-7.15351	-7.14375	-7.61373	-7.34396	-7.25954	-7.41408	-6.54784	-6.69693	-6.81145	-6.87082	-6.30471	-5.84107	-5.99824	-5.72631	-5.89192	-6.11512	-5.96723	-5.79566	-6.04148	-6.16628	-6.3071	-6.60261	-6.03984	-6.45371	-6.69539	-6.40727	-5.27452	-6.7026	-6.56321	-5.67988
	LC_neg_682		FALSE	NA	LC		-7.37415	-7.21369	-6.89004	-7.83895	-6.94192	-7.64694	-6.92909	-7.12327	-8.41931	-7.21293	-7.0501	-7.11558	-6.95289	-7.60946	-6.9119	-6.45649	-7.97061	-6.99568	-6.85821	-7.4336	-7.30574	-6.81528	-7.27443	-7.2116	-6.93782	-7.15744	-7.17765	-7.01601	-6.76405	-6.44697	-6.97325	-7.28355	-6.68565	-7.37421	-7.36499	-7.0373	-7.31462	-7.48916	-7.33877	-7.01455	-7.53142	-7.778	-6.99
	LC_neg_683		FALSE	NA	LC		-7.8955	-7.46227	-8.30098	-7.64631	-7.72709	-6.84061	-7.28389	-8.18936	-8.26379	-8.24317	-7.59578	-8.213	-7.67536	-8.0546	-8.4144	-6.73212	-7.33184	-7.28928	-7.5032	-7.40421	-7.34226	-7.08447	-7.48673	-7.1376	-6.58094	-7.20635	-6.86792	-7.57316	-7.87185	-7.20393	-7.43672	-8.2291	-7.49738	-12.056	-8.13803	-7.09429	-7.95087	-8.6356	-8.17403	-6.81426	-7.46903	-6.1301	-7.71496
	LC_neg_684		FALSE	NA	LC		-8.29366	-7.68158	-8.47501	-8.04467	-8.18478	-7.5441	-7.82397	-8.74642	-8.05804	-7.5259	-12.147	-7.44248	-7.75697	-7.74314	-8.32559	-8.06119	-7.91077	-8.32992	-7.58317	-7.77345	-7.91146	-13.3693	-7.89786	-7.88967	-7.06419	-7.5832	-7.33018	-7.76309	-7.43828	-8.0756	-7.37453	-7.63349	-8.24462	-7.72611	-8.41944	-7.56499	-8.07116	-8.24858	-7.36816	-8.27146	-7.94381	-7.23382	-7.55922
	LC_neg_685		FALSE	NA	LC		-7.2496	-7.79347	-8.05075	-7.61725	-8.25372	-8.03616	-12.1854	-13.1894	-7.35901	-7.15427	-7.04542	-7.1558	-7.48001	-7.55927	-7.50904	-8.10969	-8.17742	-7.99978	-7.48913	-7.50043	-7.88043	-7.73325	-7.89008	-9.01658	-9.16955	-8.94885	-8.33018	-8.785	-8.12497	-12.0452	-13.2633	-7.95719	-8.54418	-7.75023	-7.81245	-12.0171	-8.4363	-13.5053	-8.08352	-11.9842	-8.79287	-8.66215	-10.4494
gamma-glutamylcysteine: gamma-Glu-Cys	LC_neg_686	gamma-glutamylcysteine: gamma-Glu-Cys	TRUE	NA	LC		-8.398	-8.39012	-7.64493	-8.40724	-8.05604	-7.97243	-7.55445	-8.20068	-8.9272	-7.59444	-9.67303	-7.708	-7.868	-8.04593	-7.5779	-8.55379	-8.5462	-8.008	-7.78331	-7.45754	-8.03414	-7.82298	-7.67436	-8.27962	-7.69038	-7.26271	-7.75563	-8.28077	-7.45681	-7.35097	-7.22435	-7.17664	-8.08619	-7.18704	-7.67363	-7.3044	-7.61418	-7.74442	-7.96205	-7.40591	-8.35179	-8.57574	-8.09796
5-Methylcytosine hydrochloride: gamma-glutamylcysteine: gamma-Glu-Cys	LC_neg_687	5-Methylcytosine hydrochloride: gamma-glutamylcysteine: gamma-Glu-Cys	TRUE	NA	LC		-7.28808	-7.6673	-6.71966	-6.89018	-13.4143	-6.59803	-6.94596	-7.78848	-7.58046	-7.049	-12.147	-13.3008	-12.1493	-7.19123	-8.06975	-6.01427	-6.43666	-6.92005	-6.3459	-6.55428	-6.63089	-13.3693	-12.2593	-6.64575	-6.47585	-6.30352	-6.64822	-6.58273	-6.41091	-6.11712	-6.13399	-6.78236	-6.44464	-6.36798	-6.24214	-6.29222	-6.16129	-13.5053	-6.91359	-5.71739	-6.72977	-6.26053	-6.35905
5-Methylcytosine hydrochloride: gamma-Glu-Cys	LC_neg_688	5-Methylcytosine hydrochloride: gamma-Glu-Cys	TRUE	NA	LC		-6.2016	-12.1627	-6.38827	-7.62963	-13.4143	-5.76153	-6.34412	-12.0194	-8.1282	-6.06783	-6.10256	-5.83082	-6.14929	-6.21775	-6.13429	-12.9801	-7.81485	-6.10606	-6.60577	-6.14409	-6.17763	-5.88002	-6.47796	-6.47084	-6.18052	-6.15744	-12.2792	-6.49885	-6.72608	-5.8576	-13.2633	-5.65846	-5.69883	-5.69848	-5.87576	-5.64015	-5.5441	-12.336	-13.2935	-6.30236	-12.8613	-8.01901	-13.3081
	LC_neg_689		FALSE	NA	LC		-13.3051	-6.9839	-6.23946	-12.9026	-13.4143	-5.90077	-12.1854	-6.69751	-7.73247	-6.32169	-6.27522	-5.74204	-6.09521	-6.37435	-6.28577	-12.9801	-13.0628	-6.34027	-6.33958	-13.3587	-6.40435	-12.1999	-13.4285	-6.25986	-12.044	-6.19534	-6.56342	-6.52627	-13.3154	-12.0452	-5.99648	-6.43555	-5.99128	-6.49804	-13.4413	-5.51109	-5.75822	-6.03226	-6.20551	-6.50305	-8.30335	-12.8321	-6.47769
	LC_neg_690		FALSE	NA	LC		-7.25504	-6.7253	-6.86559	-7.10391	-6.91375	-7.25158	-6.95875	-6.94619	-7.09973	-7.67461	-6.60608	-6.54557	-6.75697	-6.65485	-7.02099	-6.64466	-7.42535	-7.07119	-7.41408	-7.24989	-7.00039	-6.83849	-12.2593	-13.4591	-12.044	-13.2343	-12.2792	-13.4002	-8.67094	-12.0452	-13.2633	-12.136	-13.052	-12.056	-13.4413	-12.0171	-13.4017	-12.336	-13.2935	-11.9842	-14.0319	-12.8321	-13.3081
	LC_neg_691		FALSE	NA	LC		-7.88703	-7.04261	-12.1754	-7.2177	-7.59342	-5.9994	-7.19044	-8.56	-8.1475	-7.72494	-13.3169	-8.01506	-12.1493	-13.4301	-7.85252	-6.90859	-6.58345	-6.77973	-6.07497	-7.15874	-7.3109	-7.35864	-6.59004	-6.25251	-5.45572	-5.59763	-5.66121	-6.13762	-5.46931	-6.47032	-5.98947	-7.09647	-6.58437	-6.89953	-7.21781	-5.8339	-7.68783	-8.00612	-6.84589	-5.4502	-5.62507	-4.18422	-5.58632
	LC_neg_692		FALSE	NA	LC		-4.18919	-3.54228	-4.09271	-3.39948	-4.18778	-1.98838	-3.38022	-4.81976	-5.08105	-4.70165	-4.60178	-4.84719	-5.59129	-5.26724	-5.03413	-3.31738	-2.70608	-3.156	-2.46461	-3.39551	-3.67264	-3.61624	-3.20645	-2.13141	-1.28542	-1.29413	-1.60098	-1.92575	-1.33171	-1.92183	-1.99327	-3.41718	-2.40632	-3.1802	-3.49381	-1.87402	-3.57275	-4.06043	-2.99663	-0.900702	-1.41765	-0.20878	-1.78545
	LC_neg_693		FALSE	NA	LC		-6.22008	-6.78574	-6.24997	-7.52568	-5.95212	-6.30947	-6.34412	-5.81867	-6.61028	-5.8994	-5.88852	-5.6245	-5.62051	-6.08756	-5.64349	-6.19542	-7.27851	-6.3691	-6.89486	-6.06149	-5.67181	-6.14346	-6.98216	-6.12191	-6.75451	-7.11532	-6.7178	-6.14705	-6.44752	-6.47706	-6.47863	-5.85265	-5.63623	-5.681	-5.97013	-5.85165	-5.56919	-5.91538	-6.06897	-8.79655	-7.3343	-7.56737	-6.24672
	LC_neg_694		FALSE	NA	LC		-6.69756	-6.62527	-7.03249	-7.5373	-7.06487	-6.66123	-7.31096	-6.11255	-7.59364	-6.9115	-6.56534	-6.70055	-6.53131	-6.48712	-6.4259	-6.80512	-7.62908	-6.86675	-7.0057	-6.72542	-6.65366	-6.56897	-6.63483	-7.43716	-6.80455	-6.83338	-7.14991	-6.43393	-6.51713	-6.77636	-6.81619	-6.88807	-6.16628	-6.38676	-6.74137	-6.52171	-6.69818	-6.64488	-6.03794	-7.35321	-7.48824	-7.45125	-6.48405
	LC_neg_695		FALSE	NA	LC		-8.19636	-7.43176	-7.58382	-7.83895	-8.04727	-8.24619	-8.80076	-7.94143	-8.1869	-6.95589	-7.71697	-7.60697	-8.34193	-7.64173	-7.81425	-7.4802	-8.27851	-7.77973	-7.51029	-7.80382	-12.2651	-8.13147	-8.01985	-8.12861	-8.095	-13.2343	-8.56647	-8.49282	-8.85536	-12.0452	-13.2633	-8.30592	-11.882	-7.85964	-7.99887	-7.69519	-7.72965	-8.89126	-13.2935	-8.35969	-12.8613	-8.81218	-8.13749
	LC_neg_696		FALSE	NA	LC		-5.88493	-6.31026	-5.89416	-6.22239	-5.98105	-6.30947	-6.17048	-5.90396	-6.30248	-5.75731	-6.16206	-6.21831	-6.05009	-6.05895	-5.80484	-6.16307	-6.29901	-6.25954	-5.82248	-6.05463	-6.14962	-6.06381	-6.14847	-7.43716	-6.82592	-6.6418	-7.22511	-7.10969	-7.09563	-6.93903	-7.67081	-7.69859	-7.59254	-7.49804	-7.45882	-7.87416	-8.30405	-7.77805	-7.55826	-7.48877	-6.92275	-7.77318	-7.03595
	LC_neg_697		FALSE	NA	LC		-4.53836	-5.32982	-4.71056	-4.89453	-4.84754	-4.96688	-5.13014	-4.71464	-5.08745	-4.80389	-4.79823	-5.08736	-5.01657	-4.8693	-4.81048	-5.07768	-5.30196	-5.14973	-4.94922	-4.78193	-4.92524	-4.99049	-4.78178	-5.92815	-5.23095	-5.23708	-5.38303	-5.32959	-5.39593	-5.39977	-5.5611	-6.39303	-5.71658	-6.29227	-6.51997	-6.02717	-6.40773	-6.59607	-5.70613	-5.53756	-4.98415	-5.73404	-5.06424
	LC_neg_698		FALSE	NA	LC		-8.55	-8.49974	-12.1754	-8.11257	-8.10071	-8.3236	-7.94596	-12.0194	-9.85403	-13.1258	-12.147	-13.3008	-12.1493	-13.4301	-12.2218	-6.54126	-6.05404	-6.42578	-7.65993	-7.41004	-6.00248	-5.98833	-6.69453	-13.4591	-12.044	-13.2343	-12.2792	-13.4002	-12.1449	-13.2152	-12.0933	-13.3066	-11.882	-13.226	-12.2719	-13.187	-12.2322	-13.5053	-12.123	-13.1541	-12.8613	-14.0008	-12.1375
	LC_neg_699		FALSE	NA	LC		-6.65025	-7.03801	-6.76417	-7.10391	-6.84374	-6.80449	-6.57727	-6.77997	-7.82655	-11.9559	-7.29451	-13.3008	-7.7045	-7.37979	-6.96542	-6.51244	-7.03303	-6.76224	-7.17563	-6.60687	-7.00457	-7.02114	-6.79625	-5.92425	-5.77723	-5.54077	-5.6052	-5.40253	-5.80898	-5.55516	-5.97095	-6.34592	-5.95922	-6.66372	-6.65391	-6.25631	-6.45956	-7.2345	-6.55826	-5.68243	-5.32046	-5.84592	-5.45723
	LC_neg_700		FALSE	NA	LC		-7.32761	-6.86096	-6.93174	-8.00648	-6.81368	-7.28437	-13.3557	-6.97019	-8.26379	-7.00688	-7.21885	-6.88261	-7.17966	-6.79664	-7.35276	-7.03168	-8.45792	-6.97943	-7.03608	-7.04553	-6.89974	-7.4215	-7.1209	-7.12414	-7.03901	-7.38877	-6.84549	-6.811	-7.13489	-7.36966	-7.39908	-6.59856	-7.22543	-7.18704	-6.87195	-7.04749	-6.97163	-7.19763	-7.07865	-7.18256	-8.05973	-8.04781	-7.04063
	LC_neg_701		FALSE	NA	LC		-8.8955	-8.59116	-7.53159	-8.82464	-7.8667	-7.63986	-13.3557	-8.17813	-9.39604	-8.63396	-12.147	-8.57254	-8.04309	-13.4301	-12.2218	-12.9801	-13.0628	-9.62632	-8.29298	-7.95753	-7.74153	-7.74782	-13.4285	-7.16951	-7.97553	-7.22303	-6.97338	-7.785	-7.62131	-7.20393	-7.03927	-8.61942	-7.44464	-7.84226	-8.8271	-12.0171	-13.4017	-7.71806	-12.123	-6.7704	-8.56366	-14.0008	-7.93238
	LC_neg_703		FALSE	NA	LC		-6.75414	-6.64613	-6.57058	-6.63794	-6.76614	-6.63985	-6.36951	-6.50988	-6.54484	-6.55976	-6.73192	-6.28923	-6.74936	-7.00757	-6.42878	-6.72266	-6.15589	-6.312	-7.03097	-6.59686	-7.15889	-6.44803	-6.37396	-6.80132	-6.76273	-6.75044	-6.7178	-6.99032	-7.12992	-7.2208	-6.70485	-7.23446	-6.83765	-6.99234	-7.02396	-7.57971	-7.36866	-8.29651	-6.86252	-7.1262	-6.89428	-6.97686	-7.25757
	LC_neg_704		FALSE	NA	LC		-13.3051	-7.80907	-7.65887	-8.24602	-7.68567	-8.82043	-7.60716	-7.94143	-8.42519	-7.897	-12.147	-13.3008	-7.90136	-12.2597	-8.4259	-8.08523	-7.89285	-7.9916	-7.88101	-7.92378	-13.4349	-8.06609	-7.89786	-8.09321	-7.60661	-7.89441	-7.90222	-12.2298	-7.52038	-7.63773	-7.73971	-13.3066	-8.56012	-7.98756	-12.2719	-13.187	-12.2322	-8.93611	-13.2935	-7.54678	-7.84145	-7.55079	-8.06901
	LC_neg_705		FALSE	NA	LC		-7.41614	-6.82484	-6.64493	-7.72384	-13.4143	-6.9329	-7.24683	-7.46826	-7.8983	-7.31846	-7.0131	-6.92542	-7.07129	-6.82231	-6.99508	-7.55379	-8.00388	-6.81896	-6.74517	-6.86656	-6.99623	-7.21505	-6.73228	-6.8821	-7.56289	-7.0248	-6.8604	-6.66162	-6.83098	-7.24361	-7.33846	-6.88385	-7.51281	-6.6868	-6.92217	-6.75659	-6.69127	-6.82649	-12.123	-7.25324	-7.60082	-7.79743	-7.30741
	LC_neg_706		FALSE	NA	LC		-6.88282	-6.36109	-6.55421	-12.9026	-7.03856	-6.94159	-7.11218	-7.15594	-8.16215	-6.53336	-6.6234	-6.39959	-7.05243	-7.04162	-7.59726	-6.4882	-8.63279	-7.05407	-6.60577	-7.1785	-6.80566	-6.87802	-6.93339	-7.64575	-13.2139	-7.93964	-7.26921	-12.2298	-13.3154	-7.53567	-8.25204	-7.8221	-11.882	-8.3556	-13.4413	-7.97759	-7.77272	-8.37668	-12.123	-7.06664	-8.70934	-8.11936	-7.9765
	LC_neg_707		FALSE	NA	LC		0.331427	0.601359	0.415687	-0.0936831	0.265473	0.126122	0.352412	0.464296	-0.0871727	0.584344	0.556874	0.537932	0.554183	0.455465	0.420723	0.59022	-0.38027	0.316351	0.168217	0.331423	0.222718	0.483098	0.283123	-4.2697	-3.96127	-3.44921	-4.29051	-3.92449	-4.31903	-4.00692	-4.54302	-4.05977	-3.97583	-4.39703	-4.48253	-3.70878	-4.40985	-4.21652	-3.72169	-4.00309	-4.16825	-3.80202	-4.0816
	LC_neg_708		FALSE	NA	LC		-13.3051	-12.1627	-13.3451	-14.0736	-12.2437	-13.3124	-12.1854	-13.1894	-13.1919	-13.1258	-12.147	-13.3008	-12.1493	-13.4301	-12.2218	-4.08827	-4.58165	-3.94252	-4.66684	-13.3587	-12.2651	-3.59426	-3.97289	-9.55264	-13.2139	-7.88553	-12.2792	-13.4002	-8.6283	-12.0452	-13.2633	-12.136	-13.052	-12.056	-13.4413	-12.0171	-13.4017	-12.336	-13.2935	-11.9842	-14.0319	-12.8321	-7.81556
	LC_neg_709		FALSE	NA	LC		-13.3051	-6.92749	-7.26855	-7.15669	-12.2437	-13.3124	-7.16553	-7.52403	-13.1919	-7.72494	-13.3169	-8.02434	-7.43657	-7.08091	-7.47879	-9.02585	-7.87515	-7.37174	-7.46827	-12.1885	-7.2802	-13.3693	-6.91749	-7.24521	-7.50658	-7.27425	-12.2792	-6.7998	-6.54331	-13.2152	-7.47537	-7.32864	-7.33087	-7.5966	-7.85685	-7.71944	-7.45956	-8.22056	-6.85418	-6.71531	-7.2207	-6.59049	-7.0174
	LC_neg_710		FALSE	NA	LC		-5.42072	-5.08233	-5.23946	-5.18307	-5.59342	-6.02457	-5.76476	-6.14224	-5.82752	-5.35929	-5.87394	-5.77103	-5.4381	-5.57165	-5.83709	-5.5496	-5.2426	-5.43268	-5.60198	-5.46967	-5.59582	-5.09375	-5.23326	-13.4591	-9.30705	-12.0643	-13.4494	-7.9485	-7.20105	-12.0452	-8.26327	-13.3066	-8.02961	-8.15987	-8.62163	-8.17582	-12.2322	-13.5053	-12.123	-7.93494	-7.95445	-8.47062	-13.3081
	LC_neg_711		FALSE	NA	LC		-6.401	-7.7253	-5.94663	-7.74166	-8.3692	-7.86107	-8.57399	-6.06524	-14.3617	-6.61012	-6.44344	-7.27809	-7.44885	-7.82972	-12.2218	-6.80512	-14.2339	-7.13728	-5.89718	-6.83877	-7.1404	-7.36425	-6.75682	-7.33024	-6.39376	-5.92819	-12.2792	-7.57953	-5.9705	-6.67599	-7.63391	-13.3066	-6.78051	-6.76244	-6.30226	-6.46253	-12.2322	-7.11365	-6.69306	-7.21159	-7.85634	-7.83709	-7.79962
	LC_neg_712		FALSE	NA	LC		-7.90401	-8.07524	-8.04159	-8.83417	-13.4143	-12.1424	-8.62743	-8.84951	-14.3617	-9.34446	-12.147	-13.3008	-9.10976	-12.2597	-8.93225	-7.10969	-8.39981	-7.61372	-7.48214	-8.11048	-7.80566	-7.43913	-7.16715	-9.2697	-8.3313	-13.2343	-8.30957	-8.68547	-12.1449	-9.17076	-13.2633	-12.136	-13.052	-12.056	-13.4413	-12.0171	-13.4017	-12.336	-13.2935	-11.9842	-8.63895	-9.11936	-8.0786
	LC_neg_713		FALSE	NA	LC		-12.135	-8.47465	-13.3451	-8.24602	-12.2437	-13.3124	-8.38957	-12.0194	-14.3617	-11.9559	-13.3169	-12.1305	-13.3198	-12.2597	-13.3924	-8.18563	-7.75697	-7.51084	-7.94681	-8.11048	-7.79116	-6.80001	-7.37396	-9.41513	-12.044	-13.2343	-12.2792	-9.35532	-9.3148	-8.91137	-13.2633	-10.0965	-11.882	-13.226	-12.2719	-13.187	-12.2322	-13.5053	-12.123	-13.1541	-8.90199	-8.85225	-12.1375
	LC_neg_715		FALSE	NA	LC		-7.15007	-7.31026	-7.43248	-8.57273	-7.5807	-7.55739	-6.8595	-7.22936	-10.0764	-6.97607	-7.42814	-7.48028	-7.49903	-7.32635	-7.17736	-11.8101	-14.2339	-7.26445	-12.0057	-13.3587	-12.2651	-7.86208	-7.29482	-7.08015	-7.52744	-7.20635	-7.41569	-7.25505	-7.93976	-7.51471	-7.19181	-13.3066	-8.42262	-7.93134	-12.2719	-7.59459	-8.99269	-7.80553	-13.2935	-7.6865	-8.34477	-8.64445	-12.1375
	LC_neg_716		FALSE	NA	LC		-5.28808	-5.17024	-5.0496	-5.22082	-5.32879	-4.80449	-5.27987	-5.16007	-5.52577	-5.04367	-5.15827	-5.38907	-5.36211	-5.57477	-5.40158	-5.3635	-5.17742	-5.10827	-4.87756	-5.19476	-5.03521	-5.07066	-5.14153	-4.90111	-4.80243	-4.83872	-5.09156	-5.14705	-5.02824	-4.99115	-5.07221	-5.01936	-4.83523	-5.14514	-5.20699	-4.76393	-5.11206	-5.34483	-4.98805	-4.60721	-5.2087	-4.65493	-4.92587
	LC_neg_717		FALSE	NA	LC		-7.97397	-13.3331	-7.33414	-7.71943	-12.2437	-7.84467	-8.57399	-7.58203	-7.71797	-7.80389	-7.74703	-7.54557	-7.75697	-7.60309	-7.74782	-12.9801	-8.55322	-12.2893	-13.1756	-12.1885	-7.84256	-7.45101	-8.23942	-13.4591	-12.044	-13.2343	-12.2792	-13.4002	-8.76021	-8.14906	-12.0933	-7.29469	-13.052	-8.21473	-7.72071	-7.56499	-7.50121	-8.9824	-7.81724	-11.9842	-14.0319	-12.8321	-9.35322
	LC_neg_718		FALSE	NA	LC		-7.35069	-7.06584	-7.24734	-7.5451	-6.58387	-7.04082	-13.3557	-6.18655	-7.46398	-6.98627	-6.98597	-6.78871	-6.76079	-6.8866	-7.50904	-6.89259	-6.6515	-7.32478	-7.29911	-6.55751	-6.2676	-6.78116	-7.65446	-7.16951	-7.73821	-7.31539	-12.2792	-7.79238	-8.28137	-13.2152	-8.88823	-7.87129	-11.882	-7.6561	-7.83448	-7.6872	-7.90223	-8.40793	-13.2935	-8.37275	-8.22392	-8.82209	-6.83981
	LC_neg_719		FALSE	NA	LC		-4.37267	-4.38646	-4.47039	-6.04605	-4.61674	-4.88497	-4.46433	-4.5428	-6.03652	-4.90907	-4.5645	-4.66021	-4.5354	-4.59043	-4.48479	-4.27528	-6.11896	-4.55232	-5.0348	-4.53504	-4.53642	-4.31662	-4.33847	-4.90111	-4.89992	-4.61404	-5.07082	-4.60936	-4.82294	-4.97914	-5.64488	-4.59253	-4.7608	-4.77991	-5.07221	-4.82839	-4.84749	-4.63099	-4.76451	-5.37439	-5.91103	-6.39652	-4.77798
	LC_neg_720		FALSE	NA	LC		-5.55502	-5.10622	-5.32162	-14.0736	-5.45649	-5.2913	-5.57235	-12.0194	-14.3617	-11.9559	-5.22809	-4.84925	-4.98048	-4.83065	-5.45357	-5.31471	-4.5288	-5.37174	-4.98457	-5.63219	-5.98794	-5.87601	-13.4285	-5.62506	-5.40658	-5.8767	-5.74868	-6.09365	-5.76021	-5.54982	-5.81206	-5.23714	-4.96717	-4.96504	-5.08426	-4.69319	-5.03576	-12.336	-5.22823	-5.47815	-14.0319	-5.51617	-12.1375
	LC_neg_721		FALSE	NA	LC		-7.15007	-6.91057	-8.51248	-7.5373	-7.74826	-7.21425	-8.7115	-5.42283	-5.10975	-5.1936	-5.15449	-4.77396	-5.08919	-4.75192	-4.9343	-12.9801	-7.24402	-7.41481	-8.33014	-7.89081	-12.2651	-8.25093	-8.19084	-7.08884	-6.87409	-7.92137	-7.22995	-6.77036	-6.32044	-7.34479	-6.81619	-4.62468	-4.72218	-4.2967	-4.58305	-4.25778	-4.53017	-4.93706	-4.81319	-6.79216	-7.11241	-6.50815	-7.3649
	LC_neg_722		FALSE	NA	LC		-8.7503	-8.15272	-7.397	-8.49514	-7.89003	-8.0085	-8.07923	-12.0194	-8.62036	-8.01729	-8.3396	-8.26704	-7.90982	-8.0546	-8.403	-12.9801	-8.62537	-8.2793	-7.94681	-8.40421	-8.46924	-7.79244	-8.13462	-7.57688	-7.83024	-7.93964	-12.2792	-8.48085	-7.81495	-7.98634	-8.22985	-7.26153	-7.95394	-7.85964	-7.7071	-7.70323	-8.71558	-7.79861	-7.83354	-13.1541	-8.59664	-8.44741	-8.33013
	LC_neg_723		FALSE	NA	LC		-5.0276	-4.59538	-4.75011	-5.01865	-4.67973	-5.02688	-4.91344	-6.17534	-13.1919	-6.22797	-13.3169	-5.97628	-6.22382	-6.25971	-6.12489	-4.34796	-8.03303	-4.37706	-4.40331	-4.51763	-4.1996	-4.36004	-4.42081	-5.2116	-5.18603	-5.06935	-5.39655	-5.22479	-5.30217	-5.05276	-5.24229	-6.41414	-6.22225	-6.10962	-6.40015	-12.0171	-6.39365	-13.5053	-6.58907	-5.39922	-5.34389	-5.4863	-4.81857
	LC_neg_724		FALSE	NA	LC		-6.76185	-6.30196	-6.26322	-6.55884	-6.58705	-6.7848	-6.61388	-7.25862	-7.44594	-6.99653	-7.06422	-7.1558	-6.80351	-6.79301	-6.90384	-6.81013	-5.65433	-6.42029	-6.54992	-13.3587	-12.2651	-6.48113	-6.70132	-7.0042	-6.82592	-6.42047	-13.4494	-7.04216	-6.9705	-6.74755	-6.95949	-6.89653	-7.02407	-6.88611	-6.93401	-12.0171	-7.30405	-13.5053	-7.80915	-6.95935	-7.12138	-7.54667	-6.61045
	LC_neg_725		FALSE	NA	LC		-5.63955	-5.53335	-13.3451	-5.41258	-12.2437	-13.3124	-5.55445	-6.85844	-7.0242	-7.13146	-7.38615	-6.79267	-7.07129	-7.18171	-6.81803	-11.8101	-5.18217	-13.4591	-12.0057	-5.28963	-13.4349	-12.1999	-13.4285	-12.2896	-13.2139	-5.74843	-5.93736	-12.2298	-13.3154	-5.96249	-12.0933	-7.16126	-6.95922	-6.79551	-13.4413	-6.79903	-7.11206	-7.83354	-7.51161	-11.9842	-5.46807	-5.81589	-13.3081
	LC_neg_726		FALSE	NA	LC		-12.135	-13.3331	-12.1754	-8.81518	-12.2437	-8.46679	-9.33298	-7.92257	-7.91474	-10.1258	-13.3169	-7.92542	-8.46123	-7.35282	-12.2218	-12.9801	-13.0628	-13.4591	-7.84471	-8.27095	-12.2651	-13.3693	-12.2593	-9.7871	-13.2139	-8.22303	-12.2792	-13.4002	-7.83906	-12.0452	-13.2633	-7.58482	-7.81357	-7.6335	-7.11538	-7.04238	-7.20732	-7.96681	-7.73838	-8.51025	-8.53942	-9.07126	-12.1375
	LC_neg_727		FALSE	NA	LC		-7.87862	-7.898	-7.22643	-7.99576	-7.43631	-7.89443	-7.548	-8.12327	-8.40182	-13.1258	-8.562	-7.67841	-7.73425	-8.31069	-8.54619	-7.64913	-7.90179	-7.31455	-7.8269	-7.89081	-7.78397	-7.73325	-7.36315	-8.17413	-8.3313	-8.01509	-8.5066	-7.96508	-7.60744	-7.43379	-8.07344	-12.136	-7.71212	-8.18157	-8.88722	-7.66348	-13.4017	-9.22056	-8.0738	-8.56914	-8.04259	-12.8321	-8.40052
	LC_neg_728		FALSE	NA	LC		-6.01717	-6.15272	-6.29825	-6.69319	-5.85709	-6.07866	-6.01106	-5.83401	-7.0131	-5.98371	-6.18503	-6.17118	-6.18222	-6.02024	-6.05406	-5.60501	-6.94268	-6.13053	-5.96374	-5.95753	-6.11535	-5.79433	-6.22467	-5.94778	-6.03652	-5.95813	-6.46327	-6.23732	-6.26223	-6.02533	-6.62664	-6.2588	-6.1242	-6.21194	-6.14719	-6.2416	-6.05557	-6.86572	-6.10314	-11.9842	-6.79765	-6.59049	-6.08583
	LC_neg_729		FALSE	NA	LC		-5.77546	-6.39305	-5.9212	-6.49326	-5.97273	-5.99713	-6.20815	-5.75891	-6.38454	-6.06242	-5.57542	-6.48668	-5.99729	-5.85221	-5.64685	-5.79766	-6.43019	-6.21365	-5.78761	-6.43955	-6.34491	-5.73143	-5.86891	-5.69798	-5.89879	-5.09343	-4.6884	-4.55579	-5.30917	-5.71133	-5.61761	-5.82009	-5.5245	-5.64853	-5.5885	-6.3044	-5.71034	-6.32109	-5.48884	-4.87102	-5.58315	-5.50515	-4.88325
	LC_neg_730		FALSE	NA	LC		-8.55	-12.1627	-8.82181	-8.79645	-13.4143	-8.55739	-8.91241	-8.09133	-8.93556	-11.9559	-13.3169	-12.1305	-13.3198	-12.2597	-13.3924	-11.8101	-8.58165	-13.4591	-8.81808	-12.1885	-13.4349	-12.1999	-8.9863	-13.4591	-8.21394	-8.12573	-7.3723	-7.61835	-8.19585	-12.0452	-13.2633	-8.9136	-11.882	-13.226	-12.2719	-13.187	-12.2322	-13.5053	-8.43499	-8.43986	-7.65189	-8.50216	-7.72999
	LC_neg_731		FALSE	NA	LC		-6.56005	-6.5285	-6.71601	-8.64631	-6.70279	-6.93724	-6.53198	-6.86293	-8.49146	-7.13146	-7.05479	-6.60697	-6.9312	-7.16285	-6.89582	-6.72266	-8.47115	-6.94351	-6.84471	-6.97039	-6.97559	-6.58524	-6.46635	-7.21635	-6.85639	-6.72646	-7.19645	-6.69927	-7.37816	-7.24361	-7.42407	-6.88385	-6.74819	-6.95917	-7.21781	-8.00713	-6.73674	-7.04653	-7.19494	-6.70702	-8.16091	-8.24045	-6.9194
	LC_neg_732		FALSE	NA	LC		-13.3051	-7.01522	-7.65188	-7.75064	-7.19928	-12.1424	-7.13135	-7.53115	-8.30113	-7.95589	-7.81704	-8.28923	-13.3198	-7.80758	-8.14375	-7.04931	-13.0628	-7.02042	-13.1756	-7.03648	-7.21585	-6.88605	-7.0673	-7.89729	-7.43915	-7.71069	-7.73487	-7.43971	-7.74494	-7.69159	-7.75547	-8.30592	-7.65109	-8.08641	-12.2719	-13.187	-8.5441	-7.81248	-12.123	-6.94465	-7.71839	-7.74934	-7.29061
	LC_neg_733		FALSE	NA	LC		-12.135	-9.42574	-13.3451	-12.9026	-13.4143	-12.1424	-8.50986	-7.88558	-8.08105	-13.1258	-8.50953	-8.30046	-7.82736	-12.2597	-8.0879	-12.9801	-13.0628	-13.4591	-12.0057	-13.3587	-12.2651	-13.3693	-9.01985	-12.2896	-9.08466	-13.2343	-12.2792	-13.4002	-8.40791	-8.5713	-12.0933	-7.63349	-9.16933	-13.226	-7.80518	-7.64788	-7.82465	-7.99027	-8.56505	-8.52475	-12.8613	-9.75407	-9.6927
	LC_neg_734		FALSE	NA	LC		-13.3051	-7.62527	-8.1855	-8.29121	-7.77697	-8.4921	-12.1854	-13.1894	-13.1919	-13.1258	-12.147	-13.3008	-12.1493	-13.4301	-12.2218	-12.9801	-7.90627	-7.99978	-6.79192	-6.7327	-7.01295	-7.05699	-7.73576	-7.80132	-7.85639	-12.0643	-13.4494	-12.2298	-7.64946	-7.8576	-7.11861	-13.3066	-11.882	-8.55353	-13.4413	-12.0171	-13.4017	-12.336	-13.2935	-7.15411	-8.26309	-6.86245	-7.34163
	LC_neg_735		FALSE	NA	LC		-9.15514	-12.1627	-8.57719	-9.44322	-8.81368	-13.3124	-10.1854	-8.97991	-9.0857	-8.57123	-8.36269	-10.5456	-12.1493	-13.4301	-8.29365	-8.01427	-8.68581	-9.39312	-8.36827	-12.1885	-13.4349	-7.91866	-7.97803	-7.63298	-12.044	-8.11531	-7.28925	-7.85282	-7.87185	-8.28442	-8.63391	-8.60548	-8.65966	-13.226	-8.04949	-12.0171	-8.66061	-8.4836	-7.75381	-7.95443	-8.29656	-7.99638	-7.5727
	LC_neg_736		FALSE	NA	LC		-7.84545	-7.67442	-7.24734	-8.43595	-13.4143	-7.99035	-7.7043	-8.58945	-8.66834	-7.51111	-12.147	-7.60697	-9.27482	-7.85221	-7.8603	-7.44089	-8.60335	-8.21128	-7.66783	-13.3587	-12.2651	-7.56897	-7.92145	-7.54664	-8.45905	-7.6122	-8.26921	-13.4002	-7.98388	-7.66056	-8.13399	-7.72849	-7.75735	-7.75835	-7.81976	-7.26223	-7.98423	-7.70507	-7.97104	-8.23524	-8.46141	-8.60112	-7.9151
	LC_neg_737		FALSE	NA	LC		-4.65563	-3.6257	-4.72058	-4.6824	-4.43131	-2.70403	-4.48114	-4.33449	-5.65706	-2.6415	-3.90061	-3.02492	-3.98438	-3.49853	-3.83374	-3.18848	-5.37394	-3.94993	-2.33662	-3.44964	-3.92673	-4.44654	-5.03585	-2.58244	-2.41547	-2.85569	-2.70786	-3.1233	-2.88278	-3.067	-2.40568	-2.74272	-2.31473	-2.37734	-2.64212	-1.97683	-2.60017	-2.75798	-2.72335	-1.67673	-4.38381	-3.70051	-2.53531
	LC_neg_738		FALSE	NA	LC		-7.98296	-7.80907	-8.40286	-8.78717	-8.75538	-8.68292	-8.08856	-7.89474	-9.44296	-8.231	-8.25079	-8.26704	-8.18993	-7.96203	-7.92407	-7.71326	-14.2339	-7.73811	-7.48214	-7.81152	-7.36893	-7.91866	-8.34178	-7.89729	-8.08466	-8.11531	-8.62894	-8.46897	-12.1449	-8.13834	-8.21888	-8.578	-8.32405	-13.226	-8.67363	-8.97759	-8.19263	-12.336	-8.78517	-8.15411	-8.80245	-9.01332	-7.95869
	LC_neg_739		FALSE	NA	LC		-7.88703	-13.3331	-7.59718	-7.93815	-8.08268	-8.22482	-8.72599	-7.42781	-7.858	-8.37093	-7.59578	-7.36382	-7.75697	-7.63522	-7.11556	-7.44867	-7.67046	-8.40392	-7.95646	-7.70736	-7.66023	-13.3693	-7.83679	-12.2896	-13.2139	-12.0643	-8.64176	-13.4002	-12.1449	-8.7233	-13.2633	-12.136	-13.052	-12.056	-9.44181	-13.187	-12.2322	-13.5053	-12.123	-13.1541	-12.8613	-14.0008	-12.1375
	LC_neg_740		FALSE	NA	LC		-9.35069	-13.3331	-12.1754	-9.21459	-8.87444	-8.53092	-8.87962	-13.1894	-13.1919	-8.231	-8.73192	-8.4931	-9.18993	-8.57165	-8.47282	-8.55379	-8.56737	-8.61372	-8.53177	-13.3587	-8.24519	-7.90226	-8.16246	-7.80848	-6.71808	-7.54077	-7.24944	-6.68204	-7.77564	-7.74755	-7.26327	-12.136	-7.8921	-8.38047	-9.11988	-8.05776	-8.67416	-13.5053	-8.18444	-7.23524	-7.8121	-7.10416	-7.30179
	LC_neg_741		FALSE	NA	LC		-13.3051	-12.1627	-13.3451	-14.0736	-12.2437	-8.41746	-8.52246	-13.1894	-9.04894	-11.9559	-13.3169	-12.1305	-8.67536	-13.4301	-12.2218	-12.9801	-9.21033	-12.2893	-8.83578	-8.51292	-8.6406	-8.65562	-13.4285	-12.2896	-8.25974	-8.16817	-7.91774	-7.49282	-8.17524	-8.52865	-8.44309	-8.79812	-13.052	-8.641	-12.2719	-13.187	-8.59472	-12.336	-13.2935	-7.92529	-8.58006	-8.68007	-8.43705
E-4,5'-dihydroxy-3-methoxy-3'-glucopyranosylstilbene	LC_neg_742	E-4,5'-dihydroxy-3-methoxy-3'-glucopyranosylstilbene	TRUE	NA	LC		-4.40628	-4.88969	-4.25857	-5.01661	-4.78151	-4.11999	-4.8046	-4.51959	-4.97219	-5.14854	-4.93642	-4.67658	-4.59897	-4.83811	-4.46168	-4.88597	-4.71897	-4.67621	-4.26723	-4.66231	-4.44847	-3.86455	-4.13577	-3.72186	-3.56783	-3.85705	-3.1182	-2.94541	-4.30357	-3.38781	-3.61851	-4.60808	-4.13386	-4.72213	-5.0145	-5.02591	-4.44716	-4.34358	-4.52313	-2.98324	-3.69504	-3.88176	-3.77165
	LC_neg_743		FALSE	NA	LC		-5.40402	-5.76088	-5.35953	-5.85947	-5.65537	-5.04082	-5.8046	-5.68952	-5.8217	-6.43932	-5.52898	-5.66384	-5.5248	-5.98049	-5.26627	-6.29706	-5.61432	-5.57809	-5.4631	-5.64933	-5.25635	-5.03448	-5.17303	-4.67408	-4.51523	-5.05559	-4.11876	-4.1341	-5.39147	-4.46948	-4.70294	-6.0159	-5.07183	-5.7482	-5.81063	-6.59085	-5.5348	-5.33354	-5.67458	-4.05213	-4.73722	-4.91587	-4.74422
	LC_neg_744		FALSE	NA	LC		-8.41007	-7.90637	-8.40286	-9.07257	-8.38017	-8.36977	-8.89592	-8.7631	-10.095	-8.19508	-8.29451	-8.53228	-9.0904	-8.45236	-13.3924	-8.07316	-9.85766	-12.2893	-7.77475	-8.50043	-8.69355	-8.06609	-8.75682	-8.04168	-8.39376	-8.37628	-8.23966	-8.03339	-8.14487	-8.26096	-8.35638	-7.95719	-8.65966	-8.3556	-8.46453	-7.76919	-7.75103	-8.49474	-8.51161	-8.30862	-8.91233	-8.47062	-8.3649
	LC_neg_745		FALSE	NA	LC		-4.26734	-5.03571	-3.93545	-5.87658	-4.73499	-4.70218	-5.18668	-4.54641	-6.25461	-5.36759	-4.93859	-4.96284	-4.90982	-5.09313	-4.83135	-5.28831	-6.17201	-4.79832	-4.9858	-4.75201	-5.04378	-4.88002	-4.67436	-4.16204	-3.71609	-3.9751	-4.26238	-3.6204	-3.82897	-3.8703	-4.38369	-4.06991	-4.03586	-4.21334	-4.8853	-4.29678	-4.15593	-3.83886	-4.29015	-3.87508	-5.48824	-12.8321	-4.41563
	LC_neg_746		FALSE	NA	LC		-5.70126	-5.54636	-5.62941	-7.30439	-5.90977	-5.55073	-6.09091	-5.49936	-7.07411	-5.60815	-5.57037	-5.51419	-5.7193	-5.83345	-5.97594	-5.4802	-7.59608	-5.95141	-5.46138	-5.9554	-6.145	-6.03225	-5.92145	-5.68145	-5.48772	-5.45947	-5.5169	-5.81851	-5.63356	-5.45194	-5.76941	-5.4371	-5.48782	-5.48787	-5.62963	-5.7545	-5.26125	-5.75108	-5.66361	-4.95076	-6.8714	-6.18982	-5.94547
	LC_neg_747		FALSE	NA	LC		-7.96504	-7.59116	-7.77551	-8.11838	-8.09167	-7.99035	-7.76289	-7.27647	-8.9955	-7.63396	-7.08806	-7.72303	-7.29131	-7.52877	-7.12489	-7.47226	-9.46452	-7.99978	-7.8537	-7.61694	-8.44633	-8.08447	-7.51038	-9.33024	-12.044	-9.56183	-13.4494	-12.2298	-13.3154	-12.0452	-9.43038	-13.3066	-11.882	-13.226	-12.2719	-13.187	-12.2322	-13.5053	-12.123	-13.1541	-12.8613	-14.0008	-12.1375
	LC_neg_748		FALSE	NA	LC		-7.86194	-8.48714	-7.57058	-8.37213	-7.39679	-7.9114	-7.41284	-6.7631	-6.89218	-7.67461	-6.99495	-6.87001	-6.76462	-7.21532	-6.55879	-8.14716	-8.33788	-9.52847	-8.22143	-7.58362	-7.2802	-7.74782	-8.53443	-13.4591	-8.36845	-8.50634	-8.26921	-7.46897	-12.1449	-8.77221	-8.57677	-8.02979	-7.80405	-7.20915	-7.46453	-7.63245	-6.94675	-7.67308	-7.69306	-8.41264	-8.70035	-9.18182	-8.10774
	LC_neg_749		FALSE	NA	LC		-5.65025	-5.55949	-5.21609	-5.97718	-5.39123	-5.03848	-5.81619	-5.65214	-6.13782	-5.54085	-5.63389	-5.42548	-5.54772	-5.45379	-5.65697	-5.56431	-6.09059	-5.70265	-5.37797	-5.51763	-5.62445	-5.45548	-5.94341	-4.85776	-3.9672	-4.41248	-4.48622	-4.55422	-4.18165	-4.33787	-4.50505	-4.32293	-4.3524	-5.60208	-4.48761	-5.20262	-4.22031	-4.34295	-4.52976	-3.82263	-4.81695	-4.31419	-4.80458
	LC_neg_750		FALSE	NA	LC		-2.4299	-2.02216	-2.42409	-3.88925	-2.15121	-2.45956	-2.41485	-2.60369	-4.51869	-1.31615	-2.44305	-2.21665	-2.41797	-2.34915	-2.4615	-1.8863	-4.49208	-2.46574	-2.18216	-2.32637	-2.38909	-2.52105	-2.32809	-3.13704	-3.31874	-3.2602	-3.20297	-3.01979	-3.40303	-3.17486	-3.15573	-3.20953	-2.76167	-2.98785	-3.32125	-2.80848	-3.11494	-3.27175	-3.25851	-3.25098	-4.56112	-4.86886	-3.28678
	LC_neg_751		FALSE	NA	LC		-3.98634	-3.93817	-3.91806	-4.97388	-3.91674	-4.06435	-4.10565	-4.15663	-5.15298	-3.61406	-13.3169	-3.95783	-3.98662	-4.01971	-12.2218	-12.9801	-5.23693	-4.09343	-4.11967	-4.12299	-12.2651	-13.3693	-3.95402	-4.7189	-4.53798	-4.59311	-4.56647	-4.87909	-4.69825	-4.30376	-4.58555	-4.81106	-4.61007	-4.83687	-4.61844	-4.41308	-4.75822	-12.336	-4.86985	-4.11931	-5.18187	-5.28604	-5.0197
	LC_neg_752		FALSE	NA	LC		-6.4911	-6.17024	-5.63113	-5.95363	-5.85517	-5.9329	-5.7817	-5.92257	-6.21589	-5.73995	-5.73945	-5.88895	-6.05243	-5.57477	-5.83326	-6.04047	-6.57986	-6.47337	-13.1756	-5.79999	-6.2014	-6.04569	-5.82562	-12.2896	-13.2139	-6.68736	-6.60363	-12.2298	-13.3154	-6.51471	-6.46885	-12.136	-13.052	-12.056	-6.25693	-6.10223	-13.4017	-6.78145	-12.123	-6.22633	-6.41472	-14.0008	-12.1375
	LC_neg_753		FALSE	NA	LC		-6.1526	-5.83079	-5.90658	-6.1552	-6.05385	-6.06673	-6.09561	-5.93197	-5.94714	-5.77488	-5.93967	-5.62098	-5.50543	-5.82046	-5.73347	-6.27961	-6.59971	-6.01419	-6.44771	-6.01411	-5.65366	-5.91454	-5.83866	-6.78005	-6.34357	-6.54776	-6.7212	-6.74866	-6.54661	-6.40137	-7.0587	-6.36048	-6.50508	-6.73411	-6.79435	-6.1619	-6.75103	-6.81597	-6.63833	-6.65825	-6.0829	-7.03334	-6.54254
	LC_neg_754		FALSE	NA	LC		-13.3051	-12.1627	-13.3451	-12.9026	-13.4143	-7.62578	-6.71873	-6.02194	-6.67183	-11.9559	-6.19018	-6.27255	-6.17456	-6.50186	-6.14375	-12.9801	-13.0628	-7.25464	-13.1756	-7.10102	-6.49838	-6.90226	-12.2593	-7.68474	-13.2139	-12.0643	-13.4494	-12.2298	-13.3154	-12.0452	-13.2633	-6.73606	-7.06898	-6.38047	-6.78717	-7.00217	-6.34409	-7.18404	-6.99376	-11.9842	-7.29318	-14.0008	-7.02201
	LC_neg_755		FALSE	NA	LC		-6.4253	-6.28278	-6.22384	-6.27167	-7.05604	-7.06911	-6.28389	-5.85844	-6.11153	-5.90182	-5.72443	-6.1057	-6.0018	-6.17225	-5.86616	-6.63575	-6.64211	-6.93957	-6.74936	-6.14896	-6.00248	-5.80572	-6.5405	-7.20686	-6.64408	-6.44962	-6.78378	-6.44843	-6.074	-6.4536	-6.55591	-6.0723	-5.8088	-6.40578	-6.67363	-6.08638	-6.26253	-6.78145	-5.90495	-6.70289	-6.15322	-6.85225	-6.18847
	LC_neg_756		FALSE	NA	LC		-4.15959	-4.13112	-4.02513	-4.43867	-4.09675	-3.99261	-4.0222	-4.58203	-4.76563	-4.59346	-4.5487	-4.69962	-4.48316	-4.55542	-4.3707	-4.07091	-4.32694	-4.10661	-4.29834	-4.09221	-4.16006	-4.11366	-4.11863	-4.21516	-4.28172	-4.07438	-4.27232	-4.14056	-4.49462	-3.85595	-4.34366	-4.78727	-4.53627	-4.9733	-4.96608	-4.34705	-4.85326	-5.14951	-4.7146	-4.46236	-4.17523	-4.59314	-3.95206
	LC_neg_757		FALSE	NA	LC		-13.3051	-12.1627	-13.3451	-14.0736	-6.49473	-6.75386	-12.1854	-6.79276	-6.37741	-6.44282	-6.33389	-6.67475	-6.3767	-6.54089	-6.5244	-6.39509	-14.2339	-12.2893	-13.1756	-12.1885	-13.4349	-12.1999	-13.4285	-12.2896	-6.68256	-13.2343	-12.2792	-6.41387	-13.3154	-12.0452	-6.52518	-6.60895	-6.70768	-6.71817	-7.01554	-6.35415	-7.18291	-7.53442	-7.33297	-6.64631	-14.0319	-12.8321	-13.3081
	LC_neg_758		FALSE	NA	LC		-7.71992	-7.61153	-7.70151	-7.78717	-7.51878	-7.9114	-7.62064	-8.04981	-8.09036	-7.22495	-7.4527	-12.1305	-7.69716	-7.52877	-7.29365	-7.99137	-7.69354	-7.89696	-7.31144	-7.94902	-7.27515	-7.81528	-8.45196	-8.45953	-13.2139	-12.0643	-7.6547	-7.83747	-8.13489	-13.2152	-8.29748	-9.42328	-11.882	-7.62605	-7.72071	-7.46594	-13.4017	-12.336	-7.67092	-7.6865	-8.02565	-7.75407	-13.3081
	LC_neg_759		FALSE	NA	LC		-8.20685	-7.71792	-7.26322	-8.31768	-7.82114	-7.97243	-6.59713	-7.75473	-7.98678	-11.9559	-8.24007	-13.3008	-7.49903	-7.99501	-8.20186	-7.99137	-7.85332	-8.45921	-12.0057	-7.48805	-7.90364	-9.10308	-7.85939	-13.4591	-12.044	-13.2343	-12.2792	-7.67179	-13.3154	-12.0452	-13.2633	-7.71346	-8.23179	-7.85092	-8.09308	-8.22126	-7.71558	-8.46157	-7.80915	-7.61495	-8.30335	-8.75407	-12.1375
L-2-Aminobutyric acid: DL-2-Aminobutyric acid: 2-Aminoisobutyric acid	LC_neg_760	L-2-Aminobutyric acid: DL-2-Aminobutyric acid: 2-Aminoisobutyric acid	TRUE	NA	LC		-7.29366	-7.57774	-7.33975	-8.42872	-7.15621	-7.20899	-8.44846	-7.35016	-8.49146	-8.48196	-7.92457	-8.08129	-7.60497	-7.61585	-7.79177	-7.33619	-8.0678	-7.31966	-7.38772	-7.39263	-8.00875	-7.74782	-7.14847	-6.43716	-6.52394	-7.01509	-6.5066	-6.54173	-6.53344	-6.71531	-6.50505	-6.58141	-7.12716	-6.40259	-6.54396	-6.48314	-6.99694	-6.81947	-7.0122	-6.24722	-6.95981	-7.02759	-6.89379
	LC_neg_761		FALSE	NA	LC		-6.04044	-5.85893	-5.6432	-5.49987	-5.99785	-6.01536	-5.96089	-5.8833	-5.34641	-5.8312	-5.98149	-6.00814	-6.2424	-6.13962	-6.16286	-6.24196	-5.33788	-6.008	-6.30526	-5.76222	-5.9095	-6.00355	-5.67436	-6.37206	-6.22525	-6.09215	-6.28421	-6.35532	-6.08357	-6.24074	-6.28599	-6.51476	-6.19711	-6.62977	-6.30482	-6.35099	-6.71208	-7.71806	-6.30428	-6.04297	-5.85136	-5.90924	-6.27399
L-Cysteine: D-Cysteine: D-Sorbitol-6-phosphate barium salt	LC_neg_762	L-Cysteine: D-Cysteine: D-Sorbitol-6-phosphate barium salt	TRUE	NA	LC		-6.18594	-5.82881	-5.8101	-6.65051	-5.87638	-5.97912	-6.32193	-5.96536	-6.98028	-5.95589	-6.29451	-5.97628	-5.9077	-5.98049	-5.84865	-6.10353	-6.86638	-6.23762	-5.67379	-6.23171	-6.03201	-6.01232	-6.05203	-5.25618	-5.23952	-5.42047	-5.24455	-5.22354	-5.6248	-5.22789	-5.51173	-4.93632	-5.48402	-5.59297	-5.36633	-5.90627	-5.2284	-5.23101	-5.32574	-5.31648	-6.61976	-6.03046	-5.41411
L-Cysteine: D-Cysteine: D-Sorbitol-6-phosphate barium salt	LC_neg_763	L-Cysteine: D-Cysteine: D-Sorbitol-6-phosphate barium salt	TRUE	NA	LC		-4.12996	-4.12501	-4.27928	-4.10679	-4.21392	-3.77118	-3.53557	-3.56183	-5.51555	-2.79883	-3.7114	-3.24044	-4.10368	-4.75104	-3.82135	-3.414	-3.72491	-3.66723	-2.36707	-3.78713	-3.38177	-3.74919	-3.56622	-3.80087	-2.96958	-3.28991	-3.58338	-3.93466	-2.78976	-3.67019	-3.22916	-4.5653	-3.67422	-3.76961	-4.06189	-3.38009	-4.57792	-5.43853	-4.24926	-2.22189	-4.0253	-2.9962	-3.72999
L-Cysteine: D-Cysteine: D-Sorbitol-6-phosphate barium salt	LC_neg_764	L-Cysteine: D-Cysteine: D-Sorbitol-6-phosphate barium salt	TRUE	NA	LC		-5.15768	-12.1627	-5.15555	-4.69971	-5.13166	-4.58011	-13.3557	-4.47942	-5.75727	-3.81237	-5.05714	-4.12304	-4.84247	-6.10771	-4.90887	-4.71444	-4.02691	-4.72959	-3.42283	-5.00637	-12.2651	-4.69568	-4.52687	-4.77917	-3.80508	-13.2343	-4.54223	-5.00525	-3.63356	-4.50177	-4.48109	-12.136	-4.49834	-4.81445	-5.09973	-4.56866	-5.71383	-13.5053	-5.16497	-3.13035	-4.50918	-3.74138	-4.61916
	LC_neg_765		FALSE	NA	LC		-6.37711	-6.35822	-12.1754	-6.30108	-6.23369	-6.30385	-6.98903	-6.43114	-6.21208	-6.28661	-6.35978	-6.09589	-6.46435	-6.32373	-6.35551	-6.4802	-6.31384	-6.68113	-13.1756	-6.60019	-6.80566	-6.49335	-6.34178	-12.2896	-13.2139	-12.0643	-13.4494	-12.2298	-13.3154	-12.0452	-13.2633	-6.95277	-6.74819	-6.90855	-7.05811	-12.0171	-7.07116	-13.5053	-6.93102	-11.9842	-14.0319	-12.8321	-6.79566
	LC_neg_766		FALSE	NA	LC		-13.3051	-6.91478	-12.1754	-6.92791	-7.4306	-6.61531	-6.63767	-6.98969	-7.1475	-13.1258	-7.20836	-12.1305	-13.3198	-12.2597	-7.33098	-6.414	-6.23693	-6.87049	-6.47519	-6.23429	-6.93916	-6.14587	-6.37396	-7.01244	-13.2139	-12.0643	-13.4494	-12.2298	-6.75255	-13.2152	-12.0933	-7.12104	-7.31051	-7.60391	-13.4413	-7.13719	-7.07565	-12.336	-13.2935	-11.9842	-7.07127	-6.84972	-7.15767
Anthranilic acid	LC_neg_767	Anthranilic acid	TRUE	anthranilic acid	LC		-12.135	-7.74017	-7.21609	-7.47638	-13.4143	-7.0085	-7.43054	-12.0194	-7.98245	-7.27407	-6.92887	-13.3008	-7.71188	-12.2597	-6.96962	-12.9801	-8.04783	-7.62632	-7.20984	-8.33604	-7.61484	-7.42736	-8.01139	-8.34059	-8.41952	-7.6418	-7.90222	-7.3829	-7.18037	-7.52865	-7.45591	-7.54437	-11.882	-7.88611	-7.85685	-13.187	-8.00976	-12.336	-7.3446	-7.28992	-7.38741	-7.64886	-7.1526
L-Serine	LC_neg_768 GC_97 X_LC_neg_8 X_LC_neg_769	L-Serine	TRUE	l-serine	LC	COR_OK:PC1	41.1714	41.139	41.2339	41.0335	41.0781	41.0029	41.1228	40.8362	40.7171	41.3886	40.8189	41.0128	40.9486	40.8143	40.9184	41.3294	41.0664	41.3608	41.3272	41.2043	41.1259	41.2658	41.3562	40.9471	41.0279	41.0977	41.0613	41.0014	40.9725	41.171	40.8206	40.6949	40.9322	40.8003	40.6967	40.7653	40.7476	40.6788	40.8159	41.0322	40.8481	40.7676	40.8712
	LC_neg_770		FALSE	NA	LC		-5.32618	-5.1918	-5.21609	-5.1191	-5.24492	-5.38895	-5.38381	-5.18795	-4.94661	-5.34118	-5.19276	-5.19717	-5.23308	-5.21896	-5.45357	-5.24027	-5.16392	-5.35461	-5.30065	-5.65624	-5.49104	-5.65391	-5.47214	-5.95372	-5.87186	-5.86793	-5.84549	-5.98397	-5.85332	-5.77844	-5.85388	-5.99986	-6.15111	-6.06357	-5.90848	-6.47968	-5.99907	-7.17505	-5.77333	-6.05082	-5.48245	-5.6335	-5.93891
	LC_neg_771		FALSE	NA	LC		-7.22274	-12.1627	-7.89416	-12.9026	-13.4143	-7.00394	-7.83179	-12.0194	-14.3617	-11.9559	-8.73192	-8.01506	-13.3198	-12.2597	-13.3924	-7.25895	-13.0628	-6.57351	-5.33328	-6.80382	-8.46924	-8.00355	-5.55273	-6.76256	-13.2139	-5.46442	-5.7212	-7.40536	-6.65302	-6.73134	-6.05138	-8.08675	-7.73005	-8.20359	-12.2719	-7.20405	-13.4017	-12.336	-7.46642	-4.8745	-14.0319	-12.8321	-7.74517
	LC_neg_772		FALSE	NA	LC		-6.16023	-5.39894	-5.86357	-7.16869	-6.16567	-6.19075	-6.15323	-6.97019	-7.3478	-6.48557	-6.55866	-6.43627	-6.46123	-6.35015	-6.59726	-5.88465	-6.72095	-6.14179	-13.1756	-6.16612	-6.16356	-6.3337	-12.2593	-6.10418	-5.90333	-13.2343	-12.2792	-6.05098	-6.29799	-6.10141	-13.2633	-6.5477	-6.93823	-6.33114	-6.7071	-6.6872	-7.15415	-6.81597	-6.40423	-11.9842	-6.61131	-7.10416	-6.66717
	LC_neg_773		FALSE	NA	LC		-13.3051	-12.1627	-13.3451	-8.37909	-7.65204	-7.51786	-12.1854	-13.1894	-8.59364	-6.95589	-7.89903	-12.1305	-13.3198	-12.2597	-8.61032	-12.9801	-8.06278	-12.2893	-8.26874	-7.85062	-7.81297	-7.98617	-7.92145	-6.71806	-7.12118	-7.6418	-7.05251	-6.7415	-7.60055	-7.52167	-6.79566	-7.45417	-6.7712	-7.36798	-13.4413	-7.17582	-7.2728	-7.89126	-7.23227	-6.72784	-7.71839	-6.44933	-8.00363
	LC_neg_774		FALSE	NA	LC		-5.1089	-4.23263	-4.67826	-4.42332	-4.88612	-5.25564	-5.3939	-5.38684	-4.72429	-3.45472	-5.44806	-4.04839	-4.44731	-4.34483	-5.42301	-5.10353	-5.45052	-5.12829	-4.71927	-4.82898	-6.40988	-6.49029	-5.07279	-6.80489	-7.2773	-6.26559	-6.1182	-7.70622	-12.1449	-5.40298	-13.2633	-12.136	-8.31051	-13.226	-12.2719	-13.187	-12.2322	-13.5053	-12.123	-13.1541	-6.71612	-12.8321	-13.3081
	LC_neg_775		FALSE	NA	LC		-6.62541	-6.56114	-6.77932	-6.69536	-6.59023	-6.46993	-13.3557	-5.55093	-6.28234	-5.76168	-6.03843	-6.229	-6.40035	-6.27989	-5.84093	-11.8101	-7.14789	-7.38775	-7.14772	-6.50043	-6.97559	-13.3693	-6.5558	-7.10198	-12.044	-6.60855	-7.03126	-6.94028	-6.06213	-6.57853	-13.2633	-12.136	-6.92269	-6.44788	-6.68359	-6.40897	-6.28574	-7.42915	-6.77727	-6.60336	-7.02565	-7.05656	-6.87279
Abscisic acid	LC_neg_776	Abscisic acid	TRUE	abscisic acid	LC	COR_NG:KEPT	-5.80903	-5.8732	-5.55095	-5.73607	-6.24618	-6.35808	-5.84756	-5.8165	-5.90034	-13.1258	-6.23473	-6.13807	-6.22382	-6.58101	-5.84865	-6.12207	-5.81696	-5.36249	-5.75989	-5.52236	-5.80021	-5.78491	-5.41383	-6.49086	-5.63462	-5.70874	-5.96934	-5.54173	-5.86978	-5.64151	-5.98947	-6.34302	-6.22861	-6.17068	-6.45312	-12.0171	-6.42766	-7.11795	-6.10562	-5.88498	-5.59664	-5.91587	-5.87279
	LC_neg_777		FALSE	NA	LC		-12.135	-13.3331	-6.26322	-14.0736	-12.2437	-6.17017	-6.90414	-6.32208	-14.3617	-11.9559	-13.3169	-6.36382	-6.51508	-8.75721	-12.2218	-12.9801	-6.23693	-6.41755	-12.0057	-13.3587	-12.2651	-13.3693	-6.56816	-5.96767	-5.91932	-5.77278	-5.78556	-5.63982	-5.66016	-5.95777	-6.11606	-6.22377	-6.16019	-5.8039	-5.9906	-6.13176	-5.90822	-12.336	-6.07138	-5.15834	-14.0319	-5.07719	-6.0174
	LC_neg_778		FALSE	NA	LC		-7.35652	-7.07997	-6.8101	-7.40724	-6.80257	-7.28991	-7.11695	-6.86743	-7.73612	-6.77709	-12.147	-13.3008	-6.65033	-12.2597	-7.13901	-6.69928	-7.50138	-6.56136	-13.1756	-6.72542	-12.2651	-7.20496	-6.69115	-6.81207	-13.2139	-12.0643	-6.64499	-6.69581	-6.79516	-7.17076	-6.55591	-13.3066	-11.882	-6.9733	-13.4413	-12.0171	-6.71208	-7.04244	-6.81319	-6.77907	-7.38381	-7.50216	-13.3081
	LC_neg_779		FALSE	NA	LC		-7.01948	-6.16772	-6.67295	-7.58876	-7.12819	-6.77312	-6.58056	-6.90396	-7.93556	-7.67461	-13.3169	-6.78476	-7.01087	-12.2597	-13.3924	-6.42163	-7.34396	-6.51376	-12.0057	-13.3587	-12.2651	-6.87802	-13.4285	-6.71133	-12.044	-13.2343	-6.20119	-6.60855	-6.72983	-6.86643	-6.67831	-12.136	-13.052	-12.056	-13.4413	-12.0171	-13.4017	-7.90605	-6.78914	-9.39922	-7.05973	-12.8321	-13.3081
	LC_neg_780		FALSE	NA	LC		-7.51698	-8.03801	-9.00552	-8.34465	-13.4143	-12.1424	-13.3557	-7.53831	-8.55447	-7.10345	-7.76229	-12.1305	-13.3198	-7.86739	-12.2218	-8.6225	-14.2339	-7.34027	-7.77475	-7.3305	-8.05998	-7.84631	-8.26937	-8.38271	-12.044	-13.2343	-9.29937	-12.2298	-7.49462	-8.10663	-13.2633	-12.136	-13.052	-12.056	-8.18442	-7.24453	-7.78737	-7.89864	-7.65634	-13.1541	-8.8316	-7.86758	-8.31873
	LC_neg_781		FALSE	NA	LC		-3.81504	-3.40634	-3.7302	-3.63534	-3.78196	-4.19269	-3.89387	-3.86912	-3.33305	-3.61703	-3.49471	-3.66248	-3.59087	-3.54585	-3.81236	-3.78899	-3.84146	-3.89887	-4.44941	-3.9432	-4.26384	-3.78914	-3.95808	-7.53472	-6.74226	-6.73043	-7.1545	-7.3229	-13.3154	-12.0452	-6.8412	-13.3066	-7.31726	-12.056	-13.4413	-12.0171	-7.48919	-8.59908	-8.05456	-6.65825	-7.19838	-7.23713	-7.2306
	LC_neg_782		FALSE	NA	LC		-6.66464	-6.5878	-6.86559	-6.64421	-6.57439	-7.53092	-7.13135	-6.87195	-6.52105	-6.40472	-6.53225	-6.41476	-6.72302	-6.38524	-6.73704	-6.49221	-6.80434	-6.75185	-7.28081	-6.95753	-6.82399	-6.35585	-6.72534	-8.2896	-7.90106	-8.12573	-8.54223	-12.2298	-7.73737	-7.73134	-13.2633	-12.136	-8.28379	-13.226	-12.2719	-7.73583	-8.08015	-8.29651	-8.64911	-8.06664	-9.52348	-14.0008	-12.1375
	LC_neg_783		FALSE	NA	LC		-6.80903	-6.34111	-6.23685	-6.11257	-6.26385	-7.4921	-12.1854	-13.1894	-13.1919	-13.1258	-7.66583	-7.55227	-12.1493	-13.4301	-8.83709	-4.81514	-4.7023	-4.08254	-5.23458	-5.03648	-4.5864	-3.58074	-4.23141	-7.86707	-8.16955	-12.0643	-13.4494	-12.2298	-7.86358	-7.66056	-13.2633	-12.136	-13.052	-12.056	-13.4413	-12.0171	-9.29356	-9.22056	-13.2935	-7.25324	-7.8464	-8.39467	-7.2306
	LC_neg_784		FALSE	NA	LC		-7.90401	-7.898	-12.1754	-8.08389	-7.94599	-12.1424	-7.94596	-7.97019	-14.3617	-11.9559	-13.3169	-7.93414	-12.1493	-13.4301	-12.2218	-7.20526	-14.2339	-12.2893	-13.1756	-12.1885	-13.4349	-8.05699	-12.2593	-7.63935	-7.61403	-7.41408	-7.66121	-13.4002	-7.81495	-7.52167	-7.76342	-12.136	-7.92269	-7.88611	-13.4413	-8.17582	-8.6339	-8.96681	-7.78517	-7.21159	-8.01446	-7.53033	-7.39452
	LC_neg_785		FALSE	NA	LC		-7.3162	-6.88142	-7.04616	-6.78255	-6.92978	-7.66123	-7.67587	-7.35647	-6.8983	-6.64604	-6.99045	-6.5093	-6.81937	-7.16285	-7.18223	-7.25895	-7.36542	-7.54034	-6.80931	-7.7002	-7.34226	-7.83849	-7.14847	-8.58916	-13.2139	-8.24557	-12.2792	-13.4002	-12.1449	-8.94837	-8.20799	-13.3066	-8.08619	-9.31907	-12.2719	-13.187	-8.22217	-8.62332	-8.76941	-8.27146	-8.56366	-7.82708	-12.1375
	LC_neg_786		FALSE	NA	LC		-5.24689	-4.55045	-5.0519	-5.0139	-4.87444	-5.06435	-5.15813	-5.08345	-5.19692	-4.50468	-4.72443	-4.54057	-4.64326	-4.6401	-4.82372	-4.84819	-5.46866	-5.12829	-4.52458	-5.01634	-5.30316	-5.07525	-5.01139	-5.85035	-5.71609	-5.64929	-5.8604	-5.95677	-6.53016	-5.82498	-5.74757	-5.38557	-5.00758	-4.94056	-5.11089	-5.02088	-5.31993	-5.56786	-5.24857	-5.08802	-6.05686	-5.57994	-6.03362
	LC_neg_787		FALSE	NA	LC		-6.62893	-6.42574	-6.66941	-6.65261	-6.4306	-6.92858	-7.44846	-6.82742	-6.84022	-5.99653	-6.30845	-6.12553	-6.41533	-6.35282	-6.96123	-7.01427	-7.09059	-7.11048	-6.1672	-7.29232	-7.29547	-7.45698	-6.94543	-8.1834	-13.2139	-7.56183	-12.2792	-13.4002	-8.93976	-8.01548	-8.1034	-12.136	-7.24462	-7.48449	-7.32287	-13.187	-7.62072	-7.79172	-7.70051	-7.21159	-8.14253	-8.20759	-12.1375
	LC_neg_788		FALSE	NA	LC		-7.61839	-6.69239	-6.94877	-7.68455	-6.60302	-7.21952	-12.1854	-7.29454	-7.57066	-6.84969	-7.02226	-6.48028	-6.97492	-7.01601	-7.55248	-7.6402	-14.2339	-12.2893	-6.8537	-7.3305	-7.60847	-7.83849	-7.88235	-13.4591	-12.044	-13.2343	-12.2792	-13.4002	-9.10534	-9.21515	-8.82033	-12.136	-13.052	-12.056	-13.4413	-12.0171	-13.4017	-12.336	-13.2935	-8.5394	-9.94381	-12.8321	-13.3081
	LC_neg_789		FALSE	NA	LC		-7.42224	-6.95325	-6.89829	-8.34465	-7.16093	-7.46679	-8.17544	-7.31284	-13.1919	-7.45339	-7.65867	-7.47391	-7.64679	-6.72573	-7.3364	-6.99137	-8.22147	-7.47621	-7.09881	-6.91547	-7.38517	-8.30378	-7.74274	-7.38271	-7.84762	-7.28589	-7.29937	-7.57316	-7.79123	-7.50779	-7.54217	-13.3066	-8.56012	-7.24297	-7.72756	-7.4866	-7.47727	-8.22056	-8.33877	-7.17683	-8.23037	-8.03622	-7.0786
	LC_neg_790		FALSE	NA	LC		-7.78919	-7.33828	-7.00998	-6.66106	-7.26385	-7.15746	-6.9249	-6.36918	-6.89626	-7.39111	-6.76999	-7.7613	-7.31921	-6.90607	-6.89983	-7.44089	-7.57092	-6.86302	-7.28688	-6.94478	-7.00039	-6.61498	-7.24933	-7.16491	-6.49969	-6.56537	-6.50367	-6.70274	-6.35769	-6.49405	-6.91012	-6.58141	-6.58845	-6.52552	-6.48761	-6.00465	-6.64386	-6.90234	-6.54813	-6.77473	-6.0829	-5.90924	-6.35031
	LC_neg_791		FALSE	NA	LC		-8.28252	-8.41377	-7.68716	-8.78717	-8.01272	-8.07388	-12.1854	-8.48892	-9.45493	-8.51111	-8.42206	-7.55227	-8.89295	-8.92184	-8.4259	-12.9801	-13.0628	-8.10166	-8.73268	-8.68599	-8.30574	-8.25093	-8.32072	-7.62664	-7.78767	-7.75044	-7.53025	-7.52935	-7.92248	-8.21515	-8.30907	-7.43555	-7.37955	-6.81233	-7.65391	-7.33529	-7.28314	-7.57523	-7.57872	-8.05607	-7.84145	-8.01901	-8.25213
	LC_neg_792		FALSE	NA	LC		-5.88072	-6.70692	-6.06925	-6.33111	-6.81368	-5.92642	-6.19296	-6.08607	-5.81204	-6.95089	-6.28622	-5.83694	-6.28304	-6.10096	-6.07653	-6.72738	-6.14657	-5.92978	-6.47172	-6.34998	-6.34226	-6.39259	-6.42924	-5.70798	-5.62148	-5.74441	-5.74868	-5.36767	-5.41242	-5.71332	-6.02248	-5.87129	-5.8671	-5.93364	-5.99473	-5.91792	-5.83793	-6.32855	-6.15086	-5.71948	-5.81817	-5.69936	-5.65996
	LC_neg_793		FALSE	NA	LC		-6.84136	-6.56445	-6.46885	-6.26522	-6.17519	-6.90289	-6.36951	-6.90396	-7.70005	-8.08142	-7.48399	-7.80061	-7.53785	-7.27482	-7.36377	-5.7633	-5.64586	-5.62474	-5.97106	-5.34718	-5.72594	-6.03671	-5.38758	-6.35887	-5.65361	-6.60126	-5.99174	-5.79609	-6.38998	-5.63395	-6.13656	-6.70601	-6.73456	-7.29522	-7.02818	-7.2504	-7.03139	-7.84776	-6.80112	-6.72365	-5.57594	-5.4716	-5.34019
	LC_neg_794		FALSE	NA	LC		-8.12498	-6.91057	-7.08328	-7.92283	-7.8667	-7.57757	-7.60046	-7.68952	-8.07642	-7.16003	-7.18246	-7.13555	-6.91407	-7.18171	-7.55879	-7.16627	-8.45134	-8.54034	-7.42743	-7.71455	-7.76968	-8.25093	-7.60269	-12.2896	-8.00449	-8.05435	-8.95726	-8.77036	-8.40791	-13.2152	-8.1034	-8.79812	-6.96982	-7.62605	-8.67363	-7.18142	-8.05335	-8.20219	-8.31569	-8.43986	-12.8613	-8.2141	-8.43705
	LC_neg_795		FALSE	NA	LC		-8.11506	-7.7253	-7.73804	-8.86312	-7.97065	-8.26789	-7.94596	-7.93197	-8.66138	-8.37093	-8.76229	-7.81664	-7.9883	-12.2597	-7.75506	-7.76088	-8.80644	-8.04135	-8.80059	-8.33604	-8.45774	-8.01232	-8.02836	-7.62032	-7.68256	-7.6644	-7.71441	-7.51707	-7.6283	-7.84011	-7.59793	-7.54437	-7.09197	-7.04605	-7.61526	-7.29222	-7.29355	-8.13964	-7.36816	-8.5394	-8.19838	-8.15025	-7.56595
L-Homocystine	LC_neg_796 LC_neg_797 LC_neg_798 LC_neg_3250 X_LC_pos_1155	L-Homocystine	TRUE	l-homocystine	LC	COR_OK:PC1	-4.51046	-4.45718	-4.46068	-4.75093	-4.5992	-4.31521	-4.6682	-4.41848	-4.87025	-4.45526	-4.74285	-4.53736	-4.84035	-4.86452	-4.95809	-4.41619	-4.36788	-4.35872	-4.07986	-4.56084	-4.526	-4.61003	-4.52453	-3.95823	-3.68344	-3.90859	-3.69786	-3.98647	-3.91311	-3.93021	-3.80792	-4.2616	-4.08243	-3.70357	-4.20834	-3.76145	-4.38992	-4.67595	-4.28885	-3.07367	-3.92629	-3.63482	-4.0015
L-Homocystine	LC_neg_797 LC_neg_796 LC_neg_798 LC_neg_3250 X_LC_pos_1155	L-Homocystine	TRUE	l-homocystine	LC	COR_NG:KEPT	-6.69386	-6.12806	-6.61066	-6.6653	-6.13747	-6.01078	-6.17296	-5.6444	-6.68234	-5.21143	-5.63916	-5.53228	-6.11954	-5.92581	-6.02536	-5.59635	-6.73485	-6.13278	-6.30218	-5.64417	-5.88812	-6.15798	-6.61867	-5.92231	-6.1888	-6.37939	-6.23237	-6.08004	-6.30078	-6.17623	-5.93011	-5.92871	-5.40452	-5.62605	-5.71389	-5.41555	-5.80217	-6.57228	-5.70425	-6.89672	-6.70035	-6.54873	-5.86033
L-Homocystine	LC_neg_798 LC_neg_796 LC_neg_797 LC_neg_3250 X_LC_pos_1155	L-Homocystine	TRUE	l-homocystine	LC	COR_NG:KEPT	-6.49753	-12.1627	-6.27659	-6.2177	-6.72709	-6.56409	-13.3557	-6.49587	-5.41931	-6.31204	-12.147	-13.3008	-6.34767	-6.7643	-12.2218	-6.22851	-14.2339	-6.52552	-6.25379	-6.86256	-6.72077	-12.1999	-6.69115	-7.08015	-7.47247	-7.02968	-7.14991	-7.68547	-8.68544	-7.5931	-7.20257	-13.3066	-11.882	-7.34944	-13.4413	-7.3044	-7.86292	-7.66048	-7.47279	-11.9842	-7.27638	-7.23382	-7.79962
	LC_neg_799		FALSE	NA	LC		-13.3051	-12.1627	-13.3451	-14.0736	-12.2437	-13.3124	-12.1854	-13.1894	-13.1919	-13.1258	-12.147	-13.3008	-12.1493	-13.4301	-12.2218	-12.9801	-3.38584	-12.2893	-13.1756	-12.1885	-13.4349	-12.1999	-13.4285	-5.27094	-5.06673	-5.0432	-5.2191	-5.28727	-5.3885	-5.21797	-5.48684	-5.73417	-5.40992	-5.75023	-6.01136	-5.8787	-5.56288	-6.1158	-5.27755	-5.11245	-5.2199	-5.22557	-5.19367
	LC_neg_800		FALSE	NA	LC		-5.56005	-5.45305	-5.93598	-12.9026	-13.4143	-5.74432	-5.74987	-12.0194	-14.3617	-5.5056	-5.4115	-5.56744	-5.71744	-5.89436	-5.95497	-5.50838	-6.95425	-12.2893	-5.4631	-5.89693	-5.8148	-5.63178	-6.17421	-5.67981	-5.82377	-5.56183	-5.84735	-6.11894	-13.3154	-12.0452	-5.77342	-5.96607	-5.33945	-5.55885	-6.02185	-5.91558	-5.67416	-5.46568	-5.65092	-5.79436	-6.98961	-6.61614	-5.92155
	LC_neg_801		FALSE	NA	LC		-5.54833	-6.05884	-5.85352	-5.81636	-5.83617	-5.56577	-5.92072	-5.33138	-5.64329	-5.02384	-5.49511	-5.45184	-12.1493	-5.56236	-5.85252	-5.36903	-5.57538	-13.4591	-5.42911	-12.1885	-5.6553	-5.68688	-6.12775	-13.4591	-5.46072	-5.48439	-12.2792	-5.88598	-13.3154	-5.29183	-5.40684	-5.66387	-11.882	-5.72611	-5.75181	-5.62862	-6.12828	-13.5053	-12.123	-5.1754	-5.92405	-5.14091	-5.89802
Inosine	LC_neg_802	Inosine	TRUE	inosine	LC	COR_NG:KEPT	-7.11013	-7.16271	-6.94449	-7.69753	-7.20414	-7.55739	-7.28389	-7.33138	-7.19692	-6.642	-7.99495	-6.78082	-7.18993	-7.26473	-6.8642	-6.90323	-7.08042	-7.11491	-13.1756	-7.06839	-7.21585	-12.1999	-7.3155	-8.0249	-8.54151	-7.54776	-8.10927	-13.4002	-9.3606	-8.05528	-12.0933	-8.89653	-13.052	-10.1385	-12.2719	-13.187	-8.78737	-9.03023	-8.28174	-11.9842	-8.58006	-14.0008	-8.76826
Inosine	LC_neg_803	Inosine	TRUE	inosine	LC	COR_NG:KEPT	-5.37563	-5.45919	-5.33694	-5.91902	-5.49921	-4.88183	-5.46965	-5.38523	-5.93033	-5.32978	-5.5176	-5.37416	-5.71188	-5.71025	-5.49838	-5.53297	-5.87405	-5.39043	-5.163	-5.6356	-5.53415	-5.4215	-5.63808	-5.29086	-5.3252	-5.46442	-5.45476	-5.47787	-5.39444	-5.5641	-5.69531	-5.63881	-5.31219	-5.37577	-5.40564	-5.58527	-5.37694	-6.28438	-5.44591	-5.08936	-5.50282	-5.28776	-5.2266
	LC_neg_804		FALSE	NA	LC		-7.67553	-7.11831	-7.33975	-7.51033	-7.87444	-7.55073	-12.1854	-7.24685	-7.20701	-6.75949	-6.89062	-7.213	-7.3767	-6.73615	-7.24193	-7.86111	-8.06278	-7.40392	-6.84471	-7.55751	-7.4925	-7.6284	-7.41244	-8.08449	-7.2832	-7.35774	-7.5066	-7.32825	-7.41998	-8.28442	-7.84542	-7.16637	-7.31051	-6.93134	-7.33329	-7.53599	-7.10287	-8.0797	-7.30997	-13.1541	-7.73665	-8.1628	-7.58631
	LC_neg_805		FALSE	NA	LC		-7.15007	-7.88969	-7.37959	-7.04191	-7.41924	-6.79264	-7.31643	-6.78422	-7.23512	-6.8084	-6.63389	-6.51582	-6.83943	-7.09425	-7.3364	-7.00277	-6.85549	-6.8445	-7.08287	-6.67542	-6.82769	-6.84631	-7.34178	-7.51116	-6.97553	-7.05435	-7.20594	-7.45134	-6.88017	-10.0452	-7.20799	-8.49856	-7.52059	-7.51172	-7.8419	-8.22126	-7.92635	-7.95138	-7.76941	-6.79655	-7.52744	-6.67109	-7.31873
	LC_neg_806		FALSE	NA	LC		-7.91257	-12.1627	-7.49362	-7.81518	-8.21392	-7.9994	-7.30007	-7.21782	-8.34502	-7.14282	-7.15701	-7.7306	-7.67536	-7.63522	-7.28839	-8.29355	-8.78976	-8.21128	-7.55358	-7.59686	-7.72766	-7.95202	-12.2593	-8.40425	-8.36845	-8.41408	-8.03126	-8.48085	-7.73737	-13.2152	-8.45591	-7.72849	-11.882	-7.55354	-8.64739	-13.187	-8.0892	-8.04653	-7.96205	-7.48168	-12.8613	-8.5344	-7.80757
	LC_neg_807		FALSE	NA	LC		-5.57697	-5.548	-5.43848	-5.62963	-5.67381	-5.97689	-5.35394	-5.03454	-5.21398	-5.08279	-5.01653	-5.40716	-5.3164	-5.09425	-5.28577	-5.53918	-6.106	-5.68442	-6.14772	-5.4336	-6.2062	-6.10543	-5.79262	-6.66187	-6.52394	-5.79546	-6.07191	-6.09593	-5.50101	-6.0705	-6.70868	-5.68204	-5.96717	-5.72412	-5.81063	-6.13447	-6.0734	-6.22752	-5.91359	-6.09882	-5.98415	-6.58626	-6.00363
	LC_neg_808		FALSE	NA	LC		-6.21477	-6.0847	-6.11415	-5.87413	-6.32879	-6.45119	-6.33298	-5.65993	-5.67883	-5.9484	-5.78355	-6.12055	-6.12446	-5.92184	-5.73347	-6.45257	-6.47281	-6.2328	-6.42743	-6.20359	-7.12668	-6.62504	-6.59004	-6.74528	-7.06419	-6.48606	-6.55733	-6.77036	-6.27314	-6.49064	-7.48191	-6.55438	-6.92269	-6.48449	-6.23724	-6.40568	-6.39365	-6.55468	-6.85418	-7.43301	-6.30676	-6.92786	-7.50006
	LC_neg_809		FALSE	NA	LC		-7.51698	-7.81693	-8.19562	-8.10103	-7.8667	-8.27886	-8.44846	-8.14497	-9.6339	-13.1258	-8.44652	-8.6711	-12.1493	-13.4301	-8.77697	-7.99137	-8.10858	-7.58269	-7.95646	-7.76595	-7.97559	-8.05699	-7.49261	-7.59534	-7.41304	-7.00544	-7.14534	-7.19026	-6.9705	-7.0057	-7.32075	-8.00214	-8.12124	-8.61125	-8.01554	-7.69519	-8.47134	-8.79172	-7.11306	-7.57668	-6.9787	-6.71891	-7.08825
	LC_neg_810		FALSE	NA	LC		-8.16533	-13.3331	-8.04159	-9.26522	-7.94599	-7.97243	-12.1854	-8.06008	-8.7252	-8.08142	-8.48399	-7.46757	-13.3198	-12.2597	-8.11556	-12.9801	-9.22148	-8.65185	-12.0057	-8.15874	-7.85759	-13.3693	-8.39582	-12.2896	-8.70614	-8.52001	-8.06541	-8.31225	-13.3154	-8.44697	-12.0933	-8.08675	-8.67693	-8.36798	-8.36499	-7.91092	-7.93447	-8.6356	-8.64911	-8.32122	-8.93324	-14.0008	-8.08825
	LC_neg_811		FALSE	NA	LC		-7.95616	-7.25048	-7.58382	-8.15968	-7.54941	-7.55739	-8.19548	-7.72176	-8.36182	-7.43233	-7.79332	-7.73822	-7.75697	-7.78578	-8.03413	-8.21187	-7.97061	-7.57046	-7.49615	-7.72179	-7.25511	-7.90226	-7.83679	-6.7871	-7.12118	-6.7384	-6.89837	-6.80352	-7.10534	-6.71531	-6.97787	-6.68021	-7.05197	-6.41218	-6.91043	-6.60584	-6.73319	-7.29651	-7.28734	-7.02998	-7.77388	-7.39838	-7.1526
	LC_neg_812		FALSE	NA	LC		-5.51047	-5.28142	-5.86964	-6.57273	-5.57912	-5.94377	-5.56582	-5.24685	-7.52577	-5.70165	-5.06067	-5.42088	-5.71559	-5.50334	-5.27664	-5.07617	-7.56382	-5.55683	-5.72236	-5.23558	-5.18354	-5.31323	-5.52989	-5.88778	-6.30705	-6.13097	-6.58803	-5.75405	-6.08357	-6.40458	-6.21615	-5.43864	-5.16475	-5.57491	-5.59475	-5.29374	-5.32794	-5.69861	-5.45692	-11.9842	-14.0319	-12.8321	-5.57101
	LC_neg_813		FALSE	NA	LC		-8.28252	-7.8732	-7.59718	-8.53341	-8.05604	-8.47939	-9.1459	-8.47512	-8.09036	-8.01729	-8.47139	-7.79267	-8.07129	-7.85221	-7.88389	-7.64913	-9.01353	-12.2893	-13.1756	-12.1885	-7.76968	-8.42736	-8.29996	-13.4591	-8.72209	-8.33944	-8.73487	-8.33362	-12.1449	-9.04523	-9.03445	-13.3066	-11.882	-8.97803	-8.75531	-8.40568	-8.39085	-8.38703	-8.31569	-13.1541	-8.26309	-8.35095	-12.1375
	LC_neg_814		FALSE	NA	LC		-8.06648	-6.74767	-6.98782	-7.62136	-7.43631	-7.42354	-7.22092	-13.1894	-7.86198	-6.96091	-7.34534	-7.08614	-6.97936	-6.71883	-7.14851	-11.8101	-7.29312	-7.30439	-7.02588	-7.44552	-7.047	-7.79244	-7.63483	-7.25007	-7.60661	-7.39505	-8.02285	-7.41672	-13.3154	-7.54982	-7.32075	-8.64771	-6.92785	-8.06609	-12.2719	-7.98737	-7.61418	-8.42915	-7.46642	-8.64631	-8.19207	-7.74461	-7.10774
	LC_neg_815		FALSE	NA	LC		-8.22807	-9.44999	-13.3451	-12.9026	-13.4143	-12.1424	-8.22607	-8.20068	-14.3617	-11.9559	-8.13697	-13.3008	-12.1493	-13.4301	-12.2218	-8.65812	-14.2339	-12.2893	-13.1756	-8.61694	-12.2651	-13.3693	-8.21979	-7.67817	-7.68256	-7.5904	-7.68093	-7.38848	-7.77564	-7.08587	-7.3929	-7.86298	-7.60903	-8.23728	-8.2619	-8.37969	-8.72965	-8.95138	-8.56505	-7.82319	-7.47285	-8.36538	-7.60006
	LC_neg_816		FALSE	NA	LC		-6.10521	-5.95977	-5.99443	-6.50652	-6.01272	-6.11506	-6.01996	-5.7949	-6.6841	-6.231	-6.22677	-6.09589	-6.01772	-5.98877	-6.03633	-6.05821	-6.64962	-5.94351	-5.90884	-6.13924	-5.92524	-6.0502	-5.96368	-5.9301	-6.08982	-6.03704	-5.98764	-5.76309	-5.77176	-5.9696	-6.14433	-6.03679	-5.90223	-5.641	-6.08426	-5.67134	-5.99907	-6.53155	-6.41033	-5.90618	-6.57594	-6.51015	-5.94547
	LC_neg_817		FALSE	NA	LC		-6.24689	-5.77996	-6.19055	-7.20221	-6.27917	-6.21162	-6.33298	-6.19784	-6.72883	-5.8898	-6.2481	-6.34626	-6.42137	-6.63847	-6.23181	-5.83539	-7.11896	-6.2328	-6.0032	-6.34439	-6.28527	-6.13865	-6.42362	-6.59844	-6.71011	-6.56892	-6.86792	-6.72023	-6.53672	-6.44697	-6.71252	-6.68387	-6.42262	-6.89057	-6.76938	-6.99722	-6.64719	-7.02619	-6.34752	-6.91093	-6.94646	-7.07126	-6.56932
	LC_neg_818		FALSE	NA	LC		-13.3051	-5.97069	-5.69253	-12.9026	-13.4143	-12.1424	-13.3557	-5.09001	-6.45043	-5.52963	-5.33532	-5.27809	-12.1493	-5.56236	-5.29892	-4.99991	-5.77737	-5.234	-5.59067	-5.08928	-13.4349	-5.56735	-5.4041	-5.18108	-12.044	-13.2343	-5.03973	-4.92804	-12.1449	-5.02533	-5.08336	-5.6857	-5.40452	-5.72412	-5.77115	-5.8787	-5.77637	-6.18629	-5.79113	-13.1541	-12.8613	-5.51416	-4.84901
	LC_neg_819		FALSE	NA	LC		-6.34778	-6.46227	-6.20582	-6.87536	-6.23618	-6.56074	-12.1854	-13.1894	-7.39893	-11.9559	-6.43424	-6.5093	-6.88042	-6.73615	-13.3924	-5.80512	-6.61248	-6.14179	-6.14772	-6.40421	-6.23535	-6.19494	-6.59319	-6.59534	-7.01918	-6.84624	-7.47184	-6.86833	-7.17524	-6.67599	-7.51508	-12.136	-7.16323	-7.45117	-7.83448	-13.187	-7.81712	-7.79172	-7.13815	-7.25929	-7.27638	-7.35454	-6.58974
	LC_neg_820		FALSE	NA	LC		-6.06648	-6.08233	-6.15061	-6.98776	-6.26131	-5.91782	-6.30007	-6.08345	-7.93976	-5.69119	-5.95494	-6.08129	-6.35921	-6.55005	-5.86812	-5.79023	-8.42535	-5.81175	-6.11493	-6.12959	-5.96945	-5.9626	-5.98009	-6.11745	-6.18327	-5.8767	-6.39927	-6.11662	-6.22733	-5.99599	-6.16261	-6.30874	-6.34461	-6.87723	-7.12893	-6.53241	-6.76545	-7.19763	-6.73073	-6.01711	-6.87899	-6.86245	-5.88535
	LC_neg_821		FALSE	NA	LC		-6.11013	-6.56776	-6.09982	-6.47825	-6.37742	-6.10039	-6.16553	-6.15044	-6.6666	-6.15715	-6.27249	-6.03836	-6.39144	-6.38524	-6.48479	-5.57704	-6.6762	-5.9916	-6.14772	-6.1785	-6.22313	-6.24575	-6.25932	-6.42335	-6.15595	-6.17086	-6.2131	-6.50489	-6.55324	-5.91595	-6.21888	-7.02979	-6.5245	-7.34944	-7.07987	-6.90164	-6.93856	-7.15282	-6.47598	-6.20574	-6.18108	-6.61398	-5.9609
	LC_neg_822		FALSE	NA	LC		-7.1756	-7.11831	-7.09744	-7.70625	-6.9748	-13.3124	-12.1854	-6.58203	-14.3617	-6.7949	-12.147	-6.88261	-6.87213	-13.4301	-7.21675	-11.8101	-14.2339	-12.2893	-7.34274	-6.55106	-6.53415	-6.38973	-7.16246	-6.71469	-6.74633	-6.34856	-7.11373	-13.4002	-6.94847	-6.50779	-12.0933	-6.89653	-6.8671	-7.08641	-6.98238	-6.90164	-6.92635	-7.17505	-7.18444	-6.76179	-14.0319	-7.81713	-6.50651
	LC_neg_823		FALSE	NA	LC		-13.3051	-8.3214	-8.23685	-7.74166	-8.60624	-7.77312	-7.68293	-8.6658	-8.20701	-8.61802	-8.90749	-12.1305	-13.3198	-8.89048	-12.2218	-9.02585	-8.26692	-8.04982	-8.38121	-8.04553	-8.41265	-8.1507	-8.12546	-8.29966	-7.56289	-8.24557	-8.00617	-8.03339	-7.85536	-7.84011	-8.57677	-13.3066	-8.46701	-12.056	-8.36499	-13.187	-12.2322	-13.5053	-12.123	-7.15975	-7.92798	-6.82957	-8.88115
	LC_neg_824		FALSE	NA	LC		-4.12311	-4.4801	-4.19245	-4.36177	-4.2443	-4.3964	-4.57235	-4.18304	-4.25297	-4.24012	-4.23407	-4.43087	-4.33266	-4.27672	-4.2624	-4.4902	-4.56603	-4.35395	-4.36425	-4.31881	-4.36021	-4.44506	-4.13061	-5.0249	-5.05281	-4.52431	-4.7195	-4.54251	-4.84008	-4.44449	-4.92565	-5.11609	-4.77934	-5.28345	-5.23114	-4.96425	-5.48322	-5.93801	-5.28734	-5.24872	-4.46427	-5.4455	-4.84696
	LC_neg_825		FALSE	NA	LC		-7.69756	-6.88969	-6.98343	-7.73718	-7.28947	-7.23546	-7.44846	-7.51694	-8.46701	-8.01729	-7.76999	-7.34046	-7.54443	-7.17225	-7.34183	-8.42546	-8.09315	-7.46485	-7.22726	-7.25512	-7.26009	-7.00793	-7.05856	-6.76256	-7.00937	-6.79963	-6.75912	-6.80352	-7.23265	-7.00083	-7.39908	-6.55773	-6.82315	-6.62233	-6.76233	-6.56133	-7.41339	-6.86211	-7.17403	-6.86409	-7.74125	-7.47062	-7.10284
	LC_neg_826		FALSE	NA	LC		-7.59753	-7.20335	-8.73066	-8.70625	-7.64541	-7.66123	-7.89592	-8.1019	-11.2744	-7.68287	-7.65867	-7.86583	-8.34193	-8.54699	-7.45504	-7.51244	-9.21033	-7.79387	-8.5032	-7.27095	-9.0427	-7.28241	-7.7288	-7.58916	-8.095	-7.76665	-7.98968	-8.41103	-8.3606	-7.63019	-7.70103	-7.27801	-7.71212	-8.21473	-8.01554	-7.23285	-7.65389	-7.55177	-7.47919	-7.60721	-8.8714	-9.13164	-7.39452
	LC_neg_827		FALSE	NA	LC		-5.1163	-4.82385	-5.0542	-5.83059	-4.89494	-5.05489	-5.15813	-5.01319	-5.97381	-4.99653	-5.43271	-5.17893	-5.24373	-5.13272	-5.04074	-5.00994	-5.76001	-5.04452	-4.90533	-4.99976	-5.00143	-5.02225	-5.03585	-4.67981	-5.14114	-4.78304	-5.05251	-4.75046	-4.85844	-4.99236	-4.86881	-4.68937	-4.74705	-4.37421	-4.7431	-4.36447	-5.00655	-5.26398	-5.0041	-4.94465	-5.62932	-5.75764	-4.7868
	LC_neg_828		FALSE	NA	LC		-13.3051	-12.1627	-5.55747	-6.46895	-5.48434	-5.84876	-13.3557	-6.08345	-7.10916	-11.9559	-13.3169	-5.85959	-12.1493	-13.4301	-5.93841	-11.8101	-6.72888	-5.62948	-5.18979	-13.3587	-5.49985	-5.35725	-5.35243	-5.58455	-6.04903	-5.78511	-6.1591	-5.8939	-5.87393	-5.73134	-6.38369	-6.40505	-5.75965	-6.23728	-6.24459	-6.13992	-6.27796	-6.57523	-6.22957	-6.45714	-6.35708	-7.3155	-5.26576
	LC_neg_829		FALSE	NA	LC		-4.74169	-4.09005	-4.62513	-5.00178	-4.48952	-4.77895	-4.49039	-4.76835	-5.74252	-3.95903	-4.69758	-4.37268	-4.60068	-4.47689	-5.06076	-4.28395	-13.0628	-4.82712	-4.15812	-4.84864	-4.69187	-4.83459	-4.73054	-5.79242	-5.56289	-5.54077	-5.77669	-5.58433	-5.94193	-5.8753	-6.28599	-5.34592	-5.06045	-5.34944	-5.13689	-5.29982	-5.53171	-5.96875	-5.5067	-5.87798	-6.07999	-6.24045	-5.18459
	LC_neg_830		FALSE	NA	LC		-7.3162	-7.29921	-7.31746	-7.66318	-6.95416	-6.81643	-7.63425	-12.0194	-8.96094	-7.03835	-13.3169	-12.1305	-13.3198	-12.2597	-13.3924	-7.10969	-7.73286	-7.11936	-7.13123	-12.1885	-13.4349	-7.40409	-12.2593	-13.4591	-12.044	-7.13622	-7.30957	-7.24489	-7.45681	-7.31429	-7.36845	-13.3066	-11.882	-7.16526	-8.01554	-7.64015	-13.4017	-8.3461	-7.10809	-7.08802	-7.45384	-7.90924	-7.13249
	LC_neg_831		FALSE	NA	LC		-8.48471	-7.84882	-13.3451	-14.0736	-8.29465	-7.63986	-7.60716	-7.78848	-8.49764	-8.29293	-8.004	-7.96061	-7.57102	-7.67475	-7.86812	-7.71326	-13.0628	-13.4591	-7.74936	-8.1785	-12.2651	-13.3693	-12.2593	-13.4591	-8.06419	-12.0643	-13.4494	-7.83747	-12.1449	-7.77221	-13.2633	-7.64058	-6.97516	-7.64853	-7.84935	-7.60961	-12.2322	-7.79172	-7.69306	-13.1541	-8.63039	-8.06536	-12.1375
	LC_neg_832		FALSE	NA	LC		-7.67553	-7.58444	-7.6039	-8.62963	-7.54323	-7.75004	-7.94596	-7.67366	-8.48531	-7.46048	-7.37437	-8.12055	-7.80351	-8.11675	-7.78435	-7.79023	-8.36852	-7.62632	-7.539	-7.45152	-7.74852	-7.76254	-7.5466	-7.94383	-8.14785	-7.48606	-8.02285	-7.71321	-8.14487	-7.78889	-8.1034	-7.9136	-13.052	-12.056	-8.33328	-7.39914	-13.4017	-8.16612	-12.123	-7.76179	-8.54745	-14.0008	-7.72999
2'-Deoxycytidine	LC_neg_833 LC_neg_834 LC_neg_835 LC_neg_4458 LC_neg_4459 LC_pos_864 X_LC_neg_554 X_LC_neg_2891 X_LC_neg_2892	2'-Deoxycytidine	TRUE	2'-deoxycytidine	LC	COR_OK:PC1	-6.53872	-5.35869	-4.99226	-6.39879	-5.23009	-6.27274	-5.75393	-5.5997	-7.22464	-5.45405	-6.59689	-5.00832	-6.38025	-7.57852	-5.90716	-4.83846	-6.78685	-5.13256	-5.34018	-5.19143	-5.38501	-5.18861	-5.65896	-5.29227	-5.03281	-5.53124	-5.29296	-5.6279	-6.33166	-5.16962	-5.48344	-6.23897	-5.73529	-5.97431	-6.39024	-5.89202	-6.77757	-6.46411	-5.83444	-5.10619	-6.50779	-6.70612	-6.37907
2'-Deoxycytidine	LC_neg_834 LC_neg_833 LC_neg_835 LC_neg_4458 LC_neg_4459 LC_pos_864 X_LC_neg_554 X_LC_neg_2891 X_LC_neg_2892	2'-Deoxycytidine	TRUE	2'-deoxycytidine	LC	COR_NG:KEPT	-5.15387	-5.60982	-5.96167	-5.46063	-6.37194	-5.7848	-5.73147	-6.15869	-6.11508	-4.43495	-5.86773	-5.71362	-5.99054	-5.6336	-6.19446	-5.11123	-6.05528	-5.77271	-5.02842	-5.64588	-6.1041	-6.19744	-5.8424	-6.70798	-6.62523	-6.56183	-6.19882	-6.42817	-6.26223	-6.25805	-6.20799	-6.66206	-6.40452	-6.20359	-6.32028	-6.09429	-6.59472	-5.57523	-6.14576	-6.97918	-6.34828	-5.97963	-6.081
2'-Deoxycytidine	LC_neg_835 LC_neg_833 LC_neg_834 LC_neg_4458 LC_neg_4459 LC_pos_864 X_LC_neg_554 X_LC_neg_2891 X_LC_neg_2892	2'-Deoxycytidine	TRUE	2'-deoxycytidine	LC	COR_NG:KEPT	-7.11506	-6.63914	-6.84552	-8.36521	-7.0782	-7.20376	-13.3557	-6.17255	-13.1919	-5.52776	-5.73945	-5.34481	-5.43504	-5.18408	-5.46835	-6.68543	-14.2339	-6.72112	-7.44092	-6.78476	-12.2651	-7.21505	-6.83305	-6.60466	-6.65935	-13.2343	-6.76964	-6.72023	-6.50101	-6.81855	-12.0933	-5.27525	-5.09052	-5.06735	-5.27942	-5.11156	-5.01514	-5.39744	-5.68194	-6.35321	-14.0319	-12.8321	-6.65636
	LC_neg_836		FALSE	NA	LC		-6.26049	-6.63914	-6.74546	-6.39485	-6.63224	-6.36391	-6.59713	-3.92551	-3.89575	-3.88801	-3.92994	-3.60002	-3.68531	-3.59714	-3.89283	-6.52472	-6.13204	-6.92005	-6.48913	-7.42177	-6.87278	-7.80001	-7.11183	-5.99192	-5.7261	-6.78717	-6.23237	-5.8939	-5.35335	-5.62644	-5.5663	-3.5115	-3.33816	-3.27249	-3.37303	-3.16815	-3.34544	-3.92571	-3.69399	-6.04297	-6.42579	-5.61938	-6.3046
	LC_neg_837		FALSE	NA	LC		-7.41007	-9.20335	-7.397	-8.26522	-7.98733	-7.20376	-7.7333	-8.43447	-8.64072	-8.19508	-7.95056	-7.58621	-7.30241	-7.9539	-8.05183	-7.27961	-8.33184	-7.81535	-7.5032	-8.16859	-7.58953	-8.29305	-7.47505	-8.56471	-7.94715	-7.67967	-7.81976	-8.05986	-7.7679	-8.26096	-8.03445	-8.4111	-8.16933	-8.55353	-8.81245	-8.37969	-8.29355	-8.56345	-8.75381	-7.65426	-7.88152	-8.73522	-8.63499
	LC_neg_838		FALSE	NA	LC		-8.51047	-8.36685	-8.05075	-7.95363	-8.51878	-7.42354	-8.64111	-13.1894	-8.47918	-7.80389	-8.562	-7.55899	-8.60497	-8.19123	-8.19201	-7.79023	-8.0678	-7.93565	-8.0671	-8.13924	-8.25511	-8.21	-7.92145	-8.56471	-8.06419	-8.37628	-7.81976	-8.49282	-8.22733	-7.6453	-8.19718	-12.136	-8.33773	-8.03614	-13.4413	-12.0171	-8.87852	-10.506	-8.36223	-13.1541	-8.54745	-8.24045	-8.56595
	LC_neg_839		FALSE	NA	LC		-8.44691	-7.91478	-8.30098	-9.23968	-9.22377	-8.51786	-8.26789	-7.20637	-8.71797	-8.17162	-8.0501	-8.7306	-8.17966	-9.18171	-8.55879	-8.4882	-14.2339	-8.36118	-12.0057	-8.61694	-8.97559	-8.75516	-8.74274	-13.4591	-8.80455	-8.41408	-8.81976	-12.2298	-8.85536	-9.28442	-8.87095	-7.9396	-8.00758	-7.85964	-8.14719	-8.14265	-8.13529	-8.7645	-7.78517	-9.15411	-9.07707	-14.0008	-8.57949
	LC_neg_840		FALSE	NA	LC		-0.815728	-0.775467	-0.477947	-0.943169	-0.81723	-0.483103	-0.869899	-0.8089	-1.48363	-0.979407	-1.0067	-0.851182	-0.82736	-0.992599	-1.05622	-0.879716	-0.968809	-0.711119	-0.810604	-0.881918	-0.809196	-0.626613	-0.815454	-0.0147069	0.592006	0.404208	0.217635	0.192891	0.610597	0.414117	0.272097	0.366451	0.313153	0.66157	0.354534	0.63804	0.391879	-0.0169967	0.304531	0.57708	0.0239273	0.315234	0.0864789
	LC_neg_841		FALSE	NA	LC		-4.62717	-4.41079	-4.54205	-6.62963	-4.79981	-4.83048	-5.02555	-5.07692	-6.71797	-3.97861	-4.87187	-4.94731	-5.51993	-5.05351	-5.16046	-4.52884	-6.84038	-4.97741	-4.707	-4.76129	-5.26259	-4.94465	-4.81269	-5.79419	-5.81948	-5.63249	-5.48767	-5.53398	-5.96165	-5.39657	-5.70103	-6.06037	-5.58641	-5.81445	-6.58694	-6.06551	-5.88244	-5.64488	-6.01452	-5.4554	-6.87392	-7.2912	-5.69087
	LC_neg_842		FALSE	NA	LC		-5.3536	-5.10984	-5.50145	-6.59279	-5.2213	-5.67384	-5.19422	-5.82085	-6.46852	-5.32169	-5.88434	-5.15071	-5.45503	-5.2685	-6.0788	-5.72266	-13.0628	-5.58576	-5.11088	-5.15751	-5.78576	-6.07066	-5.40965	-6.76604	-6.7261	-13.2343	-6.56342	-6.25251	-12.1449	-6.11976	-6.31783	-6.578	-6.56816	-6.56775	-6.94996	-13.187	-6.56919	-6.71806	-6.73073	-6.35969	-7.39828	-7.78283	-6.24133
	LC_neg_843		FALSE	NA	LC		-13.3051	-6.15771	-7.57058	-6.74839	-12.2437	-8.31228	-13.3557	-6.5969	-13.1919	-13.1258	-12.147	-13.3008	-6.67536	-12.2597	-6.84479	-12.9801	-13.0628	-6.59193	-6.39755	-6.51606	-7.6406	-13.3693	-7.29482	-8.49374	-8.35596	-7.12573	-8.10927	-7.12825	-8.77564	-12.0452	-13.2633	-7.39303	-7.49738	-7.07621	-8.2619	-12.0171	-13.4017	-7.92854	-12.123	-7.87798	-8.63039	-14.0008	-7.31873
	LC_neg_844		FALSE	NA	LC		-6.28808	-6.22411	-6.89416	-6.52761	-12.2437	-7.66123	-6.64454	-6.70152	-6.96094	-6.40814	-7.08326	-6.11064	-6.31078	-6.39621	-6.77329	-6.51244	-14.2339	-6.59193	-6.48913	-6.10338	-12.2651	-7.24059	-6.94543	-8.87457	-13.2139	-7.4269	-12.2792	-7.80725	-13.3154	-7.03028	-8.09334	-7.58482	-8.12124	-7.78302	-7.37035	-12.0171	-7.4363	-7.75108	-13.2935	-7.9157	-9.13645	-8.49421	-12.1375
	LC_neg_845		FALSE	NA	LC		-6.71617	-6.898	-6.89829	-7.0364	-7.26894	-6.53749	-6.54157	-7.16699	-7.04441	-6.88741	-7.39802	-6.86583	-7.3944	-7.57165	-7.30422	-7.5622	-6.71307	-6.80816	-6.86274	-6.72542	-7.49838	-7.23032	-7.0673	-7.2116	-6.71808	-6.7384	-7.26921	-6.75586	-6.32611	-6.92514	-6.68962	-8.09647	-7.53627	-6.83794	-7.25198	-6.90627	-7.36866	-8.25804	-13.2935	-5.7856	-6.78572	-6.22392	-6.51951
	LC_neg_846		FALSE	NA	LC		-12.135	-8.80907	-8.20582	-8.46524	-8.98733	-7.31228	-8.02443	-12.0194	-14.3617	-8.25545	-12.147	-8.04307	-13.3198	-12.2597	-13.3924	-8.25213	-13.0628	-13.4591	-7.34908	-12.1885	-8.73458	-13.3693	-8.52235	-7.75909	-7.45239	-7.88553	-7.19645	-8.00739	-8.3606	-8.54273	-9.11352	-8.20789	-7.34461	-8.14914	-8.15641	-8.58713	-8.33599	-8.57523	-12.123	-8.92529	-7.69142	-7.80233	-7.70008
	LC_neg_847		FALSE	NA	LC		-8.19636	-13.3331	-7.79848	-7.52954	-13.4143	-7.63986	-12.1854	-7.83181	-7.66834	-7.43233	-7.47768	-7.62098	-8.34193	-7.80758	-8.06076	-7.6225	-8.70914	-13.4591	-12.0057	-8.33604	-13.4349	-12.1999	-8.02836	-13.4591	-8.52744	-12.0643	-8.56647	-8.84512	-13.3154	-8.02533	-12.0933	-13.3066	-7.98588	-12.056	-7.74137	-13.187	-8.11668	-12.336	-13.2935	-11.9842	-8.55554	-14.0008	-12.1375
	LC_neg_848		FALSE	NA	LC		-13.3051	-12.1627	-8.79078	-8.82464	-13.4143	-8.19334	-8.07923	-7.74642	-8.53528	-7.69955	-7.95056	-7.96954	-8.17966	-12.2597	-7.83709	-8.57066	-14.2339	-12.2893	-13.1756	-12.1885	-7.94317	-8.76996	-13.4285	-12.2896	-8.3313	-13.2343	-12.2792	-13.4002	-9.12497	-12.0452	-8.67831	-7.9136	-7.84252	-8.22596	-8.7836	-8.36686	-7.73674	-8.35622	-8.59253	-13.1541	-12.8613	-14.0008	-12.1375
	LC_neg_849		FALSE	NA	LC		-7.64667	-7.34964	-8.31195	-7.74166	-7.40797	-7.71982	-7.15568	-8.57465	-8.11865	-8.21893	-7.95056	-7.92542	-7.85161	-8.47544	-8.47282	-7.82018	-7.65905	-7.33509	-7.44092	-7.36406	-7.33173	-7.27711	-7.29482	-7.8229	-8.16955	-8.06433	-12.2792	-7.69927	-7.99287	-7.74755	-8.50838	-8.66206	-8.24462	-8.20359	-8.35435	-7.85613	-8.15415	-13.5053	-8.33877	-8.39922	-12.8613	-7.9741	-7.52605
	LC_neg_850		FALSE	NA	LC		-9.19636	-8.49974	-8.48739	-8.74166	-9.02128	-9.22482	-9.0155	-8.57465	-8.48531	-11.9559	-13.3169	-12.1305	-8.63271	-8.12585	-8.18223	-8.50432	-8.91982	-7.95141	-9.04634	-8.83485	-13.4349	-7.68337	-7.75682	-7.95173	-8.41952	-7.64929	-6.92555	-6.68204	-8.14487	-7.6227	-8.1034	-8.00214	-7.64258	-8.08641	-8.48761	-12.0171	-7.91826	-13.5053	-7.06897	-7.35969	-7.40922	-7.69366	-7.38855
	LC_neg_851		FALSE	NA	LC		-4.54666	-4.83778	-4.49284	-5.26441	-3.85278	-3.81692	-5.20053	-5.66384	-5.6666	-3.4176	-5.34534	-4.53559	-5.05829	-4.40311	-4.39662	-3.52627	-5.71208	-3.8001	-3.12204	-3.67016	-4.63655	-5.13865	-4.62673	-4.56547	-4.24743	-4.50379	-3.5857	-3.8659	-4.34685	-4.48808	-3.49384	-4.39678	-4.5803	-3.78665	-5.2946	-4.46851	-4.21535	-3.76534	-4.33297	-2.82599	-5.32046	-4.95692	-4.5744
	LC_neg_852		FALSE	NA	LC		-6.84136	-6.52206	-13.3451	-7.27491	-6.8667	-6.51462	-6.7855	-6.82304	-7.3703	-6.47477	-6.95494	-12.1305	-7.00633	-6.4989	-7.24193	-6.4802	-7.39035	-6.82258	-6.46827	-6.91133	-6.98794	-6.87802	-6.70132	-13.4591	-6.88302	-6.66061	-6.67763	-12.2298	-6.90965	-6.57491	-6.69341	-13.3066	-7.11534	-12.056	-6.85685	-6.82072	-13.4017	-12.336	-13.2935	-5.81872	-6.78572	-6.81961	-6.56595
	LC_neg_853		FALSE	NA	LC		-6.84545	-12.1627	-7.27928	-12.9026	-13.4143	-12.1424	-13.3557	-12.0194	-14.3617	-11.9559	-13.3169	-6.53891	-7.3944	-12.2597	-13.3924	-6.68543	-8.33184	-6.95538	-12.0057	-7.29232	-13.4349	-12.1999	-13.4285	-12.2896	-13.2139	-6.97216	-6.46898	-6.70274	-12.1449	-13.2152	-12.0933	-6.97949	-7.25756	-7.00679	-13.4413	-12.0171	-7.04893	-7.25804	-6.76549	-13.1541	-12.8613	-14.0008	-12.1375
	LC_neg_854		FALSE	NA	LC		-8.3162	-8.53822	-9.05997	-8.71502	-8.30507	-9.08346	-8.74064	-7.53831	-7.93976	-7.8312	-7.98597	-6.79267	-13.3198	-7.54699	-7.67058	-8.06119	-9.15589	-12.2893	-13.1756	-12.1885	-13.4349	-12.1999	-7.77819	-8.71806	-8.67478	-13.2343	-12.2792	-13.4002	-12.1449	-9.0057	-7.92342	-6.86298	-7.31726	-7.02629	-7.14719	-7.01712	-7.39645	-7.77805	-7.32718	-8.09882	-8.91233	-8.08314	-8.73756
	LC_neg_855		FALSE	NA	LC		-7.46568	-6.69601	-6.81399	-6.70407	-7.10526	-7.12246	-7.28926	-7.77151	-7.28768	-7.55596	-7.68026	-7.38757	-7.48001	-7.51077	-8.0879	-7.2185	-6.69354	-6.76921	-6.5683	-7.041	-7.05131	-6.85023	-7.08939	-7.05865	-7.45905	-6.97687	-7.34583	-6.70274	-8.05741	-7.09621	-7.64122	-7.70601	-8.35153	-7.83364	-8.44181	-13.187	-7.78003	-12.336	-7.59253	-6.69467	-6.75747	-6.66885	-7.61393
	LC_neg_856		FALSE	NA	LC		-7.62541	-6.38135	-5.8356	-6.33448	-5.81554	-5.46366	-4.16986	-6.57834	-6.31606	-6.5371	-5.61125	-6.85752	-6.38258	-7.04162	-6.95289	-5.96046	-5.72689	-6.61686	-6.89023	-6.07764	-6.00875	-6.30378	-5.34311	-8.34059	-6.89201	-7.18441	-7.69423	-7.34443	-7.72234	-7.06034	-7.0636	-7.19739	-7.01855	-8.23728	-8.8419	-8.22126	-8.00976	-8.03023	-7.45376	-7.38592	-7.33778	-6.83208	-7.19367
6-Phosphogluconic acid Barium salt hydrate: L-saccharopine	LC_neg_857	6-Phosphogluconic acid Barium salt hydrate: L-saccharopine	TRUE	NA	LC		-4.46254	-4.6951	-4.60643	-5.46987	-4.80349	-4.73674	-4.93961	-5.00945	-6.01088	-4.7048	-4.75751	-4.57936	-4.81738	-4.77589	-4.89682	-4.8265	-5.83289	-4.84266	-4.54992	-4.81925	-4.93119	-4.77928	-4.70047	-5.03221	-4.91702	-4.70874	-4.96329	-4.93721	-4.88539	-4.93554	-5.22572	-5.20001	-5.07613	-5.24582	-5.26439	-4.97394	-5.17808	-5.00612	-5.41645	-4.95566	-5.94248	-6.33667	-4.98661
6-Phosphogluconic acid Barium salt hydrate: L-saccharopine	LC_neg_858	6-Phosphogluconic acid Barium salt hydrate: L-saccharopine	TRUE	NA	LC		-6.23611	-6.68877	-7.08328	-7.64212	-6.98733	-6.30666	-6.9978	-7.56	-7.62711	-6.16003	-6.82103	-6.25607	-12.1493	-6.645	-6.42014	-5.90591	-7.54971	-6.14859	-6.44092	-6.30042	-6.58015	-7.14105	-6.87082	-6.79775	-6.41304	-6.33339	-6.03549	-5.70971	-6.12992	-7.15446	-7.5218	-7.39303	-7.15716	-7.34332	-6.88339	-6.91558	-7.24221	-6.99027	-7.26506	-5.84804	-7.15475	-7.17863	-6.25485
	LC_neg_859		FALSE	NA	LC		-6.65743	-6.96194	-6.23423	-6.57472	-6.36103	-6.63985	-7.00662	-6.61193	-6.68763	-6.30883	-6.67303	-6.57254	-6.44577	-6.46963	-6.5121	-7.20526	-6.96826	-6.71774	-6.96131	-6.89489	-6.50133	-6.92279	-6.92542	-6.74872	-7.91016	-13.2343	-7.12269	-6.91187	-12.1449	-13.2152	-7.64122	-7.74368	-7.37249	-7.3071	-7.7071	-7.13176	-7.11206	-7.69861	-12.123	-13.1541	-7.20155	-12.8321	-13.3081
	LC_neg_860		FALSE	NA	LC		-6.34778	-5.30196	-5.28063	-5.86312	-4.87929	-4.70218	-5.44546	-4.88901	-4.81783	-3.51387	-4.60006	-3.99155	-4.49425	-4.83158	-4.79829	-5.46435	-5.32056	-5.38373	-4.35306	-5.14896	-4.89877	-4.71972	-5.08606	-5.75217	-5.55216	-5.7384	-5.51543	-5.05542	-4.31691	-6.35717	-5.11098	-6.21052	-4.98185	-6.82508	-6.98648	-5.52705	-4.85422	-6.05682	-3.76207	-4.31964	-5.82304	-4.52982	-6.79962
	LC_neg_861		FALSE	NA	LC		-8.32761	-8.26654	-12.1754	-8.82464	-13.4143	-12.1424	-13.3557	-12.0194	-14.3617	-11.9559	-13.3169	-12.1305	-13.3198	-12.2597	-13.3924	-7.37272	-6.96592	-7.40936	-7.7162	-8.68599	-7.97559	-7.30917	-7.33121	-9.01658	-7.85639	-12.0643	-8.03973	-8.34443	-13.3154	-12.0452	-8.69341	-13.3066	-11.882	-13.226	-9.29206	-12.0171	-13.4017	-8.90605	-12.123	-13.1541	-8.43136	-8.33667	-8.15767
	LC_neg_862		FALSE	NA	LC		-6.98747	-7.22934	-6.68716	-7.97982	-6.83239	-7.01307	-7.82397	-12.0194	-14.3617	-7.12582	-12.147	-6.91676	-7.46123	-7.24476	-7.2624	-12.9801	-9.13467	-6.76572	-6.22434	-6.94902	-12.2651	-7.26658	-6.83679	-13.4591	-6.37789	-7.5904	-6.86792	-7.18539	-12.1449	-7.52167	-7.60506	-13.3066	-6.44095	-12.056	-13.4413	-6.3136	-7.00976	-12.336	-7.18444	-6.16258	-7.57184	-7.52627	-7.05003
	LC_neg_863		FALSE	NA	LC		-12.135	-13.3331	-7.1262	-12.9026	-13.4143	-7.257	-12.1854	-7.40146	-7.96094	-6.95089	-7.20314	-13.3008	-12.1493	-13.4301	-7.23181	-6.80014	-8.70132	-12.2893	-13.1756	-12.1885	-7.1404	-13.3693	-12.2593	-6.83017	-7.16955	-6.76665	-6.81612	-6.99032	-6.69274	-7.13834	-7.51508	-7.0771	-6.62991	-7.17068	-6.80881	-6.94864	-13.4017	-7.77805	-7.4226	-6.05344	-7.54343	-7.60968	-6.84389
	LC_neg_864		FALSE	NA	LC		-6.13246	-6.05418	-6.40286	-6.63794	-6.47108	-6.06911	-6.02443	-6.97504	-6.54804	-6.37762	-7.14196	-5.56575	-6.09039	-6.22751	-12.2218	-6.86631	-14.2339	-6.32992	-6.27778	-5.72542	-7.13124	-7.73325	-7.05856	-7.65217	-7.80455	-7.50634	-12.2792	-7.69927	-8.44443	-7.55694	-13.2633	-12.136	-7.32405	-7.79133	-13.4413	-7.27415	-7.14469	-7.92854	-12.123	-7.37932	-14.0319	-9.04781	-12.1375
	LC_neg_865		FALSE	NA	LC		-8.08572	-12.1627	-8.323	-14.0736	-12.2437	-13.3124	-12.1854	-13.1894	-13.1919	-13.1258	-8.64446	-7.6711	-12.1493	-7.28498	-8.5715	-7.92477	-14.2339	-12.2893	-7.91824	-8.35841	-13.4349	-8.76996	-8.62189	-7.54066	-7.65935	-7.54776	-7.66776	-7.05542	-7.55991	-7.46027	-7.38675	-7.59856	-7.70325	-7.6561	-8.44181	-7.2504	-8.13529	-7.67308	-7.78517	-7.60721	-9.35884	-9.52627	-7.63499
	LC_neg_866		FALSE	NA	LC		-7.5301	-7.61839	-8.11655	-8.49514	-7.36375	-8.58436	-8.19548	-7.99954	-9.03091	-7.88741	-7.61644	-7.52567	-7.63271	-7.36894	-7.55248	-7.46435	-13.0628	-13.4591	-7.51029	-12.1885	-13.4349	-7.67638	-8.04554	-7.43162	-6.99477	-7.92137	-7.47184	-7.30695	-6.73737	-7.34479	-8.27458	-6.83019	-7.18779	-7.01164	-7.37572	-6.77765	-6.78369	-7.51161	-6.97104	-7.52475	-8.23685	-8.55079	-7.17299
	LC_neg_867		FALSE	NA	LC		-7.22807	-7.16772	-7.69432	-8.74166	-7.43631	-8.42964	-7.50986	-7.05493	-7.53528	-6.92125	-7.13697	-7.53228	-8.05243	-6.78578	-7.79177	-12.9801	-8.04783	-7.31966	-12.0057	-7.38113	-7.46923	-7.52438	-7.64134	-13.4591	-12.044	-13.2343	-12.2792	-8.55422	-13.3154	-8.73942	-12.0933	-9.00214	-8.73005	-8.29522	-8.93402	-9.60208	-13.4017	-12.336	-13.2935	-11.9842	-14.0319	-12.8321	-13.3081
	LC_neg_868		FALSE	NA	LC		-8.3162	-12.1627	-13.3451	-8.22082	-8.24367	-12.1424	-8.34412	-13.1894	-9.6339	-8.71643	-12.147	-13.3008	-12.1493	-13.4301	-12.2218	-8.27961	-8.03795	-7.32478	-7.7162	-7.38687	-7.51616	-7.90226	-7.77819	-13.4591	-8.07439	-12.0643	-13.4494	-12.2298	-13.3154	-12.0452	-13.2633	-12.136	-9.02961	-13.226	-12.2719	-13.187	-8.95914	-12.336	-13.2935	-11.9842	-8.65623	-7.99077	-7.76052
	LC_neg_869		FALSE	NA	LC		-4.95505	-3.99056	-4.97359	-4.9127	-3.95673	-4.79166	-4.01717	-5.10988	-14.3617	-2.19971	-4.68753	-4.04366	-4.77812	-4.52199	-4.89283	-3.03534	-6.08804	-4.23159	-3.6903	-4.43063	-4.01453	-4.24123	-4.26622	-5.86148	-5.71609	-6.23144	-5.65795	-5.80912	-6.10534	-5.61153	-5.51173	-6.09403	-5.7712	-5.82082	-5.85685	-5.33999	-6.01622	-6.31367	-5.81926	-5.89436	-12.8613	-7.36176	-5.84593
	LC_neg_870		FALSE	NA	LC		-6.49431	-12.1627	-13.3451	-6.41079	-5.31688	-12.1424	-5.51457	-6.20068	-8.3284	-13.1258	-5.90749	-12.1305	-13.3198	-5.83345	-5.83517	-11.8101	-14.2339	-5.09946	-5.34116	-5.58527	-5.69862	-5.53224	-5.02943	-6.4539	-6.24816	-6.4529	-6.11373	-6.28858	-6.40791	-6.19556	-6.07098	-7.578	-8.08619	-6.85964	-12.2719	-6.41886	-6.41909	-7.47254	-13.2935	-6.40591	-12.8613	-7.03334	-6.67079
	LC_neg_871		FALSE	NA	LC		-6.95616	-6.47465	-6.5348	-7.01729	-6.68228	-6.39342	-6.73697	-8.06008	-13.1919	-13.1258	-7.41602	-12.1305	-13.3198	-12.2597	-7.48479	-6.38014	-6.68581	-6.12159	-7.08287	-6.78098	-6.50428	-6.23032	-6.56816	-6.79419	-6.71808	-7.06935	-7.25436	-6.64482	-7.04333	-6.3728	-6.80384	-7.9136	-7.41535	-7.75835	-13.4413	-7.45912	-7.95087	-12.336	-7.98919	-7.19991	-6.80968	-7.05656	-6.31306
	LC_neg_872		FALSE	NA	LC		-3.97733	-4.18734	-4.0675	-4.33111	-4.06431	-3.9367	-3.91708	-3.93374	-4.28267	-3.73942	-3.73239	-3.58321	-3.566	-4.13962	-3.8242	-3.87676	-4.35197	-4.21961	-3.98519	-3.88268	-4.24581	-3.93264	-3.77237	-4.46588	-4.15392	-4.49701	-4.63935	-4.53012	-4.25275	-4.76394	-4.33327	-4.85368	-4.77004	-4.60849	-4.58227	-4.42715	-4.69645	-5.12226	-4.77727	-4.03452	-4.69644	-4.54001	-4.39378
	LC_neg_873		FALSE	NA	LC		-7.41614	-12.1627	-6.89004	-7.13006	-6.67889	-13.3124	-7.61388	-7.22936	-7.12581	-6.28661	-6.80909	-6.74971	-6.94853	-6.94582	-7.2068	-11.8101	-7.00629	-7.04558	-6.8995	-13.3587	-7.08187	-6.85023	-12.2593	-7.71133	-13.2139	-8.4269	-8.1545	-12.2298	-13.3154	-8.08587	-12.0933	-13.3066	-11.882	-7.73411	-13.4413	-12.0171	-7.6339	-13.5053	-12.123	-13.1541	-7.95445	-8.11326	-12.1375
	LC_neg_874		FALSE	NA	LC		-4.77839	-4.74485	-4.55421	-4.9014	-4.77154	-4.89337	-4.94172	-5.26158	-5.24418	-4.86725	-4.94947	-4.91568	-5.09401	-4.9898	-5.19446	-4.75484	-4.66665	-4.73725	-4.45881	-4.59105	-4.81939	-4.79339	-4.69538	-5.8229	-5.12648	-5.44309	-5.81249	-5.83366	-5.42149	-5.5516	-5.49508	-6.05799	-5.96186	-5.5624	-6.1541	-5.66348	-5.68783	-6.75108	-6.08108	-4.94343	-5.57389	-5.21982	-5.67988
	LC_neg_875		FALSE	NA	LC		-6.26871	-6.39599	-5.80427	-6.06835	-6.4507	-6.63985	-6.49737	-6.36599	-6.70361	-5.93599	-6.29174	-6.86167	-6.47372	-6.37164	-6.38606	-6.4064	-6.717	-6.25708	-6.19549	-6.47577	-6.36356	-6.30647	-6.12775	-7.25496	-6.67478	-7.6122	-7.36165	-7.79238	-7.91392	-13.2152	-7.20257	-8.44794	-7.79459	-7.33114	-8.32287	-12.0171	-7.29355	-13.5053	-12.123	-7.09341	-6.93587	-14.0008	-7.21995
	LC_neg_876		FALSE	NA	LC		-7.46568	-6.9839	-7.01894	-7.48386	-7.93786	-8.35808	-7.49737	-7.72176	-8.21717	-6.82661	-7.95933	-7.01969	-7.66816	-7.39072	-7.61689	-7.14716	-7.47781	-7.2943	-13.1756	-7.05463	-8.17763	-7.18996	-7.33649	-12.2896	-7.96601	-13.2343	-12.2792	-13.4002	-12.1449	-13.2152	-8.21888	-12.136	-13.052	-8.28345	-12.2719	-13.187	-8.03576	-12.336	-13.2935	-7.17683	-8.49211	-12.8321	-13.3081
	LC_neg_877		FALSE	NA	LC		-1.68753	-2.27769	-1.46187	-1.71915	-1.57154	-1.80424	-2.11396	-2.10655	-1.92154	-1.75567	-1.98751	-2.29624	-2.16171	-2.01495	-1.89832	-1.99545	-1.80644	-1.90258	-1.84723	-1.81586	-1.8248	-1.78808	-1.72339	-3.11996	-2.8702	-2.70653	-2.6857	-2.77674	-2.68932	-2.66033	-2.94275	-3.64503	-3.17316	-3.54516	-3.65636	-3.49138	-3.51982	-4.64023	-3.55572	-2.94831	-2.31156	-2.88875	-2.9076
	LC_neg_878		FALSE	NA	LC		-6.67189	-6.12074	-6.51565	-7.46155	-6.00208	-7.00394	-6.38094	-6.6502	-7.33946	-6.96091	-6.35399	-6.51582	-6.9312	-5.97225	-6.6136	-6.38386	-7.29606	-6.46485	-6.84024	-6.43063	-6.68013	-6.63855	-6.53443	-6.29966	-6.74226	-6.22024	-6.2227	-6.2938	-6.66016	-6.42399	-6.60149	-6.61942	-6.36198	-6.48787	-6.76938	-6.87416	-6.4743	-6.83001	-7.15854	-6.74048	-7.01446	-7.32252	-6.63146
	LC_neg_879		FALSE	NA	LC		-7.27146	-7.01975	-7.35669	-7.96405	-7.15621	-7.44809	-7.44846	-7.55274	-8.70361	-13.1258	-7.47768	-7.19194	-7.64679	-6.86358	-7.06975	-7.53711	-8.55322	-7.71101	-7.78331	-7.30313	-7.16823	-7.55609	-7.28459	-7.2697	-6.9056	-6.96279	-7.18702	-7.41672	-7.2541	-12.0452	-7.82864	-8.08675	-13.052	-7.53946	-7.37035	-12.0171	-7.19751	-7.47254	-7.64911	-7.22929	-14.0319	-8.06536	-6.94109
	LC_neg_880		FALSE	NA	LC		-7.7503	-7.69601	-7.41463	-8.54119	-7.65871	-7.85285	-8.40115	-7.89474	-8.86198	-7.41846	-8.3396	-7.63512	-8.2424	-7.9539	-7.46094	-7.54542	-8.42535	-7.99978	-7.58317	-7.87459	-8.05131	-8.18005	-7.85939	-7.33024	-6.95184	-7.5269	-7.22511	-7.98186	-7.3148	-7.99599	-7.50838	-7.61243	-7.35153	-7.37421	-7.17971	-6.94864	-7.19263	-7.77805	-7.33877	-7.46062	-7.93851	-8.27408	-7.46192
	LC_neg_881		FALSE	NA	LC		-6.94733	-6.58444	-6.94023	-12.9026	-6.73764	-7.19334	-7.39535	-13.1894	-13.1919	-13.1258	-12.147	-13.3008	-7.22646	-12.2597	-13.3924	-5.68773	-13.0628	-6.81175	-13.1756	-6.59354	-6.71392	-6.65906	-6.61546	-7.48225	-7.00449	-6.57962	-6.18467	-6.06656	-6.66374	-7.52167	-6.35939	-6.73987	-7.10361	-6.8039	-12.2719	-6.6134	-7.87852	-13.5053	-6.69306	-6.17969	-8.48438	-7.778	-6.30741
	LC_neg_882		FALSE	NA	LC		-6.40704	-13.3331	-12.1754	-7.86312	-13.4143	-7.05019	-7.74064	-7.52403	-8.52893	-5.71431	-6.88225	-6.57595	-12.1493	-6.85599	-6.9908	-12.9801	-8.08296	-6.45639	-6.21273	-12.1885	-13.4349	-7.03895	-6.96981	-12.2896	-13.2139	-8.22303	-8.21071	-12.2298	-13.3154	-12.0452	-13.2633	-12.136	-7.75735	-7.5821	-7.54699	-13.187	-12.2322	-7.55177	-13.2935	-8.55419	-12.8613	-14.0008	-12.1375
	LC_neg_883		FALSE	NA	LC		-7.52353	-7.83279	-7.63801	-12.9026	-7.6925	-8.26789	-13.3557	-7.81432	-13.1919	-7.7949	-8.37437	-7.62098	-7.66816	-7.9539	-8.04295	-7.2658	-14.2339	-7.92783	-7.61339	-7.75108	-7.96741	-7.37552	-7.85939	-7.38807	-7.05912	-7.6644	-7.35108	-7.26529	-7.2704	-7.23216	-7.35038	-7.69859	-7.42262	-7.32509	-7.34905	-7.28015	-7.41909	-7.39744	-7.40423	-7.41264	-12.8613	-7.90397	-7.45567
	LC_neg_884		FALSE	NA	LC		-12.135	-7.49343	-6.82573	-8.20839	-7.74826	-7.58436	-13.3557	-6.87648	-8.52893	-7.46048	-7.26703	-7.85752	-7.15934	-7.41841	-7.24702	-7.51244	-8.17201	-7.58269	-7.26274	-7.3416	-7.19661	-7.18005	-7.82191	-6.97169	-6.6943	-6.93505	-7.47184	-6.72023	-6.82294	-7.04023	-7.13399	-6.72096	-6.90732	-6.71421	-6.93798	-7.00713	-6.86292	-6.84063	-6.75769	-6.96923	-12.8613	-7.72123	-6.89379
	LC_neg_885		FALSE	NA	LC		-5.75992	-5.71976	-5.73804	-5.44049	-6.10981	-6.11261	-5.64111	-8.09133	-8.26907	-13.1258	-8.3396	-8.22364	-8.11954	-8.07208	-8.46094	-6.06417	-5.76001	-6.00388	-6.61721	-6.05007	-6.26009	-6.46298	-6.09162	-6.56471	-6.19713	-5.94193	-6.04185	-6.32825	-6.43521	-12.0452	-6.38675	-7.90504	-7.93303	-8.20359	-7.89492	-8.12095	-7.83222	-8.03836	-7.99835	-6.25022	-6.29318	-6.06536	-6.90653
	LC_neg_886		FALSE	NA	LC		-5.87443	-5.96412	-5.68895	-5.89266	-6.00633	-6.33787	-6.04474	-5.3804	-5.03933	-5.80164	-5.57205	-5.229	-5.46903	-5.22874	-5.84286	-5.94938	-5.82969	-5.79565	-6.29911	-5.4203	-5.75027	-6.11013	-5.89591	-6.33799	-6.2424	-6.04196	-5.98968	-5.9967	-6.36351	-6.35097	-6.24646	-6.0747	-6.30043	-5.94751	-5.79795	-5.97515	-6.05778	-6.54596	-6.08108	-5.60336	-5.64003	-5.60006	-5.77603
	LC_neg_887		FALSE	NA	LC		-7.392	-7.14281	-7.11655	-7.36867	-8.31556	-7.44192	-7.65491	-13.1894	-8.22227	-8.20695	-7.60952	-6.88261	-7.27482	-7.39621	-7.71925	-7.54542	-7.64399	-7.48766	-6.74517	-7.26038	-7.60847	-7.00793	-7.08939	-8.06721	-7.92854	-7.5832	-9.29937	-8.18054	-7.83098	-12.0452	-8.21888	-8.48574	-13.052	-8.07621	-12.2719	-7.83831	-13.4017	-9.27715	-8.16369	-7.7704	-8.56366	-8.042	-9.15767
	LC_neg_888		FALSE	NA	LC		-13.3051	-6.90218	-6.82573	-8.06134	-6.97897	-7.86934	-7.46661	-12.0194	-8.07181	-13.1258	-7.27796	-7.06684	-12.1493	-7.27989	-13.3924	-6.94663	-13.0628	-7.42029	-7.17	-13.3587	-7.31608	-7.35306	-7.00718	-12.2896	-6.87855	-6.87231	-7.05251	-6.96092	-6.9054	-7.42725	-6.96865	-7.16637	-6.65109	-7.54648	-7.17035	-7.12095	-6.97163	-6.73778	-7.03087	-6.9742	-7.78334	-7.93591	-7.0931
	LC_neg_889		FALSE	NA	LC		-4.90401	-5.72715	-6.61066	-14.0736	-7.25878	-6.81243	-6.89183	-5.88787	-7.86198	-4.96721	-5.413	-6.69683	-12.1493	-5.47544	-5.34183	-4.63909	-14.2339	-6.21603	-5.66982	-6.51292	-6.48082	-6.92279	-6.90568	-12.2896	-13.2139	-12.0643	-13.4494	-5.92804	-6.71117	-12.0452	-13.2633	-7.12104	-11.882	-6.23161	-6.95799	-7.51462	-6.22965	-7.3461	-6.55826	-13.1541	-12.8613	-14.0008	-5.31731
	LC_neg_890		FALSE	NA	LC		-6.66464	-13.3331	-12.1754	-6.30936	-12.2437	-6.44192	-13.3557	-12.0194	-14.3617	-11.9559	-13.3169	-12.1305	-13.3198	-12.2597	-13.3924	-11.8101	-6.35618	-13.4591	-6.67578	-12.1885	-13.4349	-12.1999	-6.18607	-6.57078	-6.02412	-6.28006	-6.00825	-13.4002	-5.99965	-6.68377	-12.0933	-13.3066	-11.882	-13.226	-12.2719	-13.187	-12.2322	-13.5053	-12.123	-5.52293	-5.7505	-5.25885	-6.67079
	LC_neg_891		FALSE	NA	LC		-7.392	-7.68877	-7.0646	-7.41794	-7.50071	-6.67566	-7.13135	-12.0194	-14.3617	-11.9559	-13.3169	-12.1305	-13.3198	-12.2597	-13.3924	-5.76573	-6.29019	-5.50647	-6.05669	-6.27626	-5.84818	-5.10074	-5.24437	-12.2896	-13.2139	-8.46607	-12.2792	-9.09593	-13.3154	-12.0452	-7.73189	-13.3066	-11.882	-13.226	-12.2719	-13.187	-12.2322	-13.5053	-12.123	-7.50305	-7.35179	-7.94131	-7.37668
	LC_neg_892		FALSE	NA	LC		-5.87234	-6.33545	-5.55584	-5.6317	-5.55873	-5.58947	-5.90002	-6.45804	-6.38026	-6.0017	-6.16714	-6.12803	-6.50223	-5.95593	-6.2624	-5.44867	-5.67332	-5.14973	-5.74727	-5.5051	-5.11196	-5.01012	-5.26308	-7.0249	-6.58458	-6.27715	-6.70092	-6.65152	-6.2194	-6.33864	-6.48191	-6.98399	-13.052	-12.056	-7.21781	-7.51462	-7.47727	-13.5053	-12.123	-6.5284	-6.19838	-6.33135	-6.0105
	LC_neg_893		FALSE	NA	LC		-13.3051	-5.63566	-6.69432	-7.15669	-6.21147	-6.4205	-6.14103	-6.41128	-8.31743	-4.95214	-6.4496	-6.13555	-6.29685	-6.22996	-6.18956	-5.40073	-13.0628	-5.90846	-5.6898	-6.40131	-5.97969	-6.20245	-6.06292	-7.62664	-7.01918	-13.2343	-8.66776	-12.2298	-13.3154	-9.8576	-12.0933	-7.49214	-7.13311	-7.92218	-13.4413	-7.31053	-7.17326	-12.336	-7.33877	-13.1541	-12.8613	-14.0008	-12.1375
	LC_neg_894		FALSE	NA	LC		-7.06648	-7.27194	-7.50617	-8.20839	-7.27404	-7.13237	-7.11218	-7.2705	-8.62711	-7.07053	-7.05949	-7.53891	-7.49903	-7.44664	-7.52749	-7.27961	-8.45134	-7.66479	-6.9277	-7.7585	-6.90364	-7.21505	-7.21492	-7.8821	-7.24816	-12.0643	-7.33537	-7.89192	-7.14989	-7.1224	-7.32663	-13.3066	-7.8921	-7.6335	-8.06677	-7.2983	-7.91826	-12.336	-7.84176	-7.76179	-7.84145	-8.12549	-13.3081
	LC_neg_895		FALSE	NA	LC		-7.1756	-6.77421	-6.69073	-7.23022	-7.09167	-6.9994	-6.89183	-7.38201	-7.15237	-6.74211	-7.04076	-7.20243	-12.1493	-6.99918	-7.01664	-6.88729	-7.34701	-6.95936	-7.18694	-6.96609	-7.54628	-7.13625	-7.10732	-8.41513	-7.43258	-13.2343	-7.93342	-7.94028	-7.4079	-7.68377	-7.73971	-7.28911	-7.71212	-8.02629	-7.57762	-7.64015	-12.2322	-7.77805	-7.81724	-7.67029	-7.5596	-7.40954	-13.3081
DL-Pipecolinic acid	LC_neg_896 LC_neg_1148 X_LC_neg_897 X_LC_neg_898 X_LC_neg_1147	DL-Pipecolinic acid	TRUE	pipecolic acid	LC	COR_OK:PC1	-3.81324	-3.57493	-4.08535	-5.16295	-3.7502	-4.30104	-3.83273	-4.38911	-5.83355	-3.29497	-3.97478	-3.60678	-3.76198	-5.60382	-3.9512	-3.52464	-5.42195	-3.62093	-5.0236	-3.90152	-3.65614	-3.65332	-3.67867	-3.75289	-3.66459	-3.85824	-3.93216	-4.03269	-4.01684	-3.94381	-3.76577	-4.62023	-3.88226	-4.52111	-4.23586	-4.5201	-4.23628	-5.49694	-4.75381	-3.53907	-4.68058	-4.34319	-4.09755
DL-Pipecolinic acid: DL-Pipecolinic acid	LC_neg_899	DL-Pipecolinic acid: DL-Pipecolinic acid	TRUE	NA	LC		-13.3051	-6.37553	-6.56401	-12.9026	-6.51273	-13.3124	-6.98466	-12.0194	-14.3617	-6.52963	-6.99045	-6.37862	-7.26393	-6.61585	-6.85252	-6.50027	-13.0628	-6.3325	-5.95646	-6.55751	-6.88043	-6.58851	-13.4285	-6.59225	-6.30705	-6.66061	-6.14762	-6.33362	-6.55657	-6.69159	-6.41152	-7.89653	-6.8921	-7.05103	-6.97013	-6.70726	-7.55033	-7.52869	-12.123	-5.70496	-6.56366	-6.18822	-6.08341
Sodium 2-mercaptoethanesulfonate	LC_neg_900 X_LC_neg_125 X_LC_neg_901	Sodium 2-mercaptoethanesulfonate	TRUE	coenzyme m	LC	COR_OK:PC1	-6.80812	-6.51315	-6.60734	-6.71794	-6.76112	-6.76161	-6.70417	-6.71419	-6.64926	-6.5975	-6.83291	-6.62392	-6.67672	-6.46133	-6.70277	-6.72268	-6.80061	-6.97065	-6.52627	-6.6495	-6.75249	-6.59143	-6.82169	-7.19264	-7.15004	-7.14818	-7.11561	-7.07112	-7.10522	-7.29212	-7.30933	-7.2094	-7.10166	-7.18964	-7.22761	-7.08874	-7.22253	-7.17398	-7.24543	-7.03084	-7.15197	-7.01459	-7.15778
	LC_neg_902		FALSE	NA	LC		-7.29366	-7.49974	-7.17545	-7.60497	-7.05604	-7.15746	-7.2158	-7.54551	-7.38741	-7.12582	-7.13201	-7.28923	-7.81937	-6.9702	-7.39168	-7.45649	-7.91077	-7.33509	-7.36827	-7.27626	-7.52213	-7.09375	-7.15312	-7.74528	-8.11591	-7.91233	-13.4494	-8.7415	-8.74494	-7.7973	-9.09334	-8.05799	-8.12124	-7.96857	-7.93401	-7.73583	-8.00976	-8.5871	-7.83354	-7.96428	-8.07707	-8.40209	-8.05003
	LC_neg_903		FALSE	NA	LC		-5.56005	-5.98612	-5.51565	-5.66212	-5.71142	-5.48256	-5.9956	-5.60252	-5.75172	-5.16726	-5.67303	-5.56406	-5.5862	-5.47399	-5.46538	-5.80512	-6.01838	-5.64703	-5.60767	-5.65278	-5.54475	-5.7681	-5.71157	-6.71806	-6.39696	-6.77893	-6.37765	-6.58593	-6.48507	-6.86643	-6.63756	-6.69489	-6.48973	-6.75023	-6.731	-6.50054	-6.70511	-7.82649	-7.39815	-6.67433	-6.5904	-7.15025	-6.27675
	LC_neg_904		FALSE	NA	LC		-7.43452	-7.12318	-7.23163	-7.45419	-6.91774	-7.37564	-7.44246	-7.22936	-7.04894	-7.05973	-7.13697	-7.05253	-7.07604	-6.65156	-7.10628	-6.96882	-7.43829	-7.15543	-7.44771	-7.24989	-7.25014	-7.49951	-12.2593	-8.7871	-7.28913	-7.4727	-13.4494	-8.10509	-7.60744	-7.63019	-8.11352	-7.48574	-7.12124	-7.01651	-7.51107	-7.42549	-7.78737	-7.9824	-7.22688	-7.71948	-7.54745	-7.11631	-7.48087
	LC_neg_905		FALSE	NA	LC		-6.66103	-6.2215	-6.13105	-6.51033	-6.03638	-6.62228	-5.87154	-5.13951	-5.28768	-5.3996	-5.43424	-5.29203	-5.34337	-5.11222	-5.39309	-6.34706	-6.91077	-6.54931	-7.15882	-6.1224	-6.71734	-6.50568	-6.81086	-6.86334	-7.12118	-6.49279	-6.36697	-6.97765	-6.30917	-6.27557	-6.80794	-5.83221	-6.34807	-6.57132	-5.91043	-6.03476	-5.90822	-6.5576	-6.12806	-7.00945	-6.85136	-7.16911	-6.58974
	LC_neg_906		FALSE	NA	LC		-7.7503	-7.88969	-7.42056	-7.42872	-7.47696	-7.77312	-12.1854	-7.57465	-7.31743	-7.46048	-7.02686	-7.4931	-7.40632	-7.46963	-6.9119	-7.10969	-7.74085	-7.38239	-7.89023	-7.61022	-7.60213	-13.3693	-9.32072	-8.20214	-7.90106	-7.98633	-7.90222	-7.67179	-7.74494	-7.74755	-8.44309	-12.136	-8.54418	-7.86841	-7.62803	-8.17582	-7.75822	-8.22984	-7.85003	-8.08802	-8.02565	-7.98519	-7.94109
	LC_neg_907		FALSE	NA	LC		-12.135	-8.60471	-9.25791	-14.0736	-8.04727	-8.46679	-8.35535	-7.28849	-7.24808	-7.10901	-7.09288	-7.34626	-7.21069	-7.31069	-7.02974	-7.74165	-8.56028	-8.74496	-9.10954	-8.16859	-8.32649	-12.1999	-9.81453	-13.4591	-8.41952	-8.6644	-8.04824	-8.81475	-8.45681	-12.0452	-8.53535	-8.84649	-8.33773	-8.01651	-8.18442	-8.11023	-7.96745	-8.31614	-7.58561	-13.1541	-12.8613	-9.37265	-8.83168
	LC_neg_908		FALSE	NA	LC		-3.97733	-3.9674	-4.35243	-5.44231	-4.29401	-4.47072	-4.17855	-4.38846	-7.75449	-4.60422	-4.10074	-4.38383	-4.47608	-4.21047	-4.23244	-3.88861	-6.53226	-4.09507	-4.26124	-3.93582	-4.16356	-4.1113	-4.19144	-4.83382	-5.05029	-5.02115	-5.32629	-4.79238	-5.12744	-4.80576	-4.58819	-4.78628	-4.20492	-4.53073	-5.09973	-4.36447	-4.81994	-5.66048	-4.71271	-5.91093	-6.92536	-7.37995	-4.45879
	LC_neg_909		FALSE	NA	LC		-7.7503	-13.3331	-12.1754	-8.37909	-8.81368	-7.86934	-7.88775	-7.72176	-14.3617	-11.9559	-7.79332	-7.42394	-7.35343	-7.98669	-7.69819	-7.21187	-7.89731	-7.30439	-7.44092	-7.53186	-7.7071	-7.35306	-7.18132	-7.43716	-13.2139	-7.31539	-7.5543	-12.2298	-13.3154	-7.18173	-7.07344	-7.96607	-11.882	-7.38047	-8.17502	-8.93912	-7.95914	-7.64799	-8.47279	-7.56914	-8.79287	-14.0008	-7.12751
	LC_neg_910		FALSE	NA	LC		-7.83728	-12.1627	-13.3451	-8.25239	-12.2437	-13.3124	-8.0155	-12.0194	-14.3617	-7.3314	-8.27249	-7.73822	-7.78783	-12.2597	-7.93225	-12.9801	-8.19378	-7.73811	-12.0057	-7.73636	-7.81297	-13.3693	-7.67436	-12.2896	-8.21394	-13.2343	-7.78378	-8.56682	-7.91392	-12.0452	-13.2633	-8.42328	-11.882	-13.226	-12.2719	-13.187	-12.2322	-8.13964	-13.2935	-8.21159	-9.18578	-7.95215	-12.1375
Guanosine	LC_neg_911 X_LC_neg_3494 X_LC_pos_1244 X_LC_pos_1245 X_LC_pos_1246	Guanosine	TRUE	guanosine	LC	COR_OK:PC1	-5.83392	-5.91482	-5.83317	-5.92243	-5.93611	-5.88316	-5.87783	-5.68089	-5.90106	-5.78081	-5.79581	-5.88245	-5.90699	-5.93359	-5.85377	-5.95607	-5.8958	-5.90443	-5.89171	-5.90154	-5.99427	-5.89568	-5.97573	-6.01063	-5.95002	-5.97484	-5.97012	-5.95791	-6.07721	-5.93532	-5.98243	-6.0603	-6.09813	-6.02803	-6.13494	-6.12728	-6.0739	-6.28846	-6.09991	-6.07391	-6.05133	-6.08027	-6.05062
	LC_neg_912		FALSE	NA	LC		-12.135	-8.74767	-8.46273	-8.48012	-8.26385	-8.26789	-8.28926	-8.11255	-8.65446	-7.93599	-8.3282	-8.3816	-7.73425	-7.79301	-8.06975	-7.73212	-8.82331	-7.92783	-13.1756	-8.10102	-7.79839	-8.08447	-12.2593	-13.4591	-12.044	-13.2343	-8.81976	-12.2298	-9.22733	-8.42074	-13.2633	-8.83019	-8.64258	-12.056	-8.53492	-8.22126	-8.86292	-13.5053	-12.123	-9.34675	-14.0319	-12.8321	-13.3081
	LC_neg_913		FALSE	NA	LC		-9.37415	-9.33263	-13.3451	-9.20221	-12.2437	-9.75769	-8.89592	-8.38201	-8.13301	-7.66639	-8.13697	-7.98758	-8.36502	-7.92979	-8.4259	-12.9801	-13.0628	-13.4591	-12.0057	-13.3587	-9.57704	-9.32548	-9.38485	-8.87457	-9.21394	-12.0643	-9.38303	-13.4002	-9.99287	-12.0452	-13.2633	-9.00214	-8.98588	-8.45778	-12.2719	-13.187	-9.17326	-12.336	-13.2935	-11.9842	-9.47668	-9.47844	-9.02201
	LC_neg_914		FALSE	NA	LC		-7.66103	-8.01975	-7.87777	-8.06695	-8.04727	-8.21425	-7.8635	-7.74642	-8.6339	-7.88741	-7.73192	-7.90814	-7.84348	-7.92184	-7.74063	-7.63132	-8.64774	-7.9916	-8.12035	-7.96609	-7.66683	-7.58197	-7.84428	-7.95173	-8.16955	-7.8164	-7.56037	-7.69927	-8.37228	-7.84011	-8.17581	-9.26152	-8.09778	-8.56775	-8.47603	-7.67134	-8.24221	-9.43988	-8.08352	-7.9742	-8.2898	-7.97963	-7.87279
	LC_neg_915		FALSE	NA	LC		-6.10031	-5.81299	-6.08798	-6.71943	-6.18718	-5.83452	-6.00441	-6.04216	-6.45644	-5.64806	-5.96815	-5.95616	-6.10489	-6.04162	-6.26756	-5.69696	-6.74486	-6.20182	-6.11493	-6.00526	-5.92921	-6.05472	-5.91552	-6.08232	-5.9542	-5.95349	-6.45759	-6.3969	-6.27862	-6.20673	-6.16787	-6.55438	-6.18779	-6.06357	-6.28952	-5.98247	-6.37971	-6.17505	-6.21615	-5.99676	-14.0319	-12.8321	-6.08341
	LC_neg_916		FALSE	NA	LC		-6.38602	-6.18288	-13.3451	-6.73495	-6.78424	-6.01078	-6.35817	-6.10455	-6.79197	-11.9559	-5.77385	-6.07646	-6.22646	-6.20322	-5.88984	-5.7706	-6.58165	-6.49054	-13.1756	-6.13924	-6.49544	-5.93524	-6.33649	-5.48511	-5.43751	-5.49616	-5.8289	-5.34579	-5.32753	-5.80153	-5.49178	-5.51802	-4.99263	-5.3357	-5.28573	-5.33686	-5.02813	-5.57819	-5.18575	-5.86178	-6.23361	-6.40581	-5.50167
	LC_neg_917		FALSE	NA	LC		-4.91364	-4.81989	-5.10339	-5.53633	-5.2127	-5.06673	-5.19422	-6.09133	-6.0242	-5.25545	-5.35688	-5.47709	-5.80351	-5.29393	-5.65359	-4.75243	-5.25471	-4.85651	-4.78116	-4.82119	-4.85948	-4.78585	-4.67269	-5.76604	-5.38105	-5.55126	-5.58029	-5.3485	-5.58178	-5.651	-5.42722	-5.84035	-5.84985	-5.73812	-6.08426	-5.76708	-5.74744	-5.89679	-5.50344	-5.26994	-5.72977	-5.67333	-5.20151
	LC_neg_918		FALSE	NA	LC		-6.20949	-6.07054	-6.54771	-6.80111	-6.62569	-6.33787	-12.1854	-7.11255	-14.3617	-6.51479	-6.35978	-12.1305	-6.95289	-6.68817	-7.02974	-5.93293	-14.2339	-6.16229	-6.66783	-12.1885	-13.4349	-6.18748	-5.8556	-6.83382	-6.93782	-6.54776	-12.2792	-7.30168	-6.76405	-7.03028	-6.79566	-13.3066	-6.99128	-6.77475	-12.2719	-7.02214	-13.4017	-7.06302	-12.123	-6.43643	-6.80005	-14.0008	-6.94986
	LC_neg_919		FALSE	NA	LC		-6.71617	-6.11589	-13.3451	-7.34465	-7.08717	-6.63985	-6.72236	-7.14497	-7.76191	-13.1258	-12.147	-6.84925	-7.00633	-6.78939	-13.3924	-11.8101	-14.2339	-12.2893	-13.1756	-6.33604	-12.2651	-13.3693	-6.2125	-7.02074	-7.04401	-12.0643	-6.53623	-7.09137	-13.3154	-7.14369	-12.0933	-7.50502	-8.00758	-13.226	-7.69362	-7.40568	-7.01838	-12.336	-13.2935	-6.99423	-7.33083	-7.23382	-7.12751
	LC_neg_920		FALSE	NA	LC		-6.6865	-6.68517	-7.66589	-8.03365	-7.67889	-6.88183	-6.93329	-7.17813	-8.3229	-6.91636	-6.91174	-7.51256	-13.3198	-12.2597	-7.5715	-12.9801	-13.0628	-6.58269	-13.1756	-6.47271	-12.2651	-6.70453	-6.3129	-7.42061	-7.59189	-6.93505	-7.12269	-7.37734	-7.04333	-7.66826	-7.14433	-7.38706	-7.53627	-13.226	-8.62163	-7.2504	-7.12596	-7.4345	-7.47279	-7.35969	-7.51163	-7.27408	-7.94986
	LC_neg_921		FALSE	NA	LC		-4.40855	-3.88813	-4.30714	-4.20723	-4.47328	-4.59546	-4.61895	-4.27274	-4.16062	-4.40472	-4.03611	-4.34626	-4.41986	-4.27672	-4.6519	-4.0597	-4.20341	-4.45428	-4.2178	-4.18473	-4.33765	-4.35725	-4.40341	-5.8522	-5.83673	-5.33037	-5.65633	-5.77218	-5.99512	-5.48553	-6.14174	-5.90078	-5.81835	-5.85964	-6.15179	-5.95822	-5.69818	-5.91538	-5.76354	-5.53205	-5.64433	-5.40209	-5.5829
Xanthosine: Xanthosine	LC_neg_922	Xanthosine: Xanthosine	TRUE	NA	LC		-5.68283	-5.64438	-5.18172	-6.35661	-5.36375	-6.14486	-5.50829	-5.32518	-6.18191	-5.54462	-5.44037	-5.71738	-6.26936	-5.4495	-5.54462	-5.90591	-5.74486	-4.91908	-5.77262	-5.58692	-5.75202	-5.31053	-5.42081	-6.8821	-6.13712	-6.56537	-6.35636	-6.57634	-6.19326	-6.19835	-6.42407	-6.64771	-6.71658	-6.11222	-6.64091	-6.56499	-6.42766	-7.17954	-6.69306	-7.12068	-6.68697	-6.40023	-7.19367
	LC_neg_923		FALSE	NA	LC		-4.63334	-4.3256	-4.21673	-4.55294	-4.30703	-4.4205	-4.54478	-4.46314	-4.74298	-4.29372	-4.72349	-4.49633	-4.61791	-4.51525	-4.8603	-4.42738	-4.6887	-4.29116	-4.5381	-4.34509	-4.29291	-4.3058	-3.99409	-5.06399	-5.19019	-5.35621	-5.17183	-5.40961	-5.31339	-5.48044	-5.31198	-5.48415	-5.19244	-5.17884	-5.20102	-5.72966	-5.30668	-6.10936	-5.51818	-5.55419	-5.28308	-5.74815	-5.01855
	LC_neg_924		FALSE	NA	LC		-8.18595	-8.07524	-7.90243	-8.29121	-8.59342	-7.29547	-7.96303	-13.1894	-9.10444	-8.31846	-12.147	-13.3008	-8.28579	-8.84467	-12.2218	-12.9801	-8.29606	-8.14632	-7.7162	-7.73636	-7.36893	-12.1999	-7.20524	-7.29966	-7.37474	-7.30352	-6.88687	-6.48085	-8.11512	-6.87976	-7.77945	-13.3066	-7.99669	-12.056	-8.68692	-9.0373	-8.74387	-8.67308	-8.06415	-6.8549	-7.23037	-7.47452	-6.6927
	LC_neg_925		FALSE	NA	LC		-12.135	-7.8732	-7.64493	-14.0736	-7.83617	-8.31228	-6.57072	-7.85844	-7.66486	-8.3314	-8.50953	-8.64225	-8.08081	-7.91394	-8.58432	-7.99137	-7.87076	-8.30946	-8.83578	-7.57705	-7.76968	-8.14105	-7.46346	-12.2896	-8.70614	-8.01509	-8.16371	-8.26016	-13.3154	-7.51471	-8.49509	-7.81407	-7.99669	-8.02629	-8.13803	-12.0171	-9.13529	-8.25804	-7.60647	-8.15411	-8.53142	-8.56737	-8.50006
	LC_neg_926		FALSE	NA	LC		-9.4469	-12.1627	-8.88594	-12.9026	-9.07374	-8.0085	-9.89592	-13.1894	-10.172	-10.3185	-12.147	-13.3008	-12.1493	-9.75721	-8.83709	-12.9801	-13.0628	-13.4591	-8.87185	-9.7437	-8.88043	-8.11248	-12.2593	-7.65863	-7.70614	-8.56183	-6.62575	-6.27559	-8.32611	-7.5858	-8.17581	-8.86298	-7.65966	-8.6868	-8.96608	-13.187	-8.86292	-8.72461	-8.69306	-6.83669	-7.69142	-7.78283	-8.53923
	LC_neg_927		FALSE	NA	LC		-8.73503	-8.67442	-8.33414	-8.33786	-8.89003	-7.36391	-12.1854	-8.90396	-9.74711	-7.85903	-13.3169	-12.1305	-13.3198	-12.2597	-8.19201	-12.9801	-8.73286	-12.2893	-7.65993	-8.29232	-8.72077	-8.27184	-9.40688	-7.1834	-6.17777	-7.05435	-7.10039	-7.4749	-6.13987	-7.29629	-7.59793	-13.3066	-6.96451	-7.50486	-9.17502	-6.53958	-7.83222	-8.3461	-7.45376	-6.02482	-7.76448	-6.43025	-8.59317
	LC_neg_928		FALSE	NA	LC		-13.3051	-8.14281	-8.64493	-9.11838	-8.24367	-8.4543	-8.13618	-8.69751	-8.62036	-8.34446	-9.31688	-8.58621	-8.4244	-8.66145	-8.38045	-8.36534	-9.45134	-8.008	-8.15326	-12.1885	-13.4349	-8.89414	-8.47505	-7.86707	-7.23095	-7.8164	-7.85666	-7.86055	-7.34325	-7.7233	-8.28599	-7.70601	-7.74819	-8.09668	-7.93401	-7.67134	-7.14941	-8.04653	-7.88358	-8.16542	-8.37306	-8.82209	-8.513
	LC_neg_929		FALSE	NA	LC		-3.99825	-3.56693	-3.95305	-4.7529	-3.42633	-3.83351	-3.64025	-4.64536	-5.30045	-2.92829	-4.40849	-4.09772	-3.7366	-4.5639	-4.52749	-3.32497	-4.51032	-3.65306	-3.59207	-4.18349	-4.13982	-3.44543	-3.49555	-5.1331	-4.48687	-4.2534	-4.90319	-5.34443	-4.99174	-4.09492	-4.46885	-5.38408	-5.30882	-5.37109	-5.1244	-5.4172	-5.34003	-5.51444	-5.59774	-4.49322	-6.09758	-5.98241	-5.05239
	LC_neg_930		FALSE	NA	LC		-7.60445	-6.91057	-7.23163	-7.00648	-7.02989	-7.03151	-8.00662	-7.50988	-7.18191	-7.35103	-7.18246	-7.66384	-7.11464	-7.4989	-12.2218	-6.85077	-7.05031	-7.23521	-6.95163	-7.20359	-7.30059	-13.3693	-12.2593	-8.67817	-8.39376	-13.2343	-8.73487	-12.2298	-8.3606	-7.8576	-13.2633	-12.136	-8.21908	-13.226	-8.25199	-8.86511	-12.2322	-13.5053	-12.123	-8.34675	-8.37306	-14.0008	-8.34163
	LC_neg_931		FALSE	NA	LC		-5.96059	-5.16898	-5.89829	-5.38432	-5.48138	-5.17914	-5.57892	-6.482	-6.22227	-5.3928	-5.89272	-5.41324	-6.14679	-6.18171	-6.4878	-5.68543	-5.29606	-5.4805	-5.1491	-6.08229	-5.4016	-5.61498	-5.39032	-7.78005	-7.23666	-7.13622	-6.97338	-7.46307	-7.60744	-6.95306	-6.60149	-8.30592	-7.52059	-8.20359	-8.04949	-7.02214	-7.95914	-8.4185	-8.0738	-6.55792	-7.09169	-6.03911	-7.50006
	LC_neg_932		FALSE	NA	LC		-6.38007	-6.39305	-6.07157	-6.26522	-6.13282	-5.89865	-6.26259	-6.34701	-6.51477	-6.08416	-6.3891	-6.38757	-6.67536	-6.63847	-6.36377	-5.72975	-5.94846	-5.97338	-5.55175	-6.03648	-6.36624	-5.76624	-6.24437	-5.8522	-5.71409	-5.86357	-5.3683	-5.56208	-5.84719	-5.7847	-5.73579	-6.31723	-5.55612	-6.16797	-6.23969	-5.80334	-5.93244	-7.01411	-5.97556	-4.95321	-5.80968	-5.37538	-5.7702
	LC_neg_933		FALSE	NA	LC		-8.78132	-8.31026	-7.57719	-8.66318	-7.98733	-8.36977	-6.25469	-8.24685	-8.31743	-7.96595	-8.07848	-8.68575	-8.06183	-7.64828	-8.34729	-8.4882	-8.717	-8.15543	-8.76624	-8.13924	-8.21585	-8.18996	-8.33121	-8.75909	-8.80455	-8.61955	-8.47184	-8.20004	-8.41998	-8.29629	-13.2633	-7.72849	-8.13311	-8.26018	-8.04093	-12.0171	-13.4017	-8.38703	-7.3446	-8.32122	-8.68254	-8.7166	-8.56595
Gly-Gly: L-Ornithine monohydrochloride	LC_neg_934	Gly-Gly: L-Ornithine monohydrochloride	TRUE	NA	LC		-6.31053	-6.41079	-6.43248	-6.80111	-13.4143	-6.10527	-6.38668	-12.0194	-6.95243	-6.02253	-6.16714	-13.3008	-6.14179	-6.3316	-6.15089	-6.44477	-7.01111	-6.02667	-6.13671	-6.14409	-6.2038	-6.37552	-6.53443	-6.47369	-7.12648	-12.0643	-13.4494	-12.2298	-6.88434	-6.92975	-6.75547	-6.58482	-13.052	-6.63725	-7.06243	-6.66741	-12.2322	-6.69539	-7.14322	-13.1541	-7.39465	-7.43976	-6.7075
Gly-Gly: L-Ornithine monohydrochloride: L-Proline	LC_neg_935	Gly-Gly: L-Ornithine monohydrochloride: L-Proline	TRUE	NA	LC		-5.7143	-6.77804	-5.62769	-6.54314	-6.31031	-5.77118	-6.02892	-5.27348	-6.18191	-5.49464	-5.75655	-6.23976	-5.68259	-6.01178	-5.78066	-6.1727	-6.17606	-5.85744	-6.0776	-5.93005	-5.7071	-5.83265	-6.03478	-5.15918	-5.29061	-5.07312	-5.12606	-4.76581	-4.72234	-5.20113	-5.30182	-4.6702	-4.88581	-4.93479	-5.11988	-5.00713	-4.64136	-5.18517	-4.96317	-5.05476	-5.60396	-6.14558	-4.98323
	LC_neg_937		FALSE	NA	LC		-5.61839	-5.67264	-5.69432	-7.39309	-5.72709	-5.68292	-5.55445	-5.55818	-8.28501	-4.93106	-5.55533	-6.04779	-5.59641	-5.7292	-5.8086	-5.39134	-14.2339	-5.41892	-5.40744	-5.6913	-5.41265	-5.65219	-5.35376	-5.56017	-5.76686	-5.39505	-5.91579	-5.60855	-5.94847	-5.32185	-5.67831	-5.99986	-5.78988	-5.74416	-6.11089	-5.91792	-6.33868	-6.26995	-6.14576	-5.57857	-7.34477	-7.0449	-5.63322
	LC_neg_938		FALSE	NA	LC		-5.60792	-5.74955	-5.45055	-6.6824	-5.63552	-5.62578	-5.57727	-5.73198	-6.98245	-5.31364	-5.68389	-5.7306	-5.7305	-5.58101	-5.92611	-5.34161	-7.03058	-5.54931	-5.37635	-5.66492	-5.85382	-5.47051	-5.68609	-5.62348	-5.67091	-5.34247	-5.45053	-5.774	-6.00873	-5.61896	-5.40373	-6.21846	-5.66611	-5.99474	-6.46167	-5.94625	-5.955	-6.34862	-5.95981	-5.76609	-6.52348	-6.64665	-5.94109
	LC_neg_939		FALSE	NA	LC		-7.2496	-7.09901	-6.97468	-7.90265	-7.32613	-7.69023	-7.05614	-7.06524	-8.1475	-6.59054	-7.95056	-7.38757	-7.5248	-6.79664	-6.58755	-6.95214	-8.5116	-7.61372	-7.10954	-7.39841	-6.87278	-7.27711	-7.69453	-13.4591	-12.044	-8.41408	-13.4494	-12.2298	-13.3154	-12.0452	-13.2633	-12.136	-13.052	-9.01651	-12.2719	-13.187	-12.2322	-13.5053	-12.123	-13.1541	-12.8613	-14.0008	-12.1375
	LC_neg_940		FALSE	NA	LC		-8.26049	-7.84882	-12.1754	-14.0736	-7.76974	-8.03616	-12.1854	-13.1894	-13.1919	-8.24317	-13.3169	-12.1305	-9.23175	-13.4301	-8.66376	-8.44089	-7.64025	-12.2893	-8.46138	-8.01856	-13.4349	-8.94361	-7.89786	-12.2896	-13.2139	-12.0643	-13.4494	-12.2298	-8.02017	-13.2152	-9.01534	-12.136	-8.71212	-8.81657	-13.4413	-12.0171	-13.4017	-12.336	-13.2935	-8.64631	-7.7881	-8.22064	-8.21995
	LC_neg_941		FALSE	NA	LC		0.162974	0.452259	0.244134	0.116847	0.140094	0.107022	-0.0354673	-0.0687994	-1.14216	0.673642	0.159927	0.422801	0.0425248	0.242652	-0.174745	0.259101	-0.268023	0.247477	0.350383	0.22617	-0.178663	-0.0355967	0.406536	-0.27504	-0.124365	0.16789	-0.135135	-0.262641	-0.129417	0.0563093	-0.426676	-0.489736	0.0310901	-0.406181	-0.604822	-0.306263	-0.472636	-0.837691	-0.25817	-0.340375	-0.355865	-0.706484	-0.341405
	LC_neg_942		FALSE	NA	LC		-4.69571	-4.37046	-4.38609	-4.46802	-4.53172	-4.76442	-4.45298	-3.8062	-4.01144	-13.1258	-3.69575	-4.31249	-4.27141	-4.23365	-4.02919	-4.43412	-4.37783	-4.45499	-4.74622	-4.45905	-4.78666	-4.29975	-4.48673	-4.74185	-4.69627	-4.04876	-4.5543	-4.41529	-4.28551	-4.47622	-12.0933	-4.62908	-13.052	-4.70338	-4.58694	-4.81418	-4.69904	-5.32109	-4.05277	-5.03257	-4.36017	-5.06242	-4.59575
	LC_neg_943		FALSE	NA	LC		-7.2496	-7.22934	-6.55095	-7.33448	-7.04291	-6.10771	-6.62064	-7.16146	-7.44296	-13.1258	-6.86156	-12.1305	-6.82336	-13.4301	-6.5337	-6.65362	-6.83182	-7.05833	-6.82248	-7.12479	-6.98381	-6.50568	-6.55273	-6.04802	-6.02412	-6.07944	-5.95526	-5.82228	-6.63884	-6.2208	-6.43355	-6.84239	-6.91242	-7.1545	-6.98648	-6.65566	-7.29879	-6.90605	-7.31569	-5.57857	-6.33257	-6.32958	-6.27399
	LC_neg_944		FALSE	NA	LC		-7.5301	-7.93175	-7.50617	-8.23968	-7.21884	-7.32929	-13.3557	-7.33138	-7.89422	-7.231	-7.61644	-7.25061	-7.09039	-6.86358	-7.3364	-7.23858	-7.66665	-7.65185	-7.52458	-7.22398	-12.2651	-7.51189	-7.70132	-7.33541	-7.69038	-8.01509	-7.98151	-7.13293	-7.88853	-7.23787	-7.33846	-7.04382	-7.12124	-7.03614	-6.90265	-7.25631	-7.60766	-7.50034	-7.06897	-7.34032	-7.80727	-7.98519	-7.31306
	LC_neg_945		FALSE	NA	LC		-8.64667	-7.06584	-7.25261	-9.38607	-7.8979	-13.3124	-6.84756	-7.77997	-8.29036	-8.54085	-8.29451	-8.07164	-8.43657	-8.27989	-8.17251	-7.95768	-8.26692	-7.55834	-12.0057	-7.69307	-8.22557	-8.66943	-7.83679	-8.23071	-13.2139	-7.68736	-7.5543	-8.10509	-8.12497	-8.04523	-12.0933	-7.28911	-8.00758	-7.73411	-7.74137	-7.57971	-7.95914	-8.29651	-7.51161	-13.1541	-12.8613	-8.59261	-13.3081
	LC_neg_946		FALSE	NA	LC		-7.92985	-7.58444	-7.94449	-9.08389	-7.60624	-8.05489	-8.32193	-7.93197	-8.62036	-7.62597	-8.20836	-7.98758	-8.43657	-7.82231	-8.3364	-7.87153	-8.7651	-7.7245	-7.28688	-7.59023	-7.66683	-7.90226	-7.81453	-7.63298	-8.04401	-7.56183	-7.83441	-7.45134	-7.6283	-7.77221	-7.38675	-7.12601	-7.65966	-7.14914	-8.05811	-7.15914	-7.68783	-7.99027	-8.4226	-8.09882	-8.46141	-8.43215	-7.27399
	LC_neg_947		FALSE	NA	LC		-7.16023	-7.33828	-7.15061	-12.9026	-7.44781	-7.23546	-7.52246	-7.92257	-7.33116	-6.82204	-13.3169	-7.02434	-7.661	-7.3316	-7.71925	-7.24534	-7.63279	-6.8445	-7.45453	-7.1935	-12.2651	-7.18499	-6.95757	-6.8229	-6.99477	-6.93048	-6.56342	-6.89589	-6.68544	-7.0756	-7.03445	-6.80209	-13.052	-7.02629	-7.17502	-7.39914	-6.94675	-12.336	-6.68934	-13.1541	-7.29656	-7.19787	-7.26302
	LC_neg_948		FALSE	NA	LC		-7.58379	-7.44999	-7.37383	-7.2945	-7.58705	-12.1424	-13.3557	-7.20068	-7.55447	-11.9559	-7.36852	-7.60002	-7.75697	-7.51077	-7.47879	-12.9801	-6.65905	-7.28928	-7.31144	-7.48805	-7.15889	-7.46298	-7.19562	-12.2896	-13.2139	-6.75448	-7.07843	-12.2298	-13.3154	-6.66056	-12.0933	-13.3066	-6.69442	-7.04605	-7.74832	-12.0171	-7.43054	-7.69219	-7.74607	-6.63447	-6.8714	-6.78526	-7.56595
	LC_neg_949		FALSE	NA	LC		-13.3051	-8.2346	-12.1754	-10.7506	-8.3692	-8.0085	-8.27854	-8.38201	-13.1919	-7.77709	-13.3169	-12.1305	-8.36502	-7.93778	-8.71925	-7.6225	-14.2339	-8.2793	-7.94681	-12.1885	-13.4349	-12.1999	-9.5466	-7.95173	-7.80455	-8.43984	-8.06541	-8.01601	-8.71488	-8.43379	-7.98714	-13.3066	-7.72106	-8.21473	-12.2719	-13.187	-8.56919	-12.336	-13.2935	-7.83218	-9.13645	-12.8321	-8.56595
	LC_neg_950		FALSE	NA	LC		-12.135	-7.2346	-13.3451	-12.9026	-7.53708	-7.77312	-7.62743	-6.59317	-14.3617	-7.05973	-12.147	-7.07646	-7.49903	-6.93778	-6.83709	-6.90323	-14.2339	-7.45921	-8.05669	-7.54463	-7.62766	-12.1999	-7.46346	-7.95968	-13.2139	-7.12051	-7.41569	-7.52319	-7.47559	-12.0452	-8.05382	-7.45417	-13.052	-7.83364	-7.9742	-8.05776	-12.2322	-13.5053	-12.123	-7.8687	-14.0319	-12.8321	-7.18329
	LC_neg_951		FALSE	NA	LC		-7.29366	-7.38426	-7.98782	-14.0736	-7.52485	-7.36391	-12.1854	-8.18936	-14.3617	-11.9559	-7.04542	-13.3008	-7.82736	-12.2597	-8.04295	-7.50432	-9.33788	-7.96735	-7.96617	-7.87459	-8.32649	-13.3693	-8.17186	-7.07582	-7.19157	-7.56183	-7.54223	-7.10969	-7.52038	-7.38226	-7.21342	-7.38111	-7.27061	-7.32509	-7.30738	-7.12095	-7.29355	-7.04244	-7.20551	-7.1373	-8.24337	-7.91985	-7.27951
	LC_neg_952		FALSE	NA	LC		-7.55669	-7.51885	-8.26855	-8.8534	-7.76974	-7.93724	-8.49737	-8.16699	-8.79958	-7.93599	-7.82503	-7.53891	-7.93551	-7.48712	-7.7122	-7.5622	-9.15589	-7.45921	-7.45453	-7.29232	-7.52813	-7.88605	-7.70814	-7.55866	-7.16955	-7.71069	-7.25436	-7.50489	-7.48825	-7.91137	-7.61941	-7.46043	-7.75735	-7.26596	-7.79795	-7.0681	-7.36316	-7.51161	-7.51161	-7.18832	-8.0829	-8.18182	-7.61393
	LC_neg_953		FALSE	NA	LC		-8.36237	-7.77039	-7.34537	-8.48012	-7.14681	-12.1424	-13.3557	-8.43447	-13.1919	-8.07053	-7.49033	-7.7155	-7.38258	-7.64828	-7.6235	-7.65812	-14.2339	-8.03294	-12.0057	-7.23429	-7.2062	-7.87802	-7.74274	-7.41513	-8.23666	-7.68736	-7.56037	-7.94028	-13.3154	-7.88424	-12.0933	-7.42328	-7.95394	-7.6335	-7.25693	-7.39914	-7.66737	-7.26756	-7.33297	-7.42619	-14.0319	-7.91985	-8.02201
	LC_neg_954		FALSE	NA	LC		-6.31053	-5.81103	-5.94663	-6.88522	-5.84564	-5.86313	-6.01996	-6.24099	-7.22227	-6.2493	-6.37144	-6.09345	-5.95946	-5.85032	-6.23433	-6.18889	-6.759	-6.0562	-13.1756	-5.92378	-5.96945	-6.48417	-6.2795	-5.57841	-5.59006	-5.42368	-5.59893	-5.23355	-5.45061	-5.29778	-5.72799	-5.29329	-5.44095	-12.056	-5.48471	-13.187	-5.28184	-5.40006	-5.60997	-11.9842	-6.30165	-6.15965	-5.88745
	LC_neg_955		FALSE	NA	LC		-7.01027	-7.64613	-7.29552	-5.20375	-7.53095	-7.26243	-6.60381	-6.12867	-5.14508	-8.55596	-6.79332	-7.2077	-6.74557	-7.62874	-6.44917	-7.76088	-4.87185	-6.62948	-7.91824	-6.89081	-7.08629	-8.60169	-7.26434	-6.66187	-6.23666	-6.04938	-6.65145	-5.67009	-5.50744	-6.26387	-6.27175	-6.18439	-6.38664	-5.82295	-5.60261	-6.38291	-5.63721	-13.5053	-5.80714	-11.9842	-4.6003	-4.54513	-6.26302
	LC_neg_956		FALSE	NA	LC		-6.57697	-6.84479	-7.1262	-7.56478	-6.72011	-7.11752	-6.83179	-6.96536	-8.52893	-6.94591	-7.27796	-7.27255	-6.7045	-7.16754	-6.84865	-6.23858	-8.11896	-6.65831	-6.72442	-6.87863	-6.62766	-7.75516	-6.93339	-6.82653	-6.98032	-7.24557	-7.34059	-7.18054	-7.18551	-6.90227	-7.21887	-7.05799	-6.60489	-6.77888	-7.15179	-6.69519	-7.56919	-7.47254	-7.48561	-7.28374	-7.60921	-7.47844	-7.45567
	LC_neg_957		FALSE	NA	LC		-6.07366	-6.68877	-6.38537	-7.27167	-6.10526	-6.52765	-6.17048	-6.11522	-7.13782	-6.25545	-13.3169	-6.26429	-6.18222	-6.65485	-5.97383	-11.8101	-6.66095	-6.45358	-6.25379	-6.31129	-6.48665	-6.92279	-6.77461	-6.18806	-6.25684	-6.38877	-13.4494	-6.22728	-6.61436	-12.0452	-6.42092	-6.21846	-6.16019	-6.11482	-13.4413	-6.1619	-12.2322	-6.50597	-13.2935	-6.41601	-6.88916	-7.53033	-6.79171
	LC_neg_958		FALSE	NA	LC		-12.135	-6.89384	-6.60728	-14.0736	-6.49473	-6.53092	-12.1854	-6.52758	-7.25592	-6.64604	-13.3169	-6.77298	-6.47059	-6.87505	-6.41154	-11.8101	-7.22989	-6.80457	-6.74936	-13.3587	-6.8766	-6.90226	-6.70132	-6.73501	-6.71409	-12.0643	-6.92948	-6.35532	-7.22733	-6.05781	-7.09334	-13.3066	-8.35153	-7.07114	-7.93401	-8.82949	-12.2322	-13.5053	-8.4226	-7.16542	-6.1764	-7.52222	-6.61742
	LC_neg_959		FALSE	NA	LC		-6.52353	-6.56114	-6.63801	-6.03365	-6.39123	-7.24082	-6.90827	-6.36281	-6.51007	-5.66434	-5.92887	-5.27948	-5.63271	-6.0787	-5.87008	-6.49221	-7.3935	-6.34547	-5.92296	-6.50354	-6.7071	-7.18499	-7.51635	-8.38271	-7.69824	-6.93505	-7.9653	-8.13293	-12.1449	-6.80576	-13.2633	-12.136	-8.35153	-7.00196	-9.15641	-7.60961	-13.4017	-9.04653	-7.80915	-11.9842	-7.44631	-14.0008	-12.1375
	LC_neg_960		FALSE	NA	LC		-1.7987	-1.45468	-1.65789	-2.41827	-1.78971	-2.05533	-1.75474	-1.65579	-2.44987	-1.6473	-1.67913	-1.55458	-1.71235	-1.70896	-1.72612	-1.47362	-2.56504	-1.71479	-1.93782	-1.78725	-1.81377	-1.73847	-1.77763	-8.25986	-7.22525	-6.86793	-7.87169	-6.68891	-7.96607	-6.65291	-8.0636	-7.267	-7.30378	-7.71026	-8.58383	-12.0171	-13.4017	-8.24858	-6.93982	-7.38592	-7.37306	-7.12242	-8.94986
	LC_neg_961		FALSE	NA	LC		-4.14944	-3.69555	-3.78074	-4.00581	-4.04946	-3.48058	-3.8605	-3.94678	-3.90393	-3.67512	-3.87757	-3.8046	-3.8139	-3.76741	-4.00744	-4.1377	-3.92835	-3.88983	-3.82801	-4.00306	-4.05672	-3.98617	-3.98734	-4.06614	-3.78349	-4.04752	-4.16429	-4.15001	-4.32753	-4.0756	-4.10025	-4.40128	-4.06684	-4.23586	-4.46453	-4.05969	-4.30405	-4.90791	-4.45534	-3.77635	-4.1072	-3.68799	-4.02201
	LC_neg_962		FALSE	NA	LC		-8.7503	-7.9839	-7.76794	-8.43595	-8.02128	-8.06435	-8.2158	-8.17813	-8.16707	-7.05435	-7.99495	-8.02434	-7.44885	-7.55312	-7.5337	-7.70393	-7.95193	-8.12829	-7.66783	-8.27095	-7.87278	-8.19994	-7.76391	-8.27962	-7.41304	-7.62693	-7.3723	-8.16131	-12.1449	-7.24361	-7.32075	-8.3634	-8.12124	-10.1816	-8.48761	-13.187	-12.2322	-8.95138	-13.2935	-7.1262	-7.86636	-8.6183	-8.43705
	LC_neg_963		FALSE	NA	LC		-8.42224	-7.63219	-7.74546	-8.16568	-7.34751	-7.69757	-7.72599	-7.67366	-8.52893	-7.44634	-7.74703	-7.80061	-7.51186	-7.80028	-7.46687	-7.47226	-8.64024	-7.66479	-7.19263	-7.70736	-7.17763	-7.91044	-7.0241	-7.02074	-7.16409	-7.47937	-7.4102	-7.07328	-7.26495	-7.30226	-7.24646	-7.52456	-7.04635	-7.42506	-7.47027	-7.22704	-6.84749	-7.04653	-7.47919	-7.47463	-8.23037	-8.29464	-7.39452
L-Norvaline: L-Valine	LC_neg_964	L-Norvaline: L-Valine	TRUE	NA	LC		-2.13747	-2.19452	-2.00747	-3.84255	-2.30311	-3.13268	-2.79837	-3.27498	-4.43257	-3.04867	-3.18728	-2.37955	-2.63951	-2.85859	-3.00286	-2.62608	-3.56892	-1.9953	-1.54104	-2.03691	-2.33026	-3.20026	-1.96712	-2.14282	-2.93143	-2.27915	-3.01631	-2.3149	-2.44116	-2.05512	-3.09022	-2.93796	-2.26959	-2.44358	-2.94895	-2.22686	-2.83365	-2.29286	-2.81395	-1.41085	-3.12063	-2.9969	-2.43051
L-Norvaline: L-Valine	LC_neg_965	L-Norvaline: L-Valine	TRUE	NA	LC		-12.135	-13.3331	-7.52519	-8.52568	-12.2437	-7.91996	-7.92072	-6.42118	-14.3617	-6.35103	-6.4589	-5.86792	-6.32486	-6.07649	-6.19446	-7.5622	-9.64774	-7.8445	-7.5683	-7.30313	-7.50428	-12.1999	-7.59004	-13.4591	-6.92392	-8.18986	-12.2792	-7.74866	-6.93976	-13.2152	-7.29173	-5.84239	-5.68565	-5.63164	-6.37841	-5.6872	-5.77272	-6.62027	-6.16626	-11.9842	-8.32391	-14.0008	-12.1375
L-Norvaline	LC_neg_966	L-Norvaline	TRUE	l-norvaline	LC		-8.01948	-7.36109	-7.22125	-7.80579	-13.4143	-7.4543	-12.1854	-5.37718	-5.11925	-5.35763	-5.23873	-4.77298	-5.01087	-4.71711	-4.95081	-12.9801	-7.22708	-7.45358	-7.29298	-7.87459	-8.27515	-8.89414	-7.93739	-6.77303	-6.54151	-8.6951	-7.26424	-6.96508	-6.41695	-6.86201	-6.88389	-4.63349	-4.6111	-4.51688	-4.6911	-4.51639	-4.4862	-5.18855	-4.79911	-7.28374	-7.78334	-6.47648	-7.513
	LC_neg_968		FALSE	NA	LC		-7.11506	-6.72161	-6.86559	-6.7439	-6.85517	-6.58777	-6.50673	-6.7631	-6.59033	-6.60226	-7.05949	-6.48028	-6.63973	-6.59675	-6.67058	-6.9857	-6.95658	-7.10606	-6.8492	-7.03648	-7.05998	-7.36987	-7.19084	-6.90111	-6.61403	-6.77482	-7.14991	-7.03339	-7.19585	-7.15987	-7.35638	-7.03913	-7.19399	-7.45117	-7.2034	-7.72761	-7.61418	-7.6356	-6.99376	-6.48168	-7.1764	-6.60326	-7.12254
	LC_neg_969		FALSE	NA	LC		-2.636	-2.42443	-2.15185	-3.0814	-2.51897	-2.38932	-2.98167	-2.75656	-3.46606	-2.87345	-2.7544	-2.73274	-2.50383	-2.63583	-2.94511	-2.90257	-3.1715	-2.67887	-2.87213	-2.74554	-2.73588	-2.49931	-2.59102	-1.76637	-0.952285	-1.3756	-1.49683	-1.46501	-1.08297	-1.19027	-1.43394	-1.24177	-1.53443	-2.55863	-1.49226	-2.24783	-1.13113	-1.23465	-1.36112	-0.799994	-1.95688	-1.54404	-1.95993
	LC_neg_970		FALSE	NA	LC		-4.99882	-12.1627	-4.82475	-5.43776	-13.4143	-5.01422	-12.1854	-13.1894	-5.32359	-11.9559	-13.3169	-12.1305	-5.16693	-13.4301	-12.2218	-12.9801	-5.37084	-4.59347	-12.0057	-4.6077	-13.4349	-12.1999	-13.4285	-5.26847	-5.79187	-5.63063	-5.58338	-5.72375	-5.50262	-5.70143	-5.68962	-5.74941	-4.94345	-5.52379	-5.55917	-4.93083	-5.39645	-5.37154	-5.56335	-5.37932	-5.10794	-5.23713	-5.11636
	LC_neg_971		FALSE	NA	LC		-5.46411	-5.32982	-5.63113	-6.1884	-5.33544	-5.44038	-5.52721	-5.42781	-6.77311	-4.94466	-5.4496	-12.1305	-5.48316	-5.50482	-5.28054	-5.15191	-6.55851	-5.53737	-4.49	-5.51292	-5.5864	-5.43323	-5.24313	-6.53175	-6.01427	-5.88332	-6.11596	-5.99457	-6.01788	-5.44366	-5.74757	-5.71908	-5.7099	-5.72412	-5.90265	-6.00465	-5.8707	-6.02821	-13.2935	-6.43643	-6.37127	-6.4804	-12.1375
	LC_neg_972		FALSE	NA	LC		-7.3162	-13.3331	-7.65887	-8.62136	-7.79889	-12.1424	-7.69002	-6.88558	-7.8034	-13.1258	-6.85745	-7.12553	-7.28579	-6.61906	-6.84865	-11.8101	-8.56737	-13.4591	-12.0057	-7.13441	-7.96741	-7.12194	-13.4285	-12.2896	-8.58458	-8.43984	-13.4494	-8.57953	-8.14487	-7.20393	-7.75547	-7.08192	-7.52841	-6.79133	-6.95799	-8.32906	-6.955	-7.41321	-7.18968	-11.9842	-14.0319	-12.8321	-7.8236
	LC_neg_973		FALSE	NA	LC		-6.37711	-5.88555	-6.73066	-6.29943	-6.64872	-5.91782	-5.9956	-6.34701	-6.65274	-6.81748	-6.0131	-6.29203	-6.55434	-6.16051	-6.08107	-4.99279	-6.13073	-5.91039	-6.24194	-5.84666	-6.37703	-5.83459	-5.61867	-6.351	-6.20832	-6.14679	-6.91384	-6.4749	-6.45061	-6.06795	-7.14433	-6.61592	-6.81357	-7.66372	-6.86061	-13.187	-6.82088	-7.36642	-6.59948	-6.49233	-5.98006	-6.81218	-5.32157
	LC_neg_974		FALSE	NA	LC		-7.15007	-6.78574	-7.48739	-7.80579	-7.94599	-7.13735	-7.34973	-7.86743	-7.47308	-11.9559	-6.78161	-7.14059	-7.61877	-6.91	-7.0879	-7.32184	-7.98953	-7.65185	-13.1756	-7.18849	-7.85759	-7.98617	-6.84804	-12.2896	-13.2139	-12.0643	-13.4494	-12.2298	-13.3154	-12.0452	-13.2633	-9.09647	-9.59254	-12.056	-9.48761	-13.187	-12.2322	-13.5053	-12.123	-13.1541	-12.8613	-14.0008	-9.04063
[truncated: 12,604 more rows]
[truncated: 52 more columns]

## Sheet:  GC data
Numbering for matrix	Numbering for unique peaks	IIS_I_A_or_U	I_A_M_or_P	final annotation	RI	Win	5MV_cad_1_1	5MV_cad_2_1	5MV_cad_3_1	5MV_cad_5_1	5MV_cad_6_1	5MV_cad_7_1	5MV_cad_8_1	5MV_col_1_1	5MV_col_2_1	5MV_col_3_1	5MV_col_4_1	5MV_col_5_1	5MV_col_6_1	5MV_col_7_1	5MV_col_8_1	5MV_pad_1_1	5MV_pad_2_1	5MV_pad_3_1	5MV_pad_4_1	5MV_pad_5_1	5MV_pad_6_1	5MV_pad_7_1	5MV_pad_8_1	5P_cad_1_1	5P_cad_2_1	5P_cad_3_1	5P_cad_4_1	5P_cad_5_1	5P_cad_6_1	5P_cad_7_1	5P_cad_8_1	5P_col_1_1	5P_col_2_1	5P_col_3_1	5P_col_4_1	5P_col_5_1	5P_col_6_1	5P_col_7_1	5P_col_8_1	5P_pad_1_1	5P_pad_2_1	5P_pad_3_1	5P_pad_4_1
[truncated: 371 more rows]
[truncated: 33 more columns]

[truncated: 4 more sheets: LC neg data, LC pos data, Lipid data, phenodata]
