# Supplementary material for: Effects of Combined Low Glutathione with Mild Oxidative and Low Phosphorus Stress on the Metabolism of Arabidopsis thaliana
Source: Front Plant Sci. 2017 Aug 28;8:1464. doi: 10.3389/fpls.2017.01464 (PMC5581396; doi:10.3389/fpls.2017.01464)
Supplement: Supplementary file 4 [file Data_Sheet_3.XLSX]

## Sheet: Supp Table S3
Supplemental Table S3. Summarized transcriptome data matrix and the results of statistical data analysis.
FC, fold change; and FDR, false discovery rate.
ID	Transcript ID(Array Design)	Target Description	Representative Public ID	SwissProt	EC	AGI	Gene Ontology Biological Process	Gene Ontology Cellular Component	Gene Ontology Molecular Function	Pathway	InterPro	Transcript Assignments	SK092.CEL	SK093.CEL	SK094.CEL	SK095.CEL	SK096.CEL	SK097.CEL	SK098.CEL	SK099.CEL	SK100.CEL	SK101.CEL	SK102.CEL	SK103.CEL	SK104.CEL	SK105.CEL	SK106.CEL	SK107.CEL	SK108.CEL	SK109.CEL	SK092.CEL.1	SK093.CEL.1	SK094.CEL.1	SK095.CEL.1	SK096.CEL.1	SK097.CEL.1	SK098.CEL.1	SK099.CEL.1	SK100.CEL.1	SK101.CEL.1	SK102.CEL.1	SK103.CEL.1	SK104.CEL.1	SK105.CEL.1	SK106.CEL.1	SK107.CEL.1	SK108.CEL.1	SK109.CEL.1	Log2FC (MV/Cont) in Col-0
244901_at	orf25	hypothetical protein	orf25	A7KNI5	---	ATMG00640	0015986 // ATP synthesis coupled proton transport // inferred from electronic annotation	0000276 // mitochondrial proton-transporting ATP synthase complex, coupling factor F(o) // inferred from electronic annotation /// 0005739 // mitochondrion // inferred from electronic annotation /// 0016020 // membrane // inferred from direct assay	0008270 // zinc ion binding // inferred from direct assay /// 0015078 // hydrogen ion transmembrane transporter activity // inferred from electronic annotation /// 0046933 // hydrogen ion transporting ATP synthase activity, rotational mechanism // traceable author statement	---	---	ATMG00640.1 // | Symbols: ORF25 | encodes a plant b subunit of mitochondrial ATP synthase based on structural similarity and the presence in the F(0) complex. | chrM:188084-188662 REVERSE // tair // 11 // --- /// EF488928 // Arabidopsis thaliana ecotype Columbia orf25 mRNA, partial cds; mitochondrial. // gb // 10 // --- /// NC_001284 // hypothetical protein, Mitochondrion [Arabidopsis thaliana] /…	4.69572	4.65531	4.64676	4.73304	4.68771	4.45378	4.52933	4.60179	4.57281	4.67193	4.87207	4.62352	4.48197	4.40787	4.46816	4.37949	4.33259	4.34531	P	P	P	P	P	P	P	P	P	P	P	P	P	P	P	P	M	A	-0.213261
244902_at	nad4L	NADH dehydrogenase subunit 4L	nad4L	A7KNH4	---	ATMG00650	0042773 // ATP synthesis coupled electron transport // inferred from electronic annotation /// 0045333 // cellular respiration // traceable author statement /// 0055114 // oxidation reduction // inferred from electronic annotation	0005739 // mitochondrion // inferred from electronic annotation /// 0045271 // respiratory chain complex I // traceable author statement	0003954 // NADH dehydrogenase activity // traceable author statement /// 0016651 // oxidoreductase activity, acting on NADH or NADPH // inferred from electronic annotation	---	---	ATMG00650.1 // | Symbols: NAD4L | Encodes NADH dehydrogenase subunit 4L. | chrM:188929-189231 REVERSE // tair // 11 // --- /// EF488919 // Arabidopsis thaliana ecotype Landsberg erecta NADH dehydrogenase subunit 4L mRNA, partial cds; mitochondrial. // gb // 9 // --- /// nad4L // gi|26556996|ref|NC_001284.2|188929:189231:-1 product= NADH dehydrogenase subunit 4L, Mitochondrion [Arabidopsis thalian…	4.71731	4.918	4.91326	4.84878	4.8011	4.76863	5.05996	4.93001	4.89571	4.76408	5.01587	5.02523	4.7597	4.46208	4.61195	4.64716	4.6068	4.39056	P	P	P	P	P	M	P	P	P	P	P	P	P	P	P	P	P	P	-0.238278
244903_at	orf149	hypothetical protein	orf149	---	---	---	---	---	---	---	---	ATMG00660.1 // | Symbols: ORF149 | hypothetical protein | chrM:190104-190553 REVERSE // tair // 11 // ---	7.3398	7.18087	7.32858	7.39521	7.77965	7.63773	6.91783	7.09719	7.00471	7.73476	7.78292	7.74341	7.12107	7.24427	7.32941	7.30531	7.21405	7.39255	P	P	P	P	P	P	P	P	P	P	P	P	P	P	P	P	P	P	-0.0515008
244904_at	orf275	hypothetical protein	orf275	---	---	---	---	---	---	---	---	ATMG00670.1 // | Symbols: ORF275 | hypothetical protein | chrM:191055-191882 REVERSE // tair // 11 // ---	5.63179	5.51916	5.73993	5.91973	6.06543	5.99872	5.70045	5.80941	5.73986	6.0947	6.15095	5.91105	5.8425	5.6177	5.6432	5.67546	5.84929	5.82424	P	P	P	P	P	P	P	P	P	P	P	P	P	P	P	P	P	P	0.0708405
244905_at	orf122c	hypothetical protein	orf122c	---	---	---	---	---	---	---	---	ATMG00680.1 // | Symbols: ORF122C | hypothetical protein | chrM:201729-202097 FORWARD // tair // 11 // ---	3.86386	3.92478	3.87125	3.87482	3.90725	3.99611	4.0461	3.78656	4.11927	4.10548	3.83302	3.92923	3.95359	3.88899	3.93007	3.80844	4.1164	3.92984	A	A	A	A	A	A	A	A	A	A	A	A	A	A	A	A	A	A	0.0375886
244906_at	orf240a	hypothetical protein	orf240a	A7KNI9	---	ATMG00690	0006412 // translation // inferred from electronic annotation	0005622 // intracellular // inferred from electronic annotation /// 0005739 // mitochondrion // inferred from electronic annotation /// 0005840 // ribosome // inferred from electronic annotation	0003735 // structural constituent of ribosome // inferred from electronic annotation	---	IPR008282 // Ribosomal protein S3, N-terminal // 1.4E-5 /// IPR008282 // Ribosomal protein S3, N-terminal // 1.4E-5	ATMG00690.1 // | Symbols: ORF240A | hypothetical protein | chrM:203588-204310 REVERSE // tair // 11 // --- /// EF488933 // Arabidopsis thaliana ecotype Landsberg erecta orf240A mRNA, partial cds; mitochondrial. // gb // 9 // ---	5.30133	5.37706	5.40323	5.33726	5.49977	5.59822	5.42376	5.47584	5.38336	5.23452	5.36507	5.55115	5.4065	5.20054	5.16801	4.98188	4.8475	4.9604	A	A	P	A	M	M	A	P	A	A	A	P	A	A	A	A	A	A	-0.102188
244907_at	orf120	hypothetical protein	orf120	---	---	---	---	---	---	---	IPR001584 // Integrase, catalytic region // 2.9E-4	ATMG00710.1 // | Symbols: ORF120 | hypothetical protein | chrM:207553-207915 REVERSE // tair // 11 // ---	3.15544	3.14528	3.17772	3.17049	2.94032	3.08664	3.22742	2.97162	3.00413	3.20437	3.35943	3.19083	3.04348	3.13954	2.98053	3.02016	2.91311	2.87071	A	A	A	A	A	A	A	A	A	A	A	A	A	A	A	A	A	A	-0.104965
244908_at	orf107d	hypothetical protein	orf107d	---	---	---	---	---	---	---	---	ATMG00720.1 // | Symbols: ORF107D | hypothetical protein | chrM:209499-209822 FORWARD // tair // 11 // ---	3.10441	3.19361	3.0257	3.04738	2.99905	3.2482	2.9453	3.03475	3.11043	3.08525	3.09103	3.08675	3.13843	3.12343	3.07094	3.26089	3.17622	3.22603	A	A	A	A	A	A	A	A	A	A	A	A	A	A	A	A	A	A	0.00302432
244909_at	orf100a	hypothetical protein	orf100a	---	---	---	---	---	---	---	---	ATMG00740.1 // | Symbols: ORF100A | hypothetical protein | chrM:220471-220773 REVERSE // tair // 11 // ---	3.63187	3.45054	3.60546	3.62188	3.63273	3.59593	3.73692	3.41815	3.63187	3.68549	3.78468	3.72727	3.87805	3.63327	3.55051	3.37052	3.67161	3.72909	A	A	A	A	A	A	A	A	A	A	A	A	A	A	A	A	A	A	0.12466
244910_s_at	orf119	hypothetical protein	orf119	---	---	---	---	---	---	---	---	At2g07686 // 68415.t00871 gypsy-like retrotransposon family has a 4.3e-28 P-value blast match to GB:CAB39733 rotease, reverse transcriptase, ribonuclease H, integrase (Gypsy_Ty3-element) [Drosophila buzzatii] // tigr // 11 // --- /// AT2G07686.1 // | Symbols: | transposable element gene | chr2:3309362-3311374 REVERSE // tair // 11 // --- /// ATMG00750.1 // | Symbols: ORF119 | hypothetical protein…	3.09439	3.02457	2.86942	2.94309	2.87165	3.11683	3.02741	2.90004	2.75015	3.11699	3.01382	3.14227	3.07814	3.07705	3.02331	3.01685	3.08934	3.12622	P	P	P	A	A	P	P	A	A	P	P	P	P	P	P	P	P	M	0.06337
244911_at	orf170	hypothetical protein	orf170	---	---	---	---	---	---	---	---	ATMG00820.1 // | Symbols: ORF170 | hypothetical protein | chrM:228573-229085 REVERSE // tair // 11 // ---	2.62743	2.7141	2.74843	2.71577	2.60855	2.8932	2.6451	2.5776	2.62123	2.65011	2.49166	2.67879	2.70695	2.70986	2.59206	2.68724	2.76556	2.67845	A	A	A	A	A	A	A	A	A	A	A	A	A	A	A	A	A	A	-0.0270299
244912_at	ccb382	cytochrome c biogenesis orf382 Protein sequence is in conflict with the conceptual translation	ccb382	A7KNF5	---	AT2G07783	0006461 // protein complex assembly // inferred from electronic annotation /// 0008535 // respiratory chain complex IV assembly // inferred from electronic annotation /// 0015886 // heme transport // inferred from electronic annotation /// 0017004 // cytochrome complex assembly // inferred from electronic annotation	0005739 // mitochondrion // inferred from electronic annotation /// 0016020 // membrane // inferred from electronic annotation	0015232 // heme transporter activity // inferred from electronic annotation	---	IPR002541 // Cytochrome c assembly protein // 1.7E-8 /// IPR002541 // Cytochrome c assembly protein // 1.7E-8	At2g07783 // 68415.t00862 pseudogene, similar to Ccl1 blastp match of 86% identity and 6.4e-177 P-value to GP|1694629|dbj|BAA12329.1||D84373 Ccl1 {Brassica napus} // tigr // 11 // --- /// AT2G07783.1 // | Symbols: | pseudogene, similar to Ccl1, blastp match of 86% identity and 6.4e-177 P-value to GP|1694629|dbj|BAA12329.1||D84373 Ccl1 {Brassica napus} | chr2:3297896-3300043 FORWARD // tair // 11 …	7.80609	7.72137	7.77496	8.00557	8.12389	7.92265	8.15946	7.86847	7.95931	8.2156	8.08032	8.14897	8.15072	8.28071	8.0118	8.51337	8.09316	8.02124	P	P	P	P	P	P	P	P	P	P	P	P	P	P	P	P	P	P	0.380271
244913_at	orf121b	hypothetical protein	orf121b	---	---	---	---	---	---	---	---	ATMG00840.1 // | Symbols: ORF121B | hypothetical protein | chrM:234538-234903 REVERSE // tair // 11 // ---	4.20662	4.12548	3.93095	4.27975	4.0832	4.2438	4.46875	4.21906	4.60558	4.55908	4.25948	4.32004	4.21398	4.40442	4.15284	4.06333	4.34573	4.4322	A	A	A	A	A	A	A	A	A	A	A	A	A	A	A	A	A	A	0.169402
244914_at	orf107e	hypothetical protein	orf107e	---	---	---	---	---	---	---	---	At2g07682 // 68415.t00860 gypsy-like retrotransposon family has a 2.1e-65 P-value blast match to GB:AAD22153 polyprotein (Gypsy_Ty3-element) [Sorghum bicolor] // tigr // 11 // --- /// AT2G07682.1 // | Symbols: | transposable element gene | chr2:3292516-3297403 REVERSE // tair // 11 // --- /// ATMG00850.1 // | Symbols: ORF107E | hypothetical protein | chrM:235338-235661 FORWARD // tair // 11 // ---	2.69157	2.65753	2.54624	2.65998	2.56232	2.64488	2.66369	2.59991	2.64375	2.68699	2.58941	2.62861	2.53632	2.68985	2.65724	2.56232	2.548	2.55833	A	A	A	A	A	A	A	A	A	A	A	A	A	A	A	A	A	A	-0.0039745
244915_s_at	orf158	hypothetical protein	orf158	P92524 /// P92525	---	---	---	0005739 // mitochondrion // inferred from electronic annotation	0005515 // protein binding // inferred from physical interaction	---	---	At2g07682 // 68415.t00860 gypsy-like retrotransposon family has a 2.1e-65 P-value blast match to GB:AAD22153 polyprotein (Gypsy_Ty3-element) [Sorghum bicolor] // tigr // 11 // --- /// AT2G07682.1 // | Symbols: | transposable element gene | chr2:3292516-3297403 REVERSE // tair // 11 // --- /// ATMG00860.1 // | Symbols: ORF158 | hypothetical protein | chrM:235916-236392 FORWARD // tair // 11 // ---	3.44342	3.43619	3.30873	3.40833	3.24114	3.66073	3.58981	3.48025	3.467	3.64305	3.51933	3.4751	3.5128	3.47522	3.23069	3.48876	3.78621	3.48777	A	A	A	A	A	A	A	A	A	A	A	A	A	A	A	A	A	A	0.0101244
244916_at	orf187	hypothetical protein	orf187	P92524 /// P92525	---	ATMG00880	---	0005739 // mitochondrion // inferred from electronic annotation	0005515 // protein binding // inferred from physical interaction	---	---	At2g07682 // 68415.t00860 gypsy-like retrotransposon family has a 2.1e-65 P-value blast match to GB:AAD22153 polyprotein (Gypsy_Ty3-element) [Sorghum bicolor] // tigr // 11 // --- /// AT2G07682.1 // | Symbols: | transposable element gene | chr2:3292516-3297403 REVERSE // tair // 11 // --- /// ATMG00880.1 // | Symbols: ORF187 | hypothetical protein | chrM:237053-237616 FORWARD // tair // 11 // ---…	3.58104	3.78052	3.72398	3.72675	3.66548	3.98481	3.77562	3.86714	3.67961	3.77482	3.92587	3.67627	3.7562	3.66939	3.7187	3.55609	3.77747	3.66296	A	A	A	A	A	A	A	A	A	A	A	A	A	A	A	A	A	A	0.0195863
244917_at	orf184	hypothetical protein	orf184	---	---	---	---	---	---	---	---	ATMG00870.1 // | Symbols: ORF184 | hypothetical protein | chrM:236927-237481 REVERSE // tair // 11 // ---	3.2513	3.17915	3.33767	3.36158	3.1232	3.31759	3.37405	3.32932	3.36611	3.38876	3.21243	3.09527	3.21389	3.22915	3.09731	3.31811	3.12282	3.29417	A	A	A	A	A	A	A	A	A	A	A	A	A	A	A	A	A	A	-0.0759236
244918_at	orf106d	hypothetical protein	orf106d	---	---	---	0006414 // translational elongation // traceable author statement	---	0030533 // triplet codon-amino acid adaptor activity // traceable author statement	---	---	ATMG00890.1 // | Symbols: ORF106D | hypothetical protein | chrM:239636-239956 REVERSE // tair // 11 // ---	2.72492	2.54356	2.66619	2.73595	2.56358	2.66658	2.77004	2.71946	2.82135	2.68144	2.69972	2.5623	2.79854	2.66156	2.70194	2.5599	2.71389	2.62405	A	A	A	A	A	A	A	A	A	A	A	A	A	A	A	A	A	A	0.0757912
244919_at	ccb203	cytochrome c biogenesis orf203 Protein sequence is in conflict with the conceptual translation	ccb203	A7KNF1	---	AT2G07768 /// ATMG00960	0006461 // protein complex assembly // inferred from electronic annotation /// 0008535 // respiratory chain complex IV assembly // inferred from electronic annotation /// 0015886 // heme transport // inferred from electronic annotation /// 0017004 // cytochrome complex assembly // inferred from electronic annotation	0005739 // mitochondrion // inferred from electronic annotation /// 0005743 // mitochondrial inner membrane // inferred from direct assay /// 0016020 // membrane // inferred from electronic annotation /// 0043234 // protein complex // inferred from direct assay	0015232 // heme transporter activity // inferred from electronic annotation	---	---	At2g07768 // 68415.t00844 pseudogene, similar to Ccl1 blastp match of 92% identity and 1.9e-108 P-value to GP|1694631|dbj|BAA12330.1||D84374 Ccl1 {Brassica napus} // tigr // 11 // --- /// AT2G07768.1 // | Symbols: | heme transporter | chr2:3273584-3274154 FORWARD // tair // 9 // --- /// ATMG00960.1 // | Symbols: CCB203 | Encodes a protein of the mitochondrial membrane which has been shown to be p…	4.40258	4.34432	4.23667	4.41961	4.13498	4.23881	4.43187	4.30423	4.3595	4.36554	4.27568	4.49436	4.40962	4.30098	4.35669	4.26378	4.28846	4.07081	A	A	A	A	A	A	A	A	A	A	A	A	A	A	A	A	A	A	0.0279047
244920_s_at	nad3	NADH dehydrogenase subunit 3 Protein sequence is in conflict with the conceptual translation	nad3	Q3EC47	---	AT2G07751	0006120 // mitochondrial electron transport, NADH to ubiquinone // inferred from sequence or structural similarity /// 0055114 // oxidation reduction // inferred from electronic annotation	0012505 // endomembrane system // inferred from electronic annotation	0008137 // NADH dehydrogenase (ubiquinone) activity // inferred from electronic annotation /// 0008137 // NADH dehydrogenase (ubiquinone) activity // inferred from sequence or structural similarity	---	---	At2g07751 // 68415.t00836 NADH-ubiquinone oxidoreductase chain 3, putative identical to NADH-ubiquinone oxidoreductase chain 3 SP:P48908 from [Raphanus sativus]; contains Pfam profile: PF00507 NADH-ubiquinone/plastoquinone oxidoreductase,chain 3 // tigr // 11 // --- /// AT2G07751.1 // | Symbols: | NADH-ubiquinone oxidoreductase chain 3, putative | chr2:3270008-3270364 FORWARD // tair // 11 // ---…	7.33625	7.42457	7.34973	7.41759	7.48193	7.43106	7.33342	7.2058	7.299	7.36104	7.28725	7.31599	7.04515	7.34898	7.27405	7.38713	7.04291	6.99517	P	P	P	P	P	P	P	P	P	P	P	P	P	P	P	P	P	P	-0.147459
244921_s_at	orf114	hypothetical protein	orf114	A7KNI7 /// P92534 /// P92535 /// P92536	---	AT2G07674 /// AT2G07751	0006120 // mitochondrial electron transport, NADH to ubiquinone // inferred from sequence similarity	0005739 // mitochondrion // inferred from electronic annotation /// 0012505 // endomembrane system // inferred from electronic annotation /// 0016020 // membrane // inferred from electronic annotation /// 0016021 // integral to membrane // inferred from electronic annotation /// 0031966 // mitochondrial membrane // inferred from electronic annotation	0008137 // NADH dehydrogenase (ubiquinone) activity // inferred from electronic annotation /// 0008137 // NADH dehydrogenase (ubiquinone) activity // inferred from sequence similarity	---	---	ATMG01000.1 // | Symbols: ORF114 | hypothetical protein | chrM:260963-261307 REVERSE // tair // 11 // --- /// BT010728 // Arabidopsis thaliana At2g07674 mRNA, complete cds. // gb // 9 // --- /// EF488930 // Arabidopsis thaliana ecotype Columbia orf114 mRNA, partial cds; mitochondrial. // gb // 10 // ---	6.25514	6.21265	6.29538	6.39713	6.48477	6.23986	6.43346	6.26036	6.26254	6.46639	6.07138	6.22587	6.01903	6.43041	6.29264	6.40009	6.03742	6.02838	P	P	P	P	P	P	P	P	P	P	P	P	P	P	P	P	P	P	-0.00702813
244922_s_at	orf118	hypothetical protein	orf118	P92534 /// P92535 /// P92536 /// Q3EC50	---	AT2G07674	---	0005739 // mitochondrion // inferred from electronic annotation /// 0012505 // endomembrane system // inferred from electronic annotation /// 0016020 // membrane // inferred from electronic annotation /// 0016021 // integral to membrane // inferred from electronic annotation /// 0031966 // mitochondrial membrane // inferred from electronic annotation	---	---	---	At2g07674 // 68415.t00835 expressed protein // tigr // 11 // --- /// AT2G07674.1 // | Symbols: | unknown protein | chr2:3269151-3269906 FORWARD // tair // 11 // --- /// ATMG01010.1 // | Symbols: ORF118 | hypothetical protein | chrM:261105-261461 REVERSE // tair // 11 // --- /// BT010728 // Arabidopsis thaliana At2g07674 mRNA, complete cds. // gb // 11 // --- /// NM_126731 // Arabidopsis thaliana …	3.41315	3.52167	3.46129	3.55118	3.83887	3.64058	3.64399	3.50434	3.57557	3.53979	3.45352	3.53174	3.53294	3.51279	3.66602	3.36615	3.54458	3.54369	A	P	P	P	P	P	M	A	A	M	P	M	A	P	P	A	P	A	0.105214
244923_s_at	orf135b	orf153b orf153b	orf135b	P92534 /// P92535 /// P92536	---	AT2G07674	---	0005739 // mitochondrion // inferred from electronic annotation /// 0012505 // endomembrane system // inferred from electronic annotation /// 0016020 // membrane // inferred from electronic annotation /// 0016021 // integral to membrane // inferred from electronic annotation /// 0031966 // mitochondrial membrane // inferred from electronic annotation	---	---	---	ATMG01020.1 // | Symbols: ORF153B | hypothetical protein | chrM:261617-262078 REVERSE // tair // 11 // --- /// BT010728 // Arabidopsis thaliana At2g07674 mRNA, complete cds. // gb // 11 // ---	5.32891	5.34941	5.18168	5.34411	5.40064	5.39799	5.45234	5.36001	5.34706	5.46966	5.45522	5.27278	5.4011	5.33243	5.27912	5.19466	5.42191	5.5637	A	A	A	A	M	A	A	A	A	A	M	A	A	A	A	M	A	A	0.0508827
244924_at	orf107f	hypothetical protein	orf107f	---	---	---	---	---	---	---	---	AT2G07664.1 // | Symbols: | Pseudogene of ATMG01040 | chr2:3260447-3260769 FORWARD // tair // 11 // --- /// ATMG01040.1 // | Symbols: ORF107F | hypothetical protein | chrM:270238-270561 REVERSE // tair // 11 // ---	4.5683	4.60914	4.52564	4.52832	4.50612	4.64995	4.70595	4.58056	4.59987	4.54943	4.6488	4.46476	4.6374	4.43832	4.7143	4.55711	4.32445	4.4247	A	M	A	A	A	M	A	A	A	A	A	A	P	A	A	A	A	A	0.0289827
244925_at	nad7	NADH dehydrogenase subunit 7	nad7	---	---	---	---	---	---	---	---	ATMG00510.1 // | Symbols: NAD7 | NADH dehydrogenase subunit 7 | chrM:132071-138153 FORWARD // tair // 11 // --- /// nad7 // gi|26556996|ref|NC_001284.2|132071:138153:1 product= NADH dehydrogenase subunit 7, Mitochondrion [Arabidopsis thaliana] // ncbi_organelle // 11 // --- /// NC_001284 // NADH dehydrogenase subunit 7, Mitochondrion [Arabidopsis thaliana] // ncbi_mito // 11 // ---	4.56447	4.68797	4.62345	4.47674	4.68771	4.49953	4.90064	4.40049	4.54994	4.74612	4.74819	4.64637	4.52934	4.67468	4.41924	4.57948	5.09573	4.77682	A	A	A	A	A	A	A	A	A	A	A	A	A	A	A	A	A	A	-0.0842109
244926_s_at	matR	maturase	matR	Q0WLJ2 /// Q6ID28 /// Q8GXF9	---	AT2G07711 /// AT2G07712	0006278 // RNA-dependent DNA replication // inferred from electronic annotation /// 0008380 // RNA splicing // inferred from electronic annotation	---	0003723 // RNA binding // inferred from electronic annotation /// 0003964 // RNA-directed DNA polymerase activity // inferred from electronic annotation	---	IPR000477 // RNA-directed DNA polymerase (Reverse transcriptase) // 8.9E-13	AK230207 // Arabidopsis thaliana mRNA for maturase, complete cds, clone: RAFL22-97-B14. // gb // 11 // --- /// At2g07712 // 68415.t00897 pseudogene, similar to maturase-related protein blastp match of 86% identity and 2.9e-305 P-value to GP|840924|gb|AAA67711.1||U09988 maturase-related protein {Glycine max} // tigr // 11 // --- /// AT2G07712.1 // | Symbols: | pseudogene, similar to maturase-relat…	2.95361	3.18851	3.05584	3.15546	3.13462	3.01631	3.37777	3.17583	3.23426	3.0517	3.40312	3.21097	3.09249	3.28925	3.14959	2.90651	3.20273	3.18364	A	A	A	A	A	A	A	A	A	A	A	A	A	A	A	A	A	A	0.111123
244927_at	orf109	hypothetical protein	orf109	P93308	---	AT2G07776	---	0005739 // mitochondrion // inferred from electronic annotation	---	---	---	AT2G07663.1 // | Symbols: | Pseudogene of AT2G07776 | chr2:3403717-3404046 REVERSE // tair // 11 // --- /// At2g07776 // 68415.t00826 hypothetical protein // tigr // 11 // --- /// AT2G07776.2 // | Symbols: | unknown protein | chr2:3246037-3246366 REVERSE // tair // 11 // --- /// ATMG00530.1 // | Symbols: ORF109 | hypothetical protein | chrM:147282-147611 REVERSE // tair // 11 // --- /// NM_201708…	4.02507	4.09381	3.80258	4.04354	3.75951	4.27842	4.0964	4.12237	4.34325	4.17964	4.19832	4.02384	4.06843	4.03365	4.0836	4.16549	4.24259	3.9194	A	A	A	A	A	A	A	M	A	A	A	A	A	A	A	A	A	A	0.0880723
244928_s_at	orfX	hypothetical protein	orfX	A7KNJ1	---	AT2G07716	0006412 // translation // inferred from electronic annotation /// 0006412 // translation // inferred from sequence or structural similarity	0005622 // intracellular // inferred from electronic annotation /// 0005739 // mitochondrion // inferred from electronic annotation /// 0005840 // ribosome // inferred from electronic annotation /// 0015934 // large ribosomal subunit // inferred from sequence or structural similarity	0003735 // structural constituent of ribosome // inferred from electronic annotation /// 0003735 // structural constituent of ribosome // inferred from sequence or structural similarity	---	---	At2g07716 // 68415.t00901 pseudogene, similar to orfx blastp match of 85% identity and 5.5e-116 P-value to GP|287897|emb|CAA42649.1||X60046 orfx {Oenothera berteriana} // tigr // 11 // --- /// AT2G07716.1 // | Symbols: | pseudogene, similar to orfx, blastp match of 85% identity and 5.5e-116 P-value to GP|287897|emb|CAA42649.1||X60046 orfx {Oenothera berteriana} | chr2:3413955-3414838 FORWARD // t…	6.3104	6.59477	6.46343	6.3186	6.53294	6.35062	6.35548	6.27483	6.44646	6.43729	6.67825	6.22174	6.2456	6.47746	6.21933	6.19445	6.04882	6.03055	P	P	P	P	P	P	P	P	P	P	P	P	P	P	P	P	A	P	-0.142068
244929_at	nad4	NADH dehydrogenase subunit 4	nad4	---	---	---	---	---	---	---	---	ATMG00580.1 // | Symbols: NAD4 | NADH dehydrogenase subunit 4 | chrM:161693-169674 FORWARD // tair // 11 // --- /// nad4 // gi|26556996|ref|NC_001284.2|161693:169674:1 product= NADH dehydrogenase subunit 4, Mitochondrion [Arabidopsis thaliana] // ncbi_organelle // 11 // --- /// NC_001284 // NADH dehydrogenase subunit 4, Mitochondrion [Arabidopsis thaliana] // ncbi_mito // 11 // ---	7.45655	7.82658	7.60121	7.62068	7.83942	7.62416	7.78696	7.74831	7.77427	7.98696	7.71041	7.72661	7.86757	8.01084	7.72452	7.75875	7.73523	7.71079	P	P	P	P	P	P	P	P	P	P	P	P	P	P	P	P	P	P	0.239529
244930_at	orf106c	hypothetical protein	orf106c	P93315	---	AT2G07809	---	0005739 // mitochondrion // inferred from electronic annotation	---	---	---	AT2G07809.1 // | Symbols: | Pseudogene of ATMG00600 | chr2:3430672-3430992 FORWARD // tair // 11 // --- /// ATMG00600.1 // | Symbols: ORF106C | hypothetical protein | chrM:174205-174525 FORWARD // tair // 11 // --- /// EF182951 // Arabidopsis thaliana clone asmbl_5183 unknown mRNA sequence. // gb_htc // 11 // ---	3.15006	3.05444	2.90865	3.01435	3.13891	2.94692	3.18171	3.10933	3.14539	3.09192	2.9684	3.1399	3.28123	3.00996	2.93719	2.99045	2.90128	3.06814	A	A	A	A	A	A	A	A	A	A	A	A	A	A	A	A	A	A	0.03841
244931_at	orf110b	hypothetical protein	orf110b	---	---	---	---	---	---	---	---	ATMG00630.1 // | Symbols: ORF110B | hypothetical protein | chrM:183111-183443 FORWARD // tair // 11 // ---	2.96774	2.90589	3.08307	3.0406	3.0176	3.02901	2.97394	3.10126	3.04891	3.10903	3.06888	2.99567	3.15387	2.80393	2.91533	2.8314	3.07098	2.86589	A	A	A	A	A	A	A	A	M	A	A	A	A	A	A	A	A	A	-0.0278582
244932_at	psaC	PSI 9KDa protein	psaC	---	---	---	---	---	---	---	---	ATCG01060.1 // | Symbols: PSAC | Encodes the PsaC subunit of photosystem I. | chrC:117318-117563 REVERSE // tair // 11 // --- /// NC_000932 // photosystem I subunit VII, Chloroplast [Arabidopsis thaliana] // ncbi_mito // 11 // --- /// psaC // gi|7525012|ref|NC_000932.1|117318:117563:-1 product= photosystem I subunit VII, Chloroplast [Arabidopsis thaliana] // ncbi_organelle // 11 // ---	6.50723	6.84196	6.8479	6.699	6.92615	6.41466	6.903	6.64852	6.71854	6.51373	6.40329	6.50611	6.67744	7.03847	6.67541	6.80476	6.3952	6.11862	P	P	P	P	P	P	P	P	P	P	P	P	P	P	P	P	P	P	0.0647434
244933_at	ndhE	NADH dehydrogenase ND4L	ndhE	---	---	---	---	---	---	---	---	ATCG01070.1 // | Symbols: NDHE | NADH dehydrogenase ND4L | chrC:117804-118109 REVERSE // tair // 11 // --- /// NC_000932 // NADH dehydrogenase subunit 4L, Chloroplast [Arabidopsis thaliana] // ncbi_mito // 11 // --- /// ndhE // gi|7525012|ref|NC_000932.1|117804:118109:-1 product= NADH dehydrogenase subunit 4L, Chloroplast [Arabidopsis thaliana] // ncbi_organelle // 11 // ---	8.79074	9.59698	9.44401	9.37377	9.1756	8.98891	9.33799	9.00916	9.13264	9.07161	8.50125	8.9189	8.66855	9.09333	8.8117	9.04622	7.86447	7.88899	P	P	P	P	P	P	P	P	P	P	P	P	P	P	P	P	P	P	-0.419387
244934_at	ndhG	NADH dehydrogenase ND6	ndhG	---	---	---	---	---	---	---	---	ATCG01080.1 // | Symbols: NDHG | NADH dehydrogenase ND6 | chrC:118377-118907 REVERSE // tair // 11 // --- /// NC_000932 // NADH dehydrogenase subunit 6, Chloroplast [Arabidopsis thaliana] // ncbi_mito // 11 // --- /// ndhG // gi|7525012|ref|NC_000932.1|118377:118907:-1 product= NADH dehydrogenase subunit 6, Chloroplast [Arabidopsis thaliana] // ncbi_organelle // 11 // ---	6.62691	7.22544	7.0996	7.00676	7.25423	7.03162	7.08143	6.80279	7.04068	6.9462	6.75129	6.75212	7.15141	7.31432	6.71334	6.93936	6.54235	6.5714	P	P	P	P	P	P	P	P	P	P	P	P	P	P	P	P	P	P	0.0757125
244935_at	ndhI	NADH dehydrogenase subunit	ndhI	---	---	---	---	---	---	---	---	ATCG01090.1 // | Symbols: NDHI | Encodes subunit of the chloroplast NAD(P)H dehydrogenase complex | chrC:119244-119762 REVERSE // tair // 11 // --- /// NC_000932 // NADH dehydrogenase subunit I, Chloroplast [Arabidopsis thaliana] // ncbi_mito // 11 // --- /// ndhI // gi|7525012|ref|NC_000932.1|119244:119762:-1 product= NADH dehydrogenase subunit I, Chloroplast [Arabidopsis thaliana] // ncbi_organ…	13.1096	13.1592	13.113	13.2135	13.0972	13.1077	13.1144	13.1142	13.0698	13.1705	13.0797	13.1812	13.0867	13.1612	13.1606	13.1804	13.0587	13.1632	P	P	P	P	P	P	P	P	P	P	P	P	P	P	P	P	P	P	0.00888593
244936_at	ndhA	NADH dehydrogenase ND1	ndhA	---	---	---	---	---	---	---	---	ATCG01100.1 // | Symbols: NDHA | NADH dehydrogenase ND1 | chrC:119847-122009 REVERSE // tair // 11 // --- /// NC_000932 // NADH dehydrogenase subunit 1, Chloroplast [Arabidopsis thaliana] // ncbi_mito // 11 // --- /// ndhA // gi|7525012|ref|NC_000932.1|119847:122009:-1 product= NADH dehydrogenase subunit 1, Chloroplast [Arabidopsis thaliana] // ncbi_organelle // 11 // ---	11.9539	12.1526	12.0685	12.1046	11.9992	11.9771	11.9159	11.9914	11.8726	12.0763	12.0135	12.016	11.9172	12.1774	12.1907	12.0893	11.8304	11.9898	P	P	P	P	P	P	P	P	P	P	P	P	P	P	P	P	P	P	0.0367927
244937_at	ndhH	NADH dehydrogenase 49KDa protein	ndhH	---	---	---	---	---	---	---	---	ATCG01110.1 // | Symbols: NDHH | Encodes the 49KDa plastid NAD(P)H dehydrogenase subunit H protein. Its transcription is regulated by an ndhF-specific plastid sigma factor, SIG4. | chrC:122011-123192 REVERSE // tair // 11 // --- /// NC_000932 // NADH dehydrogenase subunit 7, Chloroplast [Arabidopsis thaliana] // ncbi_mito // 11 // --- /// ndhH // gi|7525012|ref|NC_000932.1|122011:123192:-1 produc…	7.88269	8.15992	8.13709	8.06931	8.28291	8.07959	7.73128	7.90379	7.80324	8.00512	8.05806	8.00484	8.22426	8.04055	8.13742	7.98781	7.49824	7.70177	P	P	P	P	P	P	P	P	P	P	P	P	P	P	P	P	P	P	0.0741765
244938_at	rps15	ribosomal protein S15	rps15	---	---	---	---	---	---	---	---	ATCG01120.1 // | Symbols: RPS15 | encodes a chloroplast ribosomal protein S15, a constituent of the small subunit of the ribosomal complex | chrC:123296-123562 REVERSE // tair // 11 // --- /// NC_000932 // ribosomal protein S15, Chloroplast [Arabidopsis thaliana] // ncbi_mito // 11 // --- /// rps15 // gi|7525012|ref|NC_000932.1|123296:123562:-1 product= ribosomal protein S15, Chloroplast [Arabido…	7.80165	8.17273	8.29674	8.12405	8.37845	8.17761	8.08408	7.80304	7.92114	8.17985	7.83007	7.96806	7.8917	8.39878	8.00311	8.01489	7.51415	7.71769	P	P	P	P	P	P	P	P	P	P	P	P	P	P	P	P	P	P	0.00748876
244939_at	rps12.1	ribosomal protein S12 (trans-splice part 1 of 2)	rps12.1	---	---	---	---	---	---	---	---	ATCG00065.1 // | Symbols: RPS12A, RPS12 | chloroplast gene encoding ribosomal protein s12. The gene is located in three distinct loci on the chloroplast genome and is transpliced to make one transcript. | chrC:69611-69724 REVERSE // tair // 11 // --- /// rps12 // gi|7525012|ref|NC_000932.1|69611:140650: product= ribosomal protein S12, Chloroplast [Arabidopsis thaliana] // ncbi_organelle // 11 // …	9.1673	9.32105	9.36379	9.20378	9.23409	9.1555	9.0616	9.06224	8.88292	9.09838	8.74756	8.82185	9.0292	9.26817	9.21933	8.64559	8.41163	8.53441	P	P	P	P	P	P	P	P	P	P	P	P	P	P	P	P	P	P	-0.111811
244940_at	rps12.2	ribosomal protein S12 (trans-splice part 2 of 2)	rps12.2	---	---	---	---	---	---	---	---	ATCG00905.1 // | Symbols: RPS12C, RPS12 | chloroplast gene encoding ribosomal protein s12. The gene is located in three distinct loci on the chloroplast genome and is transpliced to make one transcript. | chrC:97999-98793 REVERSE // tair // 9 // --- /// ATCG01230.1 // | Symbols: RPS12B, RPS12 | chloroplast gene encoding ribosomal protein s12. The gene is located in three distinct loci on the chlo…	11.8438	11.8995	11.8897	11.8534	11.8428	11.7757	11.6636	11.7059	11.5914	11.8232	11.8428	11.6935	11.6734	11.8505	11.7906	11.564	11.4256	11.503	P	P	P	P	P	P	P	P	P	P	P	P	P	P	P	P	P	P	-0.106123
244941_at	orf153a	hypothetical protein	orf153a	---	---	---	---	---	---	---	---	ATMG00010.1 // | Symbols: ORF153A | hypothetical protein | chrM:273-734 REVERSE // tair // 11 // ---	4.04666	3.92509	3.67663	3.68439	3.73444	4.00086	4.13337	3.84008	4.04013	3.9407	3.90496	3.8833	3.97581	3.8261	3.77456	3.67457	4.00758	3.94588	A	A	A	A	A	A	A	A	A	A	A	A	A	A	A	A	A	A	-0.0239655
244942_at	orf131	hypothetical protein	orf131	---	---	---	---	---	---	---	---	ATMG00050.1 // | Symbols: ORF131 | hypothetical protein | chrM:16856-17251 FORWARD // tair // 11 // ---	3.61298	3.56656	3.64796	3.53759	3.49995	3.53086	3.60246	3.58097	3.56238	3.67983	3.678	3.64593	3.44004	3.54651	3.52831	3.47614	3.57216	3.51804	A	A	A	A	A	A	A	A	A	A	A	A	A	A	A	A	A	A	-0.10421
244943_at	nad9	NADH dehydrogenase subunit 9	nad9	A7KNI3	---	ATMG00070	0045333 // cellular respiration // traceable author statement /// 0055114 // oxidation reduction // inferred from electronic annotation	0005739 // mitochondrion // inferred from electronic annotation /// 0005747 // mitochondrial respiratory chain complex I // inferred from direct assay /// 0045271 // respiratory chain complex I // inferred from direct assay	0003954 // NADH dehydrogenase activity // traceable author statement /// 0008137 // NADH dehydrogenase (ubiquinone) activity // inferred from electronic annotation /// 0008270 // zinc ion binding // inferred from direct assay /// 0016491 // oxidoreductase activity // inferred from electronic annotation /// 0050897 // cobalt ion binding // inferred from direct assay	---	---	ATMG00070.1 // | Symbols: NAD9 | NADH dehydrogenase subunit 9 | chrM:23663-24235 REVERSE // tair // 11 // --- /// EF488926 // Arabidopsis thaliana ecotype Columbia NADH dehydrogenase subunit 9 mRNA, partial cds; mitochondrial. // gb // 9 // --- /// nad9 // gi|26556996|ref|NC_001284.2|23663:24235:-1 product= NADH dehydrogenase subunit 9, Mitochondrion [Arabidopsis thaliana] // ncbi_organelle // 11…	4.88048	4.89628	5.02383	4.99296	4.88594	4.81209	4.94187	5.02677	4.91748	5.10899	4.98588	4.88304	4.29059	4.90089	4.64148	4.68126	4.54212	4.12159	P	P	P	P	P	P	P	P	P	P	P	P	P	P	P	P	P	P	-0.322542
244944_s_at	rpl16.mitochondria	ribosomal protein L16	rpl16.mitochondria	---	---	---	---	---	---	---	---	ATMG00080.1 // | Symbols: RPL16 | encodes a mitochondrial ribosomal protein L16, which is a constituent of the large ribosomal subunit | chrM:25076-25615 REVERSE // tair // 11 // --- /// ATMG00090.1 // | Symbols: | ribosomal protein S3 | chrM:25482-28733 REVERSE // tair // 11 // --- /// NC_001284 // ribosomal protein L16, Mitochondrion [Arabidopsis thaliana] // ncbi_mito // 11 // --- /// NC_00128…	7.42206	7.94816	7.83476	7.66682	7.85913	7.62058	7.58903	7.54901	7.34379	7.6773	7.55058	7.64836	7.47997	7.82355	7.771	7.64836	6.9401	6.95422	P	P	P	P	P	P	P	P	P	P	P	P	P	P	P	P	P	P	-0.0434897
244945_at	ccb206	cytochrome c biogenesis orf206	ccb206	---	---	---	---	---	---	---	---	ATMG00110.1 // | Symbols: CCB206 | Encodes a mitochondria-encoded cytochrome c biogenesis protein. | chrM:30463-31083 FORWARD // tair // 11 // --- /// ccb206 // gi|26556996|ref|NC_001284.2|30463:31083:1 product= cytochrome c biogenesis orf206, Mitochondrion [Arabidopsis thaliana] // ncbi_organelle // 11 // --- /// NC_001284 // cytochrome c biogenesis orf206, Mitochondrion [Arabidopsis thaliana] /…	4.54532	4.09196	3.89588	4.07371	4.12582	4.12562	4.09539	4.01963	4.10467	4.36789	4.25784	4.26267	4.12496	3.94885	3.84797	4.1354	4.0072	3.99053	P	M	A	M	A	A	P	M	A	P	P	M	A	A	A	P	P	P	-0.203792
244946_at	orf143	hypothetical protein	orf143	---	---	---	---	---	---	---	---	ATMG00120.1 // | Symbols: ORF143 | hypothetical protein | chrM:32041-32472 REVERSE // tair // 0 // chrChrM:32040-32472(-)	3.20859	3.23426	3.18123	3.03917	3.19287	3.15796	3.3836	3.22606	3.26194	3.0919	3.14675	3.3342	3.37307	3.28201	3.33833	3.34924	3.31361	3.26129	A	A	A	A	A	A	A	A	A	A	A	A	A	A	A	A	A	A	0.123111
244947_at	orf121a	hypothetical protein	orf121a	---	---	---	---	---	---	---	---	ATMG00130.1 // | Symbols: ORF121A | hypothetical protein | chrM:34190-34555 FORWARD // tair // 11 // ---	3.04817	2.97173	2.89001	2.95735	3.23631	2.94283	3.0775	3.07663	2.95651	3.07583	3.16182	2.913	3.09097	2.94114	2.97929	2.90508	3.08721	2.96858	A	A	A	A	A	A	A	A	A	P	A	A	A	A	A	A	A	A	0.0338311
244948_at	orf167	hypothetical protein	orf167	---	---	---	---	---	---	---	---	ATMG00140.1 // | Symbols: ORF167 | hypothetical protein | chrM:34599-35102 FORWARD // tair // 11 // ---	3.03977	2.90583	2.71121	2.84339	2.81138	2.90538	2.91007	2.90632	2.98406	2.96371	2.98641	3.02877	2.94289	2.9781	2.92534	2.86662	3.1224	2.92534	A	A	A	A	A	A	A	A	A	A	A	A	A	A	A	A	A	A	0.0631717
244949_at	orf116	hypothetical protein	orf116	---	---	---	---	---	---	---	---	ATMG00150.1 // | Symbols: ORF116 | hypothetical protein | chrM:35782-36132 FORWARD // tair // 11 // ---	3.70398	3.66886	3.66317	3.61852	3.46515	3.7262	3.7041	3.8034	3.57497	3.6644	3.60959	3.57069	3.73149	3.71572	3.50516	3.93229	3.78896	3.59755	A	A	A	A	A	A	A	A	A	A	A	A	A	A	A	A	A	A	-0.0278767
244950_at	cox2	cytochrome c oxidase subunit 2	cox2	A7KNG1	---	---	0006810 // transport // inferred from electronic annotation /// 0022900 // electron transport chain // inferred from electronic annotation /// 0022904 // respiratory electron transport chain // inferred from electronic annotation	0005739 // mitochondrion // inferred from electronic annotation /// 0005743 // mitochondrial inner membrane // inferred from electronic annotation /// 0016020 // membrane // inferred from electronic annotation /// 0016021 // integral to membrane // inferred from electronic annotation /// 0070469 // respiratory chain // inferred from electronic annotation	0004129 // cytochrome-c oxidase activity // inferred from electronic annotation /// 0005507 // copper ion binding // inferred from electronic annotation /// 0009055 // electron carrier activity // inferred from electronic annotation /// 0020037 // heme binding // inferred from electronic annotation /// 0046872 // metal ion binding // inferred from electronic annotation	---	---	ATMG00160.1 // | Symbols: COX2 | cytochrome c oxidase subunit 2 | chrM:40502-42628 REVERSE // tair // 11 // --- /// cox2 // gi|26556996|ref|NC_001284.2|40502:42628:-1 product= cytochrome c oxidase subunit 2, Mitochondrion [Arabidopsis thaliana] // ncbi_organelle // 11 // --- /// EF488904 // Arabidopsis thaliana ecotype Columbia cytochrome c oxidase subunit 2 mRNA, partial cds; mitochondrial. // g…	4.56312	4.53977	4.44542	4.61018	4.51524	4.4457	4.69846	4.46784	4.46193	4.48914	4.54733	4.57878	4.45294	4.53647	4.07525	4.48721	4.21293	4.18714	P	P	P	P	P	P	P	P	P	P	P	P	P	P	P	P	A	M	-0.161218
244951_s_at	ccb452	cytochrome c biogenesis orf452	ccb452	A7KNF7 /// Q56XW3	---	AT2G07723	---	0005739 // mitochondrion // inferred from electronic annotation	---	---	---	At2g07723 // 68415.t00908 pseudogene, similar to orf454~homology with two ORFs from Marchantia polymorpha mtDNA (orf169 and orf322), high similarity to 3'-terminal part of ccl1 of Rhodobacter blastp match of 76% identity and 3.4e-193 P-value to GP|459537|emb|CAA54966.1||X78036 orf454~homology with two ORFs from Marchantia polymorpha mtDNA (orf169 and orf322), high similarity to 3'-terminal part o…	6.27548	6.26889	6.20571	6.35329	6.47091	6.27387	6.38285	6.35501	6.33749	6.34577	6.55324	6.58989	5.86059	6.06154	5.90969	6.14312	6.06985	6.06938	P	P	P	P	P	P	P	P	P	P	P	P	P	P	P	P	P	P	-0.306083
244952_at	orf101a	hypothetical protein	orf101a	---	---	---	---	---	---	---	---	AT2G07799.1 // | Symbols: | Pseudogene of ATMG00260 | chr2:3466756-3467061 FORWARD // tair // 11 // --- /// ATMG00260.1 // | Symbols: ORF101A | hypothetical protein | chrM:76132-76437 FORWARD // tair // 11 // ---	3.61298	3.40684	3.48731	3.59156	3.51838	3.58965	3.55876	3.61119	3.79473	3.64865	3.74632	3.72257	3.44596	3.55886	3.58601	3.6418	3.62478	3.78849	M	A	A	A	A	A	A	A	A	M	A	A	A	A	A	A	A	M	0.0279016
244953_s_at	nad6	NADH dehydrogenase subunit 6	nad6	A7KNH9	---	AT2G07731	0055114 // oxidation reduction // inferred from electronic annotation	0005739 // mitochondrion // inferred from electronic annotation /// 0016020 // membrane // inferred from electronic annotation /// 0016021 // integral to membrane // inferred from electronic annotation	0008137 // NADH dehydrogenase (ubiquinone) activity // inferred from electronic annotation /// 0016491 // oxidoreductase activity // inferred from electronic annotation	---	---	At2g07731 // 68415.t00915 pseudogene, similar to NADH-ubiquinone oxidoreductase chain 6 (EC 1.6.5.3). [Field mustard] blastp match of 96% identity and 3.7e-99 P-value to SP|Q01825|NU6M_ARATH NADH-ubiquinone oxidoreductase chain 6 (EC 1.6.5.3). [Field mustard] {Brassica campestris} // tigr // 11 // --- /// AT2G07731.1 // | Symbols: | pseudogene, similar to NADH-ubiquinone oxidoreductase chain 6 (E…	3.54187	3.46198	3.65923	3.70099	3.70207	3.56919	3.64505	3.45871	3.65064	3.77848	3.51668	3.57581	3.59949	3.46586	3.55064	3.60569	3.50376	3.56937	P	P	P	P	P	P	P	A	P	P	P	P	P	P	P	P	A	P	-0.0156958
244954_s_at	orf110a	hypothetical protein	orf110a	---	---	AT2G07732	0015977 // carbon fixation // inferred from electronic annotation	---	0016984 // ribulose-bisphosphate carboxylase activity // inferred from electronic annotation	---	---	At2g07732 // 68415.t00916 pseudogene, similar to ribulose-1,5-bisphosphate carboxylase/oxygenase large subunit blastp match of 96% identity and 3.2e-94 P-value to GP|17939362|gb|AAA33356.2||L22440 ribulose-1,5-bisphosphate carboxylase/oxygenase large subunit {Gyrostemon tepperi} // tigr // 11 // --- /// AT2G07732.1 // | Symbols: | ribulose-bisphosphate carboxylase | chr2:3468168-3468774 REVERSE /…	3.03149	3.13642	2.97519	2.83736	3.04633	2.86373	2.97863	3.04633	2.9593	3.08566	3.10684	2.92024	3.02777	2.86827	2.81912	2.76501	2.96058	2.84285	A	A	A	A	A	A	A	A	A	A	A	A	A	A	A	A	A	A	-0.142647
244955_at	orf127	hypothetical protein	orf127	---	---	---	---	---	---	---	---	ATMG00320.1 // | Symbols: ORF127 | hypothetical protein | chrM:91001-91384 FORWARD // tair // 11 // ---	3.08328	2.94345	3.08882	3.01515	3.02018	2.89066	3.12201	2.88051	3.13307	2.98528	3.02236	3.00329	2.96328	3.07705	2.78525	2.92362	3.01453	3.23728	A	A	A	A	A	A	A	A	A	A	A	A	A	A	A	A	A	A	-0.0966516
244956_s_at	orf154	hypothetical protein	orf154	---	---	---	---	---	---	---	---	At2g07737 // 68415.t00922 pseudogene, similar to putative reverse transcriptase blastp match of 43% identity and 2.8e-43 P-value to GP|13786450|gb|AAK39575.1|AC025296_10|AC025296 putative reverse transcriptase {Oryza sativa} // tigr // 11 // --- /// AT2G07737.1 // | Symbols: | transposable element gene | chr2:3481085-3482066 REVERSE // tair // 11 // --- /// ATMG00310.1 // | Symbols: ORF154 | hypo…	3.72188	3.4315	3.5416	3.65563	3.53511	3.62934	3.70653	3.59634	3.37025	3.62692	3.62643	3.54503	3.56881	3.62825	3.45741	3.42417	3.53441	3.60135	M	A	A	M	A	A	M	A	A	A	A	A	A	A	A	A	A	A	-0.0135063
244957_at	orf157	hypothetical protein	orf157	---	---	---	---	---	---	---	---	ATMG00400.1 // | Symbols: ORF157 | hypothetical protein | chrM:110930-111403 REVERSE // tair // 11 // --- /// hypothetical_protein // gi|26556996|ref|NC_001284.2|110930:111403:-1 product= hypothetical protein, Mitochondrion [Arabidopsis thaliana] // ncbi_organelle // 11 // --- /// NC_001284 // hypothetical protein, Mitochondrion [Arabidopsis thaliana] // ncbi_mito // 11 // ---	3.92679	3.94208	4.05252	3.90072	3.96327	4.07959	4.29404	3.88266	3.93259	4.20311	3.80861	3.92805	3.87217	4.20688	3.98481	3.95147	3.86478	3.96822	M	P	P	P	P	A	P	P	A	P	A	P	A	P	P	P	A	P	0.0474911
244958_at	orf106b	hypothetical protein	orf106b	---	---	---	---	---	---	---	---	ATMG00450.1 // | Symbols: ORF106B | hypothetical protein | chrM:119381-119701 REVERSE // tair // 11 // ---	3.67968	3.87465	3.62355	3.70936	3.60893	3.67533	3.67035	3.64729	3.71832	3.82059	3.67763	3.67723	3.65618	3.53117	3.48965	3.57046	3.65677	3.66447	A	A	A	A	A	A	A	A	A	A	A	A	A	A	A	A	A	A	-0.166962
244959_s_at	orf107c	hypothetical protein	orf107c	P93305 /// Q6DR80	---	AT2G07708	---	0005739 // mitochondrion // inferred from electronic annotation	---	---	IPR008686 // Mitovirus RNA-dependent RNA polymerase // 5.7E-8	At2g07708 // 68415.t00893 expressed protein // tigr // 11 // --- /// AT2G07708.1 // | Symbols: | unknown protein | chr2:3386851-3388033 FORWARD // tair // 11 // --- /// ATMG00490.1 // | Symbols: ORF107C | hypothetical protein | chrM:130817-131140 FORWARD // tair // 11 // --- /// ATMG00500.1 // | Symbols: ORF141 | hypothetical protein | chrM:130968-131393 FORWARD // tair // 11 // --- /// BT030660 …	6.03097	5.78605	5.96269	5.87372	5.94579	5.88999	5.63318	5.76697	5.70152	6.11482	5.90696	5.95563	5.60812	5.93201	5.79529	5.80156	5.36478	5.70449	P	P	P	P	P	P	P	P	P	P	P	P	P	P	P	P	P	P	-0.148096
244960_at	rpl32	ribosomal protein L32	rpl32	---	---	---	---	---	---	---	---	ATCG01020.1 // | Symbols: RPL32 | encodes a chloroplast ribosomal protein L32, a constituent of the large subunit of the ribosomal complex | chrC:113449-113607 FORWARD // tair // 11 // --- /// NC_000932 // ribosomal protein L32, Chloroplast [Arabidopsis thaliana] // ncbi_mito // 11 // --- /// rpl32 // gi|7525012|ref|NC_000932.1|113449:113607:1 product= ribosomal protein L32, Chloroplast [Arabidop…	11.2492	11.5625	11.4091	11.4942	11.2136	11.2293	11.2404	11.2368	11.1938	11.5529	11.3307	11.3837	11.0215	11.535	11.5586	11.2782	10.9092	11.2289	P	P	P	P	P	P	P	P	P	P	P	P	P	P	P	P	P	P	-0.035232
244961_at	ycf5	hypothetical protein	ycf5	---	---	---	---	---	---	---	---	ATCG01040.1 // | Symbols: YCF5 | hypothetical protein | chrC:114461-115447 FORWARD // tair // 11 // --- /// NC_000932 // cytochrome c biogenesis protein, Chloroplast [Arabidopsis thaliana] // ncbi_mito // 11 // --- /// ycf5 // gi|7525012|ref|NC_000932.1|114461:115447:1 product= cytochrome c biogenesis protein, Chloroplast [Arabidopsis thaliana] // ncbi_organelle // 11 // ---	12.0273	12.0601	12.0849	12.1034	12.0975	12.0279	12.1769	12.0297	12.1312	12.2402	12.0535	12.0751	12.0696	12.1749	12.1631	12.1351	12.1043	12.0899	P	P	P	P	P	P	P	P	P	P	P	P	P	P	P	P	P	P	0.0784453
244962_at	ndhD	NADH dehydrogenase ND4	ndhD	---	---	---	---	---	---	---	---	ATCG01050.1 // | Symbols: NDHD | Represents a plastid-encoded subunit of a NAD(P)H dehydrogenase complex. Its mRNA is edited at four positions. Translation data is not available for this gene. | chrC:115665-117185 REVERSE // tair // 11 // --- /// NC_000932 // NADH dehydrogenase subunit 4, Chloroplast [Arabidopsis thaliana] // ncbi_mito // 11 // --- /// ndhD // gi|7525012|ref|NC_000932.1|115665:11…	9.36289	9.65328	9.51929	9.41383	9.59385	9.44282	9.71874	9.48631	9.68003	9.62808	9.30575	9.46894	9.70048	9.88696	9.58434	9.74519	9.59676	9.60812	P	P	P	P	P	P	P	P	P	P	P	P	P	P	P	P	P	P	0.212106
244963_at	psbF	PSII cytochrome b559	psbF	---	---	---	---	---	---	---	---	ATCG00570.1 // | Symbols: PSBF | PSII cytochrome b559 | chrC:63942-64061 REVERSE // tair // 11 // --- /// NC_000932 // cytochrome b559 beta chain, Chloroplast [Arabidopsis thaliana] // ncbi_mito // 11 // --- /// psbF // gi|7525012|ref|NC_000932.1|63942:64061:-1 product= cytochrome b559 beta chain, Chloroplast [Arabidopsis thaliana] // ncbi_organelle // 11 // ---	11.8713	11.914	11.8908	11.8718	11.8454	11.7518	11.9039	11.8885	11.9427	11.762	11.8662	11.8272	11.9181	11.8838	11.8588	11.9054	11.8458	11.8053	P	P	P	P	P	P	P	P	P	P	P	P	P	P	P	P	P	P	-0.00512847
244964_at	psbE	PSII cytochrome b559	psbE	---	---	---	---	---	---	---	---	ATCG00580.1 // | Symbols: PSBE | PSII cytochrome b559. There have been many speculations about the function of Cyt b559, but the most favored at present is that it plays a protective role by acting as an electron acceptor or electron donor under conditions when electron flow through PSII is not optimized. | chrC:64071-64322 REVERSE // tair // 11 // --- /// NC_000932 // cytochrome b559 alpha chain…	11.5112	11.5913	11.5866	11.5005	11.4139	11.3572	11.511	11.6198	11.5682	11.4411	11.4862	11.4089	11.512	11.5503	11.5548	11.5156	11.2153	11.1274	P	P	P	P	P	P	P	P	P	P	P	P	P	P	P	P	P	P	-0.0240187
244965_at	ORF31	hypothetical protein	ORF31	---	---	---	---	---	---	---	---	ATCG00590.1 // | Symbols: ORF31 | hypothetical protein | chrC:65712-65807 FORWARD // tair // 11 // --- /// NC_000932 // cytochrome b6/f complex subunit VI, Chloroplast [Arabidopsis thaliana] // ncbi_mito // 11 // --- /// ORF31 // gi|7525012|ref|NC_000932.1|65712:65807:1 product= cytochrome b6/f complex subunit VI, Chloroplast [Arabidopsis thaliana] // ncbi_organelle // 11 // ---	9.36897	9.66849	9.98521	9.62587	9.6281	9.41329	8.51761	9.27233	8.7855	9.53558	9.28233	9.14222	9.25956	8.96964	9.3476	8.28601	8.39395	8.63882	P	P	P	P	P	P	P	P	P	P	P	P	P	P	P	P	P	P	-0.481956
244966_at	petG	cytochrome b6-f complex, subunit V	petG	---	---	---	---	---	---	---	---	ATCG00600.1 // | Symbols: PETG | Cytochrome b6-f complex, subunit V. Disruption of homologous gene in Chlamydomonas results in disruption of cytochrome b6-f complex. | chrC:65998-66111 FORWARD // tair // 11 // --- /// NC_000932 // cytochrome b6/f complex subunit V, Chloroplast [Arabidopsis thaliana] // ncbi_mito // 11 // --- /// petG // gi|7525012|ref|NC_000932.1|65998:66111:1 product= cytochrome…	8.34426	8.62061	8.89707	8.53807	8.70831	8.10413	8.19678	8.13834	8.2005	8.22703	7.87629	8.1798	7.90659	8.26488	8.19013	7.55056	7.06374	7.3162	P	P	P	P	P	P	P	P	P	P	P	P	P	P	P	P	P	P	-0.500116
244967_at	psaJ	PSI J protein	psaJ	---	---	---	---	---	---	---	---	ATCG00630.1 // | Symbols: PSAJ | Encodes subunit J of photosystem I. | chrC:66929-67063 FORWARD // tair // 11 // --- /// NC_000932 // photosystem I subunit IX, Chloroplast [Arabidopsis thaliana] // ncbi_mito // 11 // --- /// psaJ // gi|7525012|ref|NC_000932.1|66929:67063:1 product= photosystem I subunit IX, Chloroplast [Arabidopsis thaliana] // ncbi_organelle // 11 // ---	10.8672	11.0313	11.1978	10.9903	10.8854	10.8942	10.8598	10.8315	10.7999	11.0683	10.8876	10.9103	10.6607	10.9442	10.9724	10.8057	10.5149	10.6484	P	P	P	P	P	P	P	P	P	P	P	P	P	P	P	P	P	P	-0.173008
244968_at	rpl33	ribosomal protein L33	rpl33	---	---	---	---	---	---	---	---	ATCG00640.1 // | Symbols: RPL33 | encodes a chloroplast ribosomal protein L33, a constituent of the large subunit of the ribosomal complex | chrC:67488-67688 FORWARD // tair // 11 // --- /// NC_000932 // ribosomal protein L33, Chloroplast [Arabidopsis thaliana] // ncbi_mito // 11 // --- /// rpl33 // gi|7525012|ref|NC_000932.1|67488:67688:1 product= ribosomal protein L33, Chloroplast [Arabidopsis …	11.2221	11.3055	11.3106	11.2184	11.1962	11.0894	11.1983	11.1988	11.2416	11.4695	11.3433	11.3369	11.0599	11.3552	11.2304	11.2791	11.0263	11.012	P	P	P	P	P	P	P	P	P	P	P	P	P	P	P	P	P	P	-0.0642061
244969_at	rps18	ribosomal protein S18	rps18	---	---	---	---	---	---	---	---	ATCG00650.1 // | Symbols: RPS18 | chloroplast-encoded ribosomal protein S18 | chrC:67917-68222 FORWARD // tair // 11 // --- /// NC_000932 // ribosomal protein S18, Chloroplast [Arabidopsis thaliana] // ncbi_mito // 11 // --- /// rps18 // gi|7525012|ref|NC_000932.1|67917:68222:1 product= ribosomal protein S18, Chloroplast [Arabidopsis thaliana] // ncbi_organelle // 11 // ---	10.365	10.5382	10.5714	10.5189	10.2103	10.2094	10.3106	10.4514	10.3709	10.4796	10.1269	10.4349	10.2682	10.5076	10.4883	10.5563	10.0011	10.3175	P	P	P	P	P	P	P	P	P	P	P	P	P	P	P	P	P	P	-0.0701888
244970_at	rpl20	ribosomal protein L20	rpl20	---	---	---	---	---	---	---	---	ATCG00660.1 // | Symbols: RPL20 | encodes a chloroplast ribosomal protein L20, a constituent of the large subunit of the ribosomal complex | chrC:68512-68865 REVERSE // tair // 11 // --- /// NC_000932 // ribosomal protein L20, Chloroplast [Arabidopsis thaliana] // ncbi_mito // 11 // --- /// rpl20 // gi|7525012|ref|NC_000932.1|68512:68865:-1 product= ribosomal protein L20, Chloroplast [Arabidopsis…	9.13955	9.72055	9.61181	9.45855	9.74842	9.4611	9.61502	9.2766	9.46277	9.40097	9.10002	9.03578	9.35853	9.77727	9.23764	9.20341	8.52541	8.46205	P	P	P	P	P	P	P	P	P	P	P	P	P	P	P	P	P	P	-0.0328239
244971_at	clpP	ATP-dependent protease subunit	clpP	---	---	---	---	---	---	---	---	ATCG00670.1 // | Symbols: CLPP1, PCLPP | Encodes the only ClpP (caseinolytic protease) encoded within the plastid genome. Contains a highly conserved catalytic triad of Ser-type proteases (Ser-His-Asp). Part of the 350 kDa chloroplast Clp complex. The name reflects nomenclature described in Adam et. al (2001). | chrC:69910-71882 REVERSE // tair // 11 // --- /// clpP // gi|7525012|ref|NC_000932.1|…	11.6005	11.5811	11.6257	11.6397	11.5985	11.6924	11.5244	11.5605	11.4956	11.5161	11.3758	11.5669	11.4398	11.5465	11.5393	11.6443	11.4961	11.5403	P	P	P	P	P	P	P	P	P	P	P	P	P	P	P	P	P	P	-0.0938917
244972_at	psbB	PSII 47KDa protein	psbB	---	---	---	---	---	---	---	---	ATCG00680.1 // | Symbols: PSBB | encodes for CP47, subunit of the photosystem II reaction center. | chrC:72371-73897 FORWARD // tair // 11 // --- /// NC_000932 // photosystem II 47 kDa protein, Chloroplast [Arabidopsis thaliana] // ncbi_mito // 11 // --- /// psbB // gi|7525012|ref|NC_000932.1|72371:73897:1 product= photosystem II 47 kDa protein, Chloroplast [Arabidopsis thaliana] // ncbi_organell…	9.22584	9.59274	9.5181	9.43658	9.60895	9.4772	9.58973	9.3101	9.40099	9.38787	9.27316	9.35997	9.62274	9.54753	9.39624	9.30739	8.77017	8.72659	P	P	P	P	P	P	P	P	P	P	P	P	P	P	P	P	P	P	0.0766116
244973_at	psbT	PSII T protein	psbT	---	---	---	---	---	---	---	---	ATCG00690.1 // | Symbols: PSBT, PSBTC | Encodes photosystem II 5 kD protein subunit PSII-T. This is a plastid-encoded gene (PsbTc) which also has a nuclear-encoded paralog (PsbTn). | chrC:74082-74183 FORWARD // tair // 11 // --- /// NC_000932 // photosystem II protein T, Chloroplast [Arabidopsis thaliana] // ncbi_mito // 11 // --- /// psbT // gi|7525012|ref|NC_000932.1|74082:74183:1 product= phot…	8.42572	8.70171	8.65025	8.63409	8.57769	8.2306	8.55	8.51081	8.49308	8.57547	8.49213	8.53056	8.55409	8.87808	8.67577	8.70628	7.67507	8.00294	P	P	P	P	P	P	P	P	P	P	P	P	P	P	P	P	P	P	0.110088
244974_at	psbN	PSII low MW protein	psbN	---	---	---	---	---	---	---	---	ATCG00700.1 // | Symbols: PSBN | PSII low MW protein | chrC:74249-74380 REVERSE // tair // 11 // --- /// NC_000932 // photosystem II protein N, Chloroplast [Arabidopsis thaliana] // ncbi_mito // 11 // --- /// psbN // gi|7525012|ref|NC_000932.1|74249:74380:-1 product= photosystem II protein N, Chloroplast [Arabidopsis thaliana] // ncbi_organelle // 11 // ---	10.0826	10.2847	10.238	10.2358	9.95988	9.97538	9.80821	9.94231	9.86257	10.2295	9.8779	10.0841	9.66722	9.9575	10.1359	9.92683	9.56363	9.52604	P	P	P	P	P	P	P	P	P	P	P	P	P	P	P	P	P	P	-0.281557
244975_at	psbH	PSII 10KDa phosphoprotein	psbH	---	---	---	---	---	---	---	---	ATCG00710.1 // | Symbols: PSBH | Encodes a 8 kD phosphoprotein that is a component of the photosystem II oxygen evolving core. Its exact molecular function has not been determined but it may play a role in mediating electron transfer between the secondary quinone acceptors, QA and QB, associated with the acceptor side of PSII. | chrC:74485-74706 FORWARD // tair // 11 // --- /// NC_000932 // photo…	10.4427	10.6173	10.5177	10.6428	10.6606	10.4753	10.5913	10.4132	10.5143	10.6044	10.5147	10.5179	10.5255	10.7171	10.6006	10.5618	10.0558	10.1829	P	P	P	P	P	P	P	P	P	P	P	P	P	P	P	P	P	P	0.0885117
244976_at	petB	cytochrome B6	petB	---	---	---	---	---	---	---	---	ATCG00720.1 // | Symbols: PETB | Encodes the cytochrome b(6) subunit of the cytochrome b6f complex. | chrC:74841-76292 FORWARD // tair // 11 // --- /// NC_000932 // cytochrome b6, Chloroplast [Arabidopsis thaliana] // ncbi_mito // 11 // --- /// petB // gi|7525012|ref|NC_000932.1|74841:76292:1 product= cytochrome b6, Chloroplast [Arabidopsis thaliana] // ncbi_organelle // 11 // ---	12.2504	12.2948	12.3105	12.3916	12.3583	12.3555	12.3463	12.3438	12.3803	12.4909	12.5274	12.4773	12.3502	12.4296	12.4528	12.5127	12.2876	12.3883	P	P	P	P	P	P	P	P	P	P	P	P	P	P	P	P	P	P	0.125639
244977_at	petD	cytochrome b/f	petD	---	---	---	---	---	---	---	---	ATCG00730.1 // | Symbols: PETD | A chloroplast gene encoding subunit IV of the cytochrome b6/f complex | chrC:76481-77672 FORWARD // tair // 11 // --- /// NC_000932 // cytochrome b6/f complex subunit IV, Chloroplast [Arabidopsis thaliana] // ncbi_mito // 11 // --- /// petD // gi|7525012|ref|NC_000932.1|76481:77672:1 product= cytochrome b6/f complex subunit IV, Chloroplast [Arabidopsis thaliana] /…	5.27402	5.31849	5.22795	5.44738	5.51928	5.17202	5.66955	5.46897	5.43736	5.49224	5.37599	5.48186	5.85555	5.85136	5.54261	5.84974	5.35418	5.33177	P	P	P	P	P	P	P	P	P	P	P	P	P	P	P	P	P	P	0.476357
244978_at	rpoA	RNA polymerase alpha subunit	rpoA	---	---	---	---	---	---	---	---	ATCG00740.1 // | Symbols: RPOA | RNA polymerase alpha subunit | chrC:77901-78890 REVERSE // tair // 11 // --- /// NC_000932 // RNA polymerase alpha chain, Chloroplast [Arabidopsis thaliana] // ncbi_mito // 11 // --- /// rpoA // gi|7525012|ref|NC_000932.1|77901:78890:-1 product= RNA polymerase alpha chain, Chloroplast [Arabidopsis thaliana] // ncbi_organelle // 11 // ---	11.8489	11.9211	11.9551	11.9399	11.9292	11.9265	11.8401	11.9131	11.7757	12.0512	11.8528	11.9007	11.9992	11.9917	12.0052	11.9281	11.848	11.8435	P	P	P	P	P	P	P	P	P	P	P	P	P	P	P	P	P	P	0.0903397
244979_at	rps11	ribosomal protein S11	rps11	---	---	---	---	---	---	---	---	ATCG00750.1 // | Symbols: RPS11 | 30S chloroplast ribosomal protein S11 | chrC:78960-79376 REVERSE // tair // 11 // --- /// NC_000932 // ribosomal protein S11, Chloroplast [Arabidopsis thaliana] // ncbi_mito // 11 // --- /// rps11 // gi|7525012|ref|NC_000932.1|78960:79376:-1 product= ribosomal protein S11, Chloroplast [Arabidopsis thaliana] // ncbi_organelle // 11 // ---	11.8166	11.82	11.793	11.8615	11.8921	11.8997	11.8401	11.8218	11.7972	11.9155	11.9639	11.8817	11.8953	11.9774	11.9979	11.9543	11.9575	11.9238	P	P	P	P	P	P	P	P	P	P	P	P	P	P	P	P	P	P	0.147001
244980_at	rpl36	ribosomal protein L36	rpl36	---	---	---	---	---	---	---	---	ATCG00760.1 // | Symbols: RPL36 | encodes a chloroplast ribosomal protein L36, a constituent of the large subunit of the ribosomal complex | chrC:79489-79602 REVERSE // tair // 11 // --- /// NC_000932 // ribosomal protein L36, Chloroplast [Arabidopsis thaliana] // ncbi_mito // 11 // --- /// rpl36 // gi|7525012|ref|NC_000932.1|79489:79602:-1 product= ribosomal protein L36, Chloroplast [Arabidopsis…	11.6197	11.6227	11.5337	11.5944	11.5491	11.6054	11.488	11.5891	11.6167	11.672	11.4372	11.6175	11.6556	11.6737	11.7007	11.7678	11.6512	11.7646	P	P	P	P	P	P	P	P	P	P	P	P	P	P	P	P	P	P	0.0846648
244981_at	rps8	ribosomal protein S8	rps8	---	---	---	---	---	---	---	---	ATCG00770.1 // | Symbols: RPS8 | chloroplast 30S ribosomal protein S8 | chrC:80068-80472 REVERSE // tair // 11 // --- /// NC_000932 // ribosomal protein S8, Chloroplast [Arabidopsis thaliana] // ncbi_mito // 11 // --- /// rps8 // gi|7525012|ref|NC_000932.1|80068:80472:-1 product= ribosomal protein S8, Chloroplast [Arabidopsis thaliana] // ncbi_organelle // 11 // ---	10.1092	10.4117	10.2729	10.1309	10.2214	10.1676	10.1358	10.116	10.1682	10.2733	10.1788	10.1972	10.2382	10.5923	10.4252	10.2382	9.8814	10.1946	P	P	P	P	P	P	P	P	P	P	P	P	P	P	P	P	P	P	0.153929
244982_at	rpl14	ribosomal protein L14	rpl14	---	---	---	---	---	---	---	---	ATCG00780.1 // | Symbols: RPL14 | encodes a chloroplast ribosomal protein L14, a constituent of the large subunit of the ribosomal complex | chrC:80696-81064 REVERSE // tair // 11 // --- /// NC_000932 // ribosomal protein L14, Chloroplast [Arabidopsis thaliana] // ncbi_mito // 11 // --- /// rpl14 // gi|7525012|ref|NC_000932.1|80696:81064:-1 product= ribosomal protein L14, Chloroplast [Arabidopsis…	11.8963	12.0398	11.8928	11.9149	12.0609	11.7778	11.9476	11.8981	11.9634	12.1266	11.909	11.8649	11.9256	12.2194	11.9554	12.0208	11.8818	11.9445	P	P	P	P	P	P	P	P	P	P	P	P	P	P	P	P	P	P	0.0904981
244983_at	rpl16.chloroplast	ribosomal protein L16	rpl16.chloroplast	---	---	---	---	---	---	---	---	ATCG00790.1 // | Symbols: RPL16 | chloroplast gene encoding a ribosomal protein L16, which is a constituent of 50S large ribosomal subunit | chrC:81189-82652 REVERSE // tair // 11 // --- /// NC_000932 // ribosomal protein L16, Chloroplast [Arabidopsis thaliana] // ncbi_mito // 11 // --- /// rpl16-chloroplast // gi|7525012|ref|NC_000932.1|81189:82652:-1 product= ribosomal protein L16, Chloroplast …	11.8006	11.9609	11.9944	11.8891	11.8384	11.889	11.7761	11.8491	11.7874	11.8955	11.8369	11.8465	11.8759	11.9174	11.9608	11.9838	11.6153	11.7113	P	P	P	P	P	P	P	P	P	P	P	P	P	P	P	P	P	P	-0.000621653
244984_at	rps3.chloroplast	ribosomal protein S3	rps3.chloroplast	---	---	---	---	---	---	---	---	ATCG00800.1 // | Symbols: | encodes a chloroplast ribosomal protein S3, a constituent of the small subunit of the ribosomal complex | chrC:82826-83482 REVERSE // tair // 11 // --- /// NC_000932 // ribosomal protein S3, Chloroplast [Arabidopsis thaliana] // ncbi_mito // 11 // --- /// rps3-chloroplast // gi|7525012|ref|NC_000932.1|82826:83482:-1 product= ribosomal protein S3, Chloroplast [Arabidops…	11.9795	12.1153	11.9998	12.0447	11.8953	11.8298	11.946	11.9424	11.9442	11.9832	11.9058	12.0148	11.8311	11.9518	12.0726	12.0746	11.7201	11.9103	P	P	P	P	P	P	P	P	P	P	P	P	P	P	P	P	P	P	-0.0796794
244985_at	rpl22	ribosomal protein L22	rpl22	---	---	---	---	---	---	---	---	ATCG00810.1 // | Symbols: RPL22 | encodes a chloroplast ribosomal protein L22, a constituent of the large subunit of the ribosomal complex | chrC:83467-83949 REVERSE // tair // 11 // --- /// NC_000932 // ribosomal protein L22, Chloroplast [Arabidopsis thaliana] // ncbi_mito // 11 // --- /// rpl22 // gi|7525012|ref|NC_000932.1|83467:83949:-1 product= ribosomal protein L22, Chloroplast [Arabidopsis…	12.0454	12.1572	12.1268	12.1489	12.0823	12.0537	12.1067	12.1536	12.1149	11.9876	12.0896	12.0966	12.0322	12.2342	12.2053	12.1913	11.8003	11.9455	P	P	P	P	P	P	P	P	P	P	P	P	P	P	P	P	P	P	0.0474308
244986_at	rps19	ribosomal protein S19	rps19	---	---	---	---	---	---	---	---	ATCG00820.1 // | Symbols: RPS19 | Encodes a 6.8-kDa protein of the small ribosomal subunit. | chrC:84005-84283 REVERSE // tair // 11 // --- /// NC_000932 // ribosomal protein S19, Chloroplast [Arabidopsis thaliana] // ncbi_mito // 11 // --- /// rps19 // gi|7525012|ref|NC_000932.1|84005:84283:-1 product= ribosomal protein S19, Chloroplast [Arabidopsis thaliana] // ncbi_organelle // 11 // ---	11.433	11.6318	11.5488	11.4791	11.494	11.5016	11.4732	11.5336	11.451	11.6537	11.542	11.4477	11.5669	11.6447	11.7131	11.5049	11.3315	11.4365	P	P	P	P	P	P	P	P	P	P	P	P	P	P	P	P	P	P	0.103717
244987_s_at	rpl2.1_chloro	ribosomal protein L2	rpl2.1_chloro	---	---	---	---	---	---	---	---	ATCG00830.1 // | Symbols: RPL2.1 | encodes a chloroplast ribosomal protein L2, a constituent of the large subunit of the ribosomal complex | chrC:84337-85843 REVERSE // tair // 11 // --- /// ATCG01310.1 // | Symbols: RPL2.2 | encodes a chloroplast ribosomal protein L2, a constituent of the large subunit of the ribosomal complex | chrC:152806-154312 FORWARD // tair // 11 // --- /// NC_000932 // ri…	13.0288	13.0545	13.073	13.1329	13.1273	13.0319	13.0916	13.1171	13.0206	13.1055	13.0983	13.1066	13.1044	13.1669	13.147	13.1204	12.9786	13.0267	P	P	P	P	P	P	P	P	P	P	P	P	P	P	P	P	P	P	0.0873275
244988_s_at	rpl23.1	ribosomal protein L23	rpl23.1	---	---	---	---	---	---	---	---	ATCG00840.1 // | Symbols: RPL23.1, RPL23 | One of two chloroplast genes that encode chloroplast ribosomal protein L23, a constituent of the large subunit of the ribosomal complex | chrC:85862-86143 REVERSE // tair // 11 // --- /// ATCG01300.1 // | Symbols: RPL23.2 | One of two chloroplast genes that encode chloroplast ribosomal protein L23, a constituent of the large subunit of the ribosomal comp…	12.2224	12.2619	12.261	12.2566	12.1827	12.1692	12.1882	12.1853	12.2578	12.3335	12.3353	12.3227	12.2414	12.2354	12.346	12.3147	12.0961	12.1833	P	P	P	P	P	P	P	P	P	P	P	P	P	P	P	P	P	P	0.0258596
244989_s_at	ycf2.1	hypothetical protein	ycf2.1	---	---	---	---	---	---	---	---	ATCG00860.1 // | Symbols: YCF2.1 | Encodes an unknown protein. This gene is regulated by AtSIG6 transcriptionally. | chrC:86474-93358 FORWARD // tair // 11 // --- /// ATCG01280.1 // | Symbols: YCF2.2 | hypothetical protein | chrC:145291-152175 REVERSE // tair // 11 // --- /// NC_000932 // ycf2, Chloroplast [Arabidopsis thaliana] // ncbi_mito // 11 // --- /// ycf2 // gi|7525012|ref|NC_000932.1|864…	6.12468	6.2954	6.67366	6.37293	6.75391	6.58923	6.04262	6.11953	5.98809	6.54201	6.42244	6.30545	6.4602	6.30609	6.27818	6.09318	5.78437	5.94295	P	P	P	P	P	P	P	P	P	P	P	P	P	P	P	P	P	P	-0.0164218
244990_s_at	orf77.1	hypothetical protein	orf77.1	---	---	---	---	---	---	---	---	ATCG00870.1 // | Symbols: ORF77.1 | hypothetical protein | chrC:93495-93728 FORWARD // tair // 11 // --- /// ATCG01270.1 // | Symbols: ORF77.2 | hypothetical protein | chrC:144921-145154 REVERSE // tair // 11 // --- /// NC_000932 // hypothetical protein, Chloroplast [Arabidopsis thaliana] // ncbi_mito // 11 // --- /// orf77 // gi|7525012|ref|NC_000932.1|93495:93728:1 product= hypothetical protein…	5.4284	5.88985	6.15891	5.61533	5.96145	5.99808	4.99205	5.19075	5.04906	5.56639	5.70685	5.62845	5.48766	5.31704	5.5306	5.13556	5.03278	4.82956	P	P	P	P	P	P	P	P	P	P	P	P	P	P	P	P	P	P	-0.380619
244991_s_at	ndhB.1	NADH dehydrogenase ND2	ndhB.1	---	---	---	---	---	---	---	---	ATCG00890.1 // | Symbols: NDHB.1 | NADH dehydrogenase ND2 | chrC:94941-96795 REVERSE // tair // 11 // --- /// ATCG01250.1 // | Symbols: NDHB.2 | NADH dehydrogenase ND2 | chrC:141854-143708 FORWARD // tair // 11 // --- /// NC_000932 // NADH dehydrogenase subunit 2, Chloroplast [Arabidopsis thaliana] // ncbi_mito // 11 // --- /// NC_000932 // NADH dehydrogenase subunit 2, Chloroplast [Arabidopsis t…	4.0085	4.4031	4.3806	4.2114	4.40862	4.26832	4.36759	4.22892	4.57601	3.95851	3.89609	4.08621	4.30293	4.80668	4.13888	4.64124	3.70981	3.8269	P	P	P	P	P	P	P	P	P	P	P	P	P	P	P	P	A	P	0.152096
244992_s_at	rps7.1_chloroplast	ribosomal protein S7	rps7.1_chloroplast	---	---	---	---	---	---	---	---	ATCG00900.1 // | Symbols: RPS7.1, RPS7 | encodes a chloroplast ribosomal protein S7, a constituent of the small subunit of the ribosomal complex | chrC:97478-97945 REVERSE // tair // 11 // --- /// ATCG01240.1 // | Symbols: RPS7.2 | 30S chloroplast ribosomal protein S7 | chrC:140704-141171 FORWARD // tair // 11 // --- /// NC_000932 // ribosomal protein S7, Chloroplast [Arabidopsis thaliana] // ncb…	12.8091	12.8211	12.8255	12.7931	12.7612	12.7562	12.7672	12.7513	12.7416	12.7877	12.6791	12.7506	12.6859	12.7705	12.8236	12.7458	12.5559	12.6749	P	P	P	P	P	P	P	P	P	P	P	P	P	P	P	P	P	P	-0.0586048
244993_s_at	ycf1.1	hypothetical protein	ycf1.1	---	---	---	---	---	---	---	IPR008896 // Ycf1 // 1.0E-126	ATCG01000.1 // | Symbols: YCF1.1 | hypothetical protein | chrC:109405-110436 FORWARD // tair // 11 // --- /// ATCG01130.1 // | Symbols: YCF1.2 | hypothetical protein | chrC:123884-129244 REVERSE // tair // 11 // --- /// NC_000932 // hypothetical protein, Chloroplast [Arabidopsis thaliana] // ncbi_mito // 11 // --- /// ycf1 // gi|7525012|ref|NC_000932.1|109405:110436:1 product= hypothetical protei…	11.1615	11.214	11.1981	11.2665	11.0347	11.2226	11.2702	11.2297	11.1017	11.1424	11.1704	11.2868	11.1305	11.3344	11.2874	11.3638	10.9938	11.1085	P	P	P	P	P	P	P	P	P	P	P	P	P	P	P	P	P	P	0.0595469
244994_at	ndhF	NADH dehydrogenase ND5	ndhF	---	---	---	---	---	---	---	---	ATCG01010.1 // | Symbols: NDHF | Chloroplast encoded NADH dehydrogenase unit. | chrC:110398-112638 REVERSE // tair // 11 // --- /// NC_000932 // NADH dehydrogenase subunit 5, Chloroplast [Arabidopsis thaliana] // ncbi_mito // 11 // --- /// ndhF // gi|7525012|ref|NC_000932.1|110398:112638:-1 product= NADH dehydrogenase subunit 5, Chloroplast [Arabidopsis thaliana] // ncbi_organelle // 11 // ---	6.14202	6.37797	6.47849	6.39362	6.62046	6.24538	6.06243	6.12709	6.06716	6.33573	6.16866	6.25032	6.13024	6.53471	6.37438	6.22866	5.94187	6.29398	P	P	P	P	P	P	P	P	P	P	P	P	P	P	P	P	P	P	0.0136164
244995_at	atpI	ATPase a subunit	atpI	---	---	---	---	---	---	---	---	ATCG00150.1 // | Symbols: ATPI | Encodes a subunit of ATPase complex CF0, which is a proton channel that supplies the proton motive force to drive ATP synthesis by CF1 portion of the complex. | chrC:14021-14770 REVERSE // tair // 11 // --- /// atpI // gi|7525012|ref|NC_000932.1|14021:14770:-1 product= ATP synthase CF0 A chain, Chloroplast [Arabidopsis thaliana] // ncbi_organelle // 11 // --- /// …	9.27653	9.69255	9.72797	9.37532	9.43023	9.10518	9.05768	9.12859	9.10471	9.44438	9.25034	9.20446	9.32093	9.20515	9.58718	9.23405	8.37866	9.04667	P	P	P	P	P	P	P	P	P	P	P	P	P	P	P	P	P	P	-0.194596
244996_at	rps2	ribosomal protein S2	rps2	---	---	---	---	---	---	---	---	ATCG00160.1 // | Symbols: RPS2 | Chloroplast ribosomal protein S2 | chrC:15013-15723 REVERSE // tair // 11 // --- /// NC_000932 // ribosomal protein S2, Chloroplast [Arabidopsis thaliana] // ncbi_mito // 11 // --- /// rps2 // gi|7525012|ref|NC_000932.1|15013:15723:-1 product= ribosomal protein S2, Chloroplast [Arabidopsis thaliana] // ncbi_organelle // 11 // ---	10.0376	10.2996	10.2302	10.2526	10.1897	10.2076	10.2744	10.1475	10.1151	10.3512	10.1543	10.1939	10.3472	10.5828	10.5029	10.3603	10.0828	10.308	P	P	P	P	P	P	P	P	P	P	P	P	P	P	P	P	P	P	0.288495
244997_at	rpoC2	RNA polymerase beta' subunit-2	rpoC2	---	---	---	---	---	---	---	IPR007066 // RNA polymerase Rpb1, domain 3 // 1.6E-7	ATCG00170.1 // | Symbols: RPOC2 | RNA polymerase beta' subunit-2 | chrC:15938-20068 REVERSE // tair // 11 // --- /// NC_000932 // RNA polymerase beta'' chain, Chloroplast [Arabidopsis thaliana] // ncbi_mito // 11 // --- /// rpoC2 // gi|7525012|ref|NC_000932.1|15938:20068:-1 product= RNA polymerase beta'' chain, Chloroplast [Arabidopsis thaliana] // ncbi_organelle // 11 // ---	9.31034	9.55417	9.40133	9.47632	9.56311	9.4347	9.48554	9.30534	9.47596	9.51427	9.39661	9.46457	9.27794	9.72314	9.50239	9.75647	9.27127	9.19705	P	P	P	P	P	P	P	P	P	P	P	P	P	P	P	P	P	P	0.0792068
244998_at	rpoC1	RNA polymerase beta' subunit-1	rpoC1	---	---	---	---	---	---	---	IPR007066 // RNA polymerase Rpb1, domain 3 // 7.8E-8	ATCG00180.1 // | Symbols: RPOC1 | RNA polymerase beta' subunit-1 | chrC:20251-23084 REVERSE // tair // 11 // --- /// NC_000932 // RNA polymerase beta' chain, Chloroplast [Arabidopsis thaliana] // ncbi_mito // 11 // --- /// rpoC1 // gi|7525012|ref|NC_000932.1|20251:23084:-1 product= RNA polymerase beta' chain, Chloroplast [Arabidopsis thaliana] // ncbi_organelle // 11 // ---	10.7425	10.9323	11.0157	10.9135	10.9603	10.847	10.8051	10.7748	10.826	10.9477	10.8107	10.8079	10.9245	10.9299	10.8187	10.7283	10.2565	10.4969	P	P	P	P	P	P	P	P	P	P	P	P	P	P	P	P	P	P	-0.00578825
244999_at	rpoB	RNA polymerase beta subunit	rpoB	---	---	---	---	---	---	---	---	ATCG00190.1 // | Symbols: RPOB | Chloroplast DNA-dependent RNA polymerase B subunit. The transcription of this gene is regulated by a nuclear encoded RNA polymerase. This gene has been transferred to mitochondrial genome during crucifer evolution. | chrC:23111-26329 REVERSE // tair // 11 // --- /// NC_000932 // RNA polymerase beta chain, Chloroplast [Arabidopsis thaliana] // ncbi_mito // 11 // --…	4.63115	4.59576	4.67484	4.63168	4.81633	4.62684	4.43629	4.34698	4.29553	4.47098	4.23433	4.48048	4.58122	4.77709	4.58954	4.27662	4.18524	4.28143	P	P	P	P	P	P	P	P	P	P	P	P	P	P	P	P	P	P	0.0153679
245000_at	ycf6	hypothetical protein	ycf6	---	---	---	---	---	---	---	---	ATCG00210.1 // | Symbols: YCF6 | hypothetical protein | chrC:28089-28178 FORWARD // tair // 11 // --- /// NC_000932 // cytochrome b6/f complex subunit VIII, Chloroplast [Arabidopsis thaliana] // ncbi_mito // 11 // --- /// ycf6 // gi|7525012|ref|NC_000932.1|28089:28178:1 product= cytochrome b6/f complex subunit VIII, Chloroplast [Arabidopsis thaliana] // ncbi_organelle // 11 // ---	7.63013	7.47301	7.6799	7.49676	7.94434	7.89659	7.47716	7.41229	7.45266	7.68678	7.65539	7.65024	7.49641	7.53203	7.24779	6.79464	7.06651	7.25102	P	P	P	P	P	P	P	P	P	P	P	P	P	P	P	P	P	P	-0.16894
245001_at	psbM	PSII low MW protein	psbM	---	---	---	---	---	---	---	---	ATCG00220.1 // | Symbols: PSBM | PSII low MW protein | chrC:28707-28811 REVERSE // tair // 11 // --- /// NC_000932 // photosystem II protein M, Chloroplast [Arabidopsis thaliana] // ncbi_mito // 11 // --- /// psbM // gi|7525012|ref|NC_000932.1|28707:28811:-1 product= photosystem II protein M, Chloroplast [Arabidopsis thaliana] // ncbi_organelle // 11 // ---	13.1231	13.286	13.2668	13.2411	13.0738	13.098	13.2122	13.1554	13.1585	13.3447	13.2161	13.2445	13.0014	13.3093	13.1565	13.1	12.9414	13.128	P	P	P	P	P	P	P	P	P	P	P	P	P	P	P	P	P	P	-0.0695705
245002_at	psbD	PSII D2 protein	psbD	---	---	---	---	---	---	---	IPR000477 // RNA-directed DNA polymerase (Reverse transcriptase) // 8.9E-13	ATCG00270.1 // | Symbols: PSBD | PSII D2 protein | chrC:32711-33772 FORWARD // tair // 11 // --- /// NC_000932 // photosystem II protein D2, Chloroplast [Arabidopsis thaliana] // ncbi_mito // 11 // --- /// psbD // gi|7525012|ref|NC_000932.1|32711:33772:1 product= photosystem II protein D2, Chloroplast [Arabidopsis thaliana] // ncbi_organelle // 11 // ---	9.43932	9.91964	9.8788	9.75805	9.89255	9.73257	9.89575	9.57985	9.70377	9.34298	9.39521	9.40646	9.66775	9.81739	9.47622	9.70866	9.11151	8.96505	P	P	P	P	P	P	P	P	P	P	P	P	P	P	P	P	P	P	-0.0921347
245003_at	psbC	PSII 43 KDa protein	psbC	---	---	---	---	---	---	---	---	ATCG00280.1 // | Symbols: PSBC | chloroplast gene encoding a CP43 subunit of the photosystem II reaction center. promoter contains a blue-light responsive element. | chrC:33720-35141 FORWARD // tair // 11 // --- /// NC_000932 // photosystem II 44 kDa protein, Chloroplast [Arabidopsis thaliana] // ncbi_mito // 11 // --- /// psbC // gi|7525012|ref|NC_000932.1|33720:35141:1 product= photosystem II 4…	11.7189	11.9483	11.8665	11.8699	11.9722	11.925	11.8988	11.7416	11.654	11.8263	11.54	11.6043	11.7063	11.9738	11.7389	11.8214	11.2976	11.185	P	P	P	P	P	P	P	P	P	P	P	P	P	P	P	P	P	P	-0.0382222
245004_at	ycf9	hypothetical protein	ycf9	---	---	---	---	---	---	---	---	ATCG00300.1 // | Symbols: YCF9 | encodes PsbZ, which is a subunit of photosystem II. In Chlamydomonas, this protein has been shown to be essential in the interaction between PS II and the light harvesting complex II. | chrC:35751-35939 FORWARD // tair // 11 // --- /// NC_000932 // ycf9, Chloroplast [Arabidopsis thaliana] // ncbi_mito // 11 // --- /// ycf9 // gi|7525012|ref|NC_000932.1|35751:35939…	11.935	12.1628	12.0882	12.0714	12.0388	11.925	11.9047	11.8889	11.8771	12.0102	11.8928	11.9671	11.806	12.0282	11.9202	11.968	11.5502	11.6873	P	P	P	P	P	P	P	P	P	P	P	P	P	P	P	P	P	P	-0.143857
245005_at	rps14	ribosomal protein S14	rps14	---	---	---	---	---	---	---	---	ATCG00330.1 // | Symbols: RPS14 | 30S chloroplast ribosomal protein S14 | chrC:36938-37240 REVERSE // tair // 11 // --- /// NC_000932 // ribosomal protein S14, Chloroplast [Arabidopsis thaliana] // ncbi_mito // 11 // --- /// rps14 // gi|7525012|ref|NC_000932.1|36938:37240:-1 product= ribosomal protein S14, Chloroplast [Arabidopsis thaliana] // ncbi_organelle // 11 // ---	4.39329	4.69199	4.66955	4.68413	4.7421	4.67316	4.62147	4.60461	4.61003	4.68892	4.54323	4.54902	4.57507	4.85337	4.76675	4.87845	4.57259	4.50116	P	P	P	P	P	P	P	P	P	P	P	P	P	P	P	P	P	P	0.146784
245006_at	psaB	PSI P700 apoprotein A2	psaB	---	---	---	---	---	---	---	---	ATCG00340.1 // | Symbols: PSAB | Encodes the D1 subunit of photosystem I and II reaction centers. | chrC:37375-39579 REVERSE // tair // 11 // --- /// NC_000932 // photosystem I P700 apoprotein A2, Chloroplast [Arabidopsis thaliana] // ncbi_mito // 11 // --- /// psaB // gi|7525012|ref|NC_000932.1|37375:39579:-1 product= photosystem I P700 apoprotein A2, Chloroplast [Arabidopsis thaliana] // ncbi_o…	12.9251	13.0102	12.9793	12.9848	12.9577	13.0223	12.8877	12.8987	12.8315	13.0133	13.0657	12.9817	12.8323	13.0585	12.9885	12.9678	12.8194	12.922	P	P	P	P	P	P	P	P	P	P	P	P	P	P	P	P	P	P	-0.0117585
245007_at	psaA	PSI P700 apoprotein A1	psaA	---	---	---	---	---	---	---	---	ATCG00350.1 // | Symbols: PSAA | Encodes psaA protein comprising the reaction center for photosystem I along with psaB protein; hydrophobic protein encoded by the chloroplast genome. | chrC:39605-41857 REVERSE // tair // 11 // --- /// NC_000932 // photosystem I P700 apoprotein A1, Chloroplast [Arabidopsis thaliana] // ncbi_mito // 11 // --- /// psaA // gi|7525012|ref|NC_000932.1|39605:41857:-1 pr…	8.30267	8.51279	8.37325	8.32128	8.5849	8.42237	8.31053	8.21751	8.38889	8.43681	8.40394	8.38925	8.5769	8.79729	8.25223	8.47246	8.21599	8.18445	P	P	P	P	P	P	P	P	P	P	P	P	P	P	P	P	P	P	0.1459
245008_at	ycf3	hypothetical protein	ycf3	---	---	---	---	---	---	---	---	ATCG00360.1 // | Symbols: YCF3 | Encodes a protein required for photosystem I assembly and stability. In Chlamydomonas reinhardtii, this protein seems to act as a PSI specific chaperone facilitating the assembly of the complex by interacting with PsaA and PsaD. A loss of function mutation in tobacco leads to a loss of photosystem I. | chrC:42584-43751 REVERSE // tair // 11 // --- /// NC_000932 //…	10.7205	10.7219	10.654	10.8268	10.8534	10.8317	10.7032	10.6671	10.6854	10.8113	10.7271	10.7233	10.7815	10.9832	10.8147	11.0946	10.5633	10.7012	P	P	P	P	P	P	P	P	P	P	P	P	P	P	P	P	P	P	0.161023
245009_at	rps4.chloroplast	ribosomal protein S4	rps4.chloroplast	---	---	---	---	---	---	---	---	ATCG00380.1 // | Symbols: RPS4 | Chloroplast encoded ribosomal protein S4 | chrC:45223-45828 REVERSE // tair // 11 // --- /// NC_000932 // ribosomal protein S4, Chloroplast [Arabidopsis thaliana] // ncbi_mito // 11 // --- /// rps4-chloroplast // gi|7525012|ref|NC_000932.1|45223:45828:-1 product= ribosomal protein S4, Chloroplast [Arabidopsis thaliana] // ncbi_organelle // 11 // ---	12.5278	12.5422	12.5843	12.6454	12.6967	12.6603	12.6224	12.6147	12.6409	12.7409	12.6101	12.6433	12.6764	12.7276	12.6534	12.71	12.5811	12.6581	P	P	P	P	P	P	P	P	P	P	P	P	P	P	P	P	P	P	0.134349
245010_at	ndhJ	NADH dehydrogenase subunit	ndhJ	---	---	---	---	---	---	---	---	ATCG00420.1 // | Symbols: NDHJ | Encodes NADH dehydrogenase subunit J. Its transcription is increased upon sulfur depletion. | chrC:48677-49153 REVERSE // tair // 11 // --- /// NC_000932 // NADH dehydrogenase subunit J, Chloroplast [Arabidopsis thaliana] // ncbi_mito // 11 // --- /// ndhJ // gi|7525012|ref|NC_000932.1|48677:49153:-1 product= NADH dehydrogenase subunit J, Chloroplast [Arabidopsis …	10.9048	11.0686	11.0502	10.9478	10.9738	10.8943	10.7507	10.7576	10.8084	10.9361	10.7719	10.7562	10.7054	10.854	10.8228	10.8159	10.6462	10.575	P	P	P	P	P	P	P	P	P	P	P	P	P	P	P	P	P	P	-0.213833
245011_at	psbG	photosystem II G protein	psbG	---	---	---	---	---	---	---	---	ATCG00430.1 // | Symbols: PSBG | Encodes a protein which was originally thought to be part of photosystem II but its wheat homolog was later shown to encode for subunit K of NADH dehydrogenase. | chrC:49257-49934 REVERSE // tair // 11 // --- /// NC_000932 // NADH dehydrogenase subunit K, Chloroplast [Arabidopsis thaliana] // ncbi_mito // 11 // --- /// psbG // gi|7525012|ref|NC_000932.1|49257:4993…	10.2592	10.4132	10.3504	10.2309	10.4346	10.2618	10.1622	10.0566	10.0337	10.2061	10.0165	10.0345	10.2213	10.2814	10.0913	10.1869	9.89261	9.95742	P	P	P	P	P	P	P	P	P	P	P	P	P	P	P	P	P	P	-0.142952
245012_at	ndhC	NADH dehydrogenase D3	ndhC	---	---	---	---	---	---	---	---	ATCG00440.1 // | Symbols: NDHC | Encodes NADH dehydrogenase D3 subunit of the chloroplast NAD(P)H dehydrogenase complex | chrC:50001-50363 REVERSE // tair // 11 // --- /// NC_000932 // NADH dehydrogenase subunit 3, Chloroplast [Arabidopsis thaliana] // ncbi_mito // 11 // --- /// ndhC // gi|7525012|ref|NC_000932.1|50001:50363:-1 product= NADH dehydrogenase subunit 3, Chloroplast [Arabidopsis thali…	11.7594	11.9225	11.8205	11.9153	11.6946	11.7178	11.8024	11.7834	11.7067	11.8948	11.9282	11.8017	11.5722	11.8198	11.7945	11.8219	11.4853	11.6948	P	P	P	P	P	P	P	P	P	P	P	P	P	P	P	P	P	P	-0.1053
245013_at	atpE	ATPase epsilon subunit	atpE	---	---	---	---	---	---	---	---	ATCG00470.1 // | Symbols: ATPE | ATPase epsilon subunit | chrC:52265-52663 REVERSE // tair // 11 // --- /// atpE // gi|7525012|ref|NC_000932.1|52265:52663:-1 product= ATP synthase CF1 epsilon chain, Chloroplast [Arabidopsis thaliana] // ncbi_organelle // 11 // --- /// NC_000932 // ATP synthase CF1 epsilon chain, Chloroplast [Arabidopsis thaliana] // ncbi_mito // 11 // ---	13.3971	13.4518	13.4176	13.4555	13.4419	13.4447	13.3601	13.4074	13.4009	13.4429	13.4343	13.4429	13.4127	13.4447	13.4518	13.4293	13.3132	13.4183	P	P	P	P	P	P	P	P	P	P	P	P	P	P	P	P	P	P	0.0142229
245014_at	atpB	ATPase beta subunit	atpB	---	---	---	---	---	---	---	---	ATCG00480.1 // | Symbols: ATPB | chloroplast-encoded gene for beta subunit of ATP synthase | chrC:52660-54156 REVERSE // tair // 11 // --- /// atpB // gi|7525012|ref|NC_000932.1|52660:54156:-1 product= ATP synthase CF1 beta chain, Chloroplast [Arabidopsis thaliana] // ncbi_organelle // 11 // --- /// NC_000932 // ATP synthase CF1 beta chain, Chloroplast [Arabidopsis thaliana] // ncbi_mito // 11 //…	13.2538	13.2733	13.2743	13.3042	13.2198	13.2595	13.2242	13.3042	13.2472	13.2746	13.3119	13.3155	13.2539	13.2105	13.31	13.2746	13.1849	13.2739	P	P	P	P	P	P	P	P	P	P	P	P	P	P	P	P	P	P	-0.00899564
245015_at	rbcL	large subunit of riblose-1,5-bisphosphate carboxylase/oxygenase	rbcL	---	---	---	---	---	---	---	---	ATCG00490.1 // | Symbols: RBCL | large subunit of RUBISCO. Protein is tyrosine-phosphorylated and its phosphorylation state is modulated in response to ABA in Arabidopsis thaliana seeds. | chrC:54958-56397 FORWARD // tair // 11 // --- /// NC_000932 // riblose 1,5-bisphosphate carboxylase/oxygenase large chain, Chloroplast [Arabidopsis thaliana] // ncbi_mito // 11 // --- /// rbcL // gi|7525012|ref…	11.294	11.5452	11.4739	11.5955	11.8908	11.6586	11.5852	11.4511	11.4366	11.66	11.5392	11.5229	11.4942	11.7139	11.4709	11.5205	11.258	11.4557	P	P	P	P	P	P	P	P	P	P	P	P	P	P	P	P	P	P	0.121934
245016_at	accD	carboxytransferase beta subunit	accD	---	---	---	---	---	---	---	IPR000022 // Carboxyl transferase // 1.5E-12	accD // gi|7525012|ref|NC_000932.1|57075:58541:1 product= acetyl-CoA carboxylase beta subunit, Chloroplast [Arabidopsis thaliana] // ncbi_organelle // 11 // --- /// ATCG00500.1 // | Symbols: ACCD | Encodes the carboxytransferase beta subunit of the Acetyl-CoA carboxylase (ACCase) complex in plastids. This complex catalyzes the carboxylation of acetyl-CoA to produce malonyl-CoA, the first committe…	9.85637	9.89351	10.1857	10.0906	10.1888	10.1524	9.38781	9.73481	9.48806	9.99778	9.95534	9.99923	9.88731	9.57011	9.79065	9.44946	9.47451	9.62546	P	P	P	P	P	P	P	P	P	P	P	P	P	P	P	P	P	P	-0.229187
245017_at	psaI	PSI I protein	psaI	---	---	---	---	---	---	---	---	ATCG00510.1 // | Symbols: PSAI | Encodes subunit I of photosystem I. | chrC:59247-59360 FORWARD // tair // 11 // --- /// NC_000932 // PSI I subunit VIII, Chloroplast [Arabidopsis thaliana] // ncbi_mito // 11 // --- /// psaI // gi|7525012|ref|NC_000932.1|59247:59360:1 product= PSI I subunit VIII, Chloroplast [Arabidopsis thaliana] // ncbi_organelle // 11 // ---	11.8503	12.0012	12.013	12.0149	11.958	11.904	11.8813	11.8234	11.867	11.9568	11.8525	11.8919	11.9186	12.0574	11.9578	11.8986	11.5117	11.7459	P	P	P	P	P	P	P	P	P	P	P	P	P	P	P	P	P	P	0.0230572
245018_at	ycf4	hypothetical protein	ycf4	---	---	---	---	---	---	---	---	ATCG00520.1 // | Symbols: YCF4 | Encodes a protein required for photosystem I assembly and stability. In cyanobacteria, loss of function mutation in this gene increases PSII/PSI ratio without any influence on photoautotrophic growth. | chrC:59772-60326 FORWARD // tair // 11 // --- /// NC_000932 // photosystem I assembly protein ycf4, Chloroplast [Arabidopsis thaliana] // ncbi_mito // 11 // --- //…	9.23771	9.6327	9.5702	9.4762	9.61552	9.51752	9.50309	9.34763	9.49856	9.39562	9.11147	9.27548	9.42961	9.74827	9.25096	9.47973	8.8717	8.71317	P	P	P	P	P	P	P	P	P	P	P	P	P	P	P	P	P	P	-0.00392594
245019_at	ycf10_cemA	hypothetical protein	ycf10_cemA	---	---	---	---	---	---	---	---	ATCG00530.1 // | Symbols: YCF10 | hypothetical protein | chrC:60741-61430 FORWARD // tair // 11 // --- /// ycf10/cemA // gi|7525012|ref|NC_000932.1|60741:61430:1 product= hypothetical protein, Chloroplast [Arabidopsis thaliana] // ncbi_organelle // 11 // ---	10.6619	10.9947	10.8841	10.936	10.9121	10.7849	10.8605	10.7053	10.8506	10.8537	10.6056	10.7347	10.7906	11.1067	11.0096	11.12	10.3826	10.3783	P	P	P	P	P	P	P	P	P	P	P	P	P	P	P	P	P	P	0.122101
245020_at	petA	cytochrome f	petA	---	---	---	---	---	---	---	---	ATCG00540.1 // | Symbols: PETA | Encodes cytochrome f apoprotein; involved in photosynthetic electron transport chain; encoded by the chloroplast genome and is transcriptionally repressed by a nuclear gene HCF2. | chrC:61657-62619 FORWARD // tair // 11 // --- /// NC_000932 // cytochrome f, Chloroplast [Arabidopsis thaliana] // ncbi_mito // 11 // --- /// petA // gi|7525012|ref|NC_000932.1|61657:62…	11.7366	11.9944	11.8576	11.9128	11.8819	11.8794	12.006	11.8242	11.8731	11.8974	11.8942	11.8461	11.7434	12.0003	11.9387	12.1837	11.5508	11.7455	P	P	P	P	P	P	P	P	P	P	P	P	P	P	P	P	P	P	0.0312515
245021_at	psbJ	PSII component	psbJ	---	---	---	---	---	---	---	---	ATCG00550.1 // | Symbols: PSBJ | PSII component | chrC:63538-63660 REVERSE // tair // 11 // --- /// NC_000932 // photosystem II protein J, Chloroplast [Arabidopsis thaliana] // ncbi_mito // 11 // --- /// psbJ // gi|7525012|ref|NC_000932.1|63538:63660:-1 product= photosystem II protein J, Chloroplast [Arabidopsis thaliana] // ncbi_organelle // 11 // ---	11.2365	11.4176	11.4219	11.312	11.0863	11.0433	11.1393	11.2905	11.1665	11.2512	11.3302	11.2075	11.0917	11.3443	11.4156	11.2625	10.8718	10.9807	P	P	P	P	P	P	P	P	P	P	P	P	P	P	P	P	P	P	-0.0748347
245022_at	psbL	PSII L protein	psbL	---	---	---	---	---	---	---	---	ATCG00560.1 // | Symbols: PSBL | PSII L protein | chrC:63804-63920 REVERSE // tair // 11 // --- /// NC_000932 // photosystem II protein L, Chloroplast [Arabidopsis thaliana] // ncbi_mito // 11 // --- /// psbL // gi|7525012|ref|NC_000932.1|63804:63920:-1 product= photosystem II protein L, Chloroplast [Arabidopsis thaliana] // ncbi_organelle // 11 // ---	10.3225	10.5134	10.3975	10.3763	10.1606	10.1488	10.3604	10.2477	10.2475	10.3436	10.1803	10.2655	10.0322	10.493	10.3598	10.3087	9.9414	10.011	P	P	P	P	P	P	P	P	P	P	P	P	P	P	P	P	P	P	-0.11612
245023_at	psbI	PSII I protein	psbI	---	---	---	---	---	---	---	---	ATCG00080.1 // | Symbols: PSBI | PSII I protein | chrC:7583-7693 FORWARD // tair // 11 // --- /// NC_000932 // photosystem II protein I, Chloroplast [Arabidopsis thaliana] // ncbi_mito // 11 // --- /// psbI // gi|7525012|ref|NC_000932.1|7583:7693:1 product= photosystem II protein I, Chloroplast [Arabidopsis thaliana] // ncbi_organelle // 11 // ---	11.757	12.0093	11.9214	11.9106	11.8823	11.6674	11.681	11.8604	11.6608	12.0009	11.9778	11.9044	11.8036	11.9497	11.9052	11.601	11.5903	11.7432	P	P	P	P	P	P	P	P	P	P	P	P	P	P	P	P	P	P	-0.00976469
245024_at	atpA	ATPase alpha subunit	atpA	---	---	---	---	---	---	---	---	ATCG00120.1 // | Symbols: ATPA | Encodes the ATPase alpha subunit, which is a subunit of ATP synthase and part of the CF1 portion which catalyzes the conversion of ADP to ATP using the proton motive force. This complex is located in the thylakoid membrane of the chloroplast. | chrC:9938-11461 REVERSE // tair // 11 // --- /// atpA // gi|7525012|ref|NC_000932.1|9938:11461:-1 product= ATPase alpha s…	11.3695	11.6272	11.5634	11.4139	11.516	11.3539	11.5658	11.4766	11.3894	11.3919	11.2447	11.2729	11.4497	11.6963	11.4234	11.4291	11.1787	11.093	P	P	P	P	P	P	P	P	P	P	P	P	P	P	P	P	P	P	0.00308303
245025_at	atpF	ATPase I subunit	atpF	---	---	---	---	---	---	---	---	ATCG00130.1 // | Symbols: ATPF | ATPase F subunit. | chrC:11529-12798 REVERSE // tair // 11 // --- /// atpF // gi|7525012|ref|NC_000932.1|11529:12798:-1 product= ATP synthase CF0 B chain, Chloroplast [Arabidopsis thaliana] // ncbi_organelle // 11 // --- /// NC_000932 // ATP synthase CF0 B chain, Chloroplast [Arabidopsis thaliana] // ncbi_mito // 11 // ---	9.10337	9.485	9.59831	9.33387	9.38999	9.08749	9.06413	9.12788	8.98191	9.12752	8.89551	9.07782	9.2703	9.17401	9.08093	8.96018	8.38586	8.36135	P	P	P	P	P	P	P	P	P	P	P	P	P	P	P	P	P	P	-0.220481
245026_at	atpH	ATPase III subunit	atpH	---	---	---	---	---	---	---	---	ATCG00140.1 // | Symbols: ATPH | ATPase III subunit | chrC:13262-13507 REVERSE // tair // 11 // --- /// atpH // gi|7525012|ref|NC_000932.1|13262:13507:-1 product= ATP synthase CF0 C chain, Chloroplast [Arabidopsis thaliana] // ncbi_organelle // 11 // --- /// NC_000932 // ATP synthase CF0 C chain, Chloroplast [Arabidopsis thaliana] // ncbi_mito // 11 // ---	10.9402	11.1097	11.1523	11.1081	11.2041	11.2712	10.9165	10.9081	10.9677	11.1017	10.9763	10.9852	10.8925	11.1195	10.9213	10.7969	10.6574	10.6898	P	P	P	P	P	P	P	P	P	P	P	P	P	P	P	P	P	P	-0.0896772
245027_at	At2g26550	heme oxygenase 2 (HO2)	At2g26550	O48722	---	AT2G26550	0006788 // heme oxidation // inferred from sequence or structural similarity /// 0006788 // heme oxidation // inferred from electronic annotation /// 0010024 // phytochromobilin biosynthetic process // inferred from mutant phenotype /// 0055114 // oxidation reduction // inferred from electronic annotation	0009507 // chloroplast // inferred from electronic annotation /// 0009507 // chloroplast // inferred from direct assay	0004392 // heme oxygenase (decyclizing) activity // inferred from direct assay /// 0004392 // heme oxygenase (decyclizing) activity // inferred from sequence or structural similarity /// 0004392 // heme oxygenase (decyclizing) activity // inferred from electronic annotation /// 0020037 // heme binding // inferred from direct assay	---	---	At2g26550 // 68415.t02978 heme oxygenase 2 (HO2) similar to heme oxygenase 2 [Arabidopsis thaliana] gi|4530595|gb|AAD22109 // tigr // 10 // --- /// AT2G26550.1 // | Symbols: HO2 | HO2 (HEME OXYGENASE 2); heme oxygenase (decyclizing) | chr2:11291584-11293426 REVERSE // tair // 11 // --- /// NM_128212 // Arabidopsis thaliana HO2 (HEME OXYGENASE 2); heme oxygenase (decyclizing) (HO2) mRNA, complete …	7.59489	7.61616	7.56066	7.58673	7.33242	7.22027	7.61888	7.49911	7.44059	7.51233	7.46713	7.31789	7.38139	7.26813	7.51375	7.75197	7.47876	7.35645	P	P	P	P	P	P	P	P	P	P	P	P	P	P	P	P	P	P	-0.20281
245028_at	At2g26570	unknown protein	At2g26570	O48724 /// Q0WQC5	---	AT2G26570	---	0005886 // plasma membrane // inferred from direct assay	---	---	---	At2g26570 // 68415.t02980 expressed protein contains Pfam profile PF05701: Plant protein of unknown function (DUF827); weak similarity to merozoite surface protein 3 alpha (GI:27596802) [Plasmodium vivax] // tigr // 11 // --- /// AT2G26570.1 // | Symbols: | unknown protein | chr2:11299144-11302191 FORWARD // tair // 11 // --- /// NM_128214 // Arabidopsis thaliana unknown protein (AT2G26570) mRNA,…	7.07774	7.284	7.21435	7.1968	7.15526	7.14675	7.06652	7.16043	7.20612	7.08288	7.13492	6.8497	7.37006	7.20021	7.28457	7.00214	7.18249	7.2593	P	P	P	P	P	P	P	P	P	P	P	P	P	P	P	P	P	P	0.0929175
245029_at	At2g26580	hypothetical protein predicted by genscan	At2g26580	Q8GW46	---	AT2G26580	0045449 // regulation of transcription // traceable author statement	0005634 // nucleus // inferred from electronic annotation	0003677 // DNA binding // inferred from electronic annotation /// 0003700 // transcription factor activity // inferred from sequence or structural similarity /// 0046872 // metal ion binding // inferred from electronic annotation	---	---	AK119091 // Arabidopsis thaliana At2g26580 mRNA for unknown protein, complete cds, clone: RAFL21-44-F19. // gb // 11 // --- /// At2g26580 // 68415.t02981 plant-specific transcription factor YABBY family protein contains Pfam profile: PF04690 YABBY protein // tigr // 9 // --- /// AT2G26580.1 // | Symbols: YAB5 | YAB5 (YABBY5); transcription factor | chr2:11303590-11306850 REVERSE // tair // 11 // …	7.12929	7.01306	7.1408	7.00708	6.70654	6.84467	6.91083	7.03366	7.15619	7.02396	7.00418	6.90493	7.00743	6.89296	7.28374	7.12416	6.95273	7.05362	P	P	P	P	P	P	P	P	P	P	P	P	P	P	P	P	P	P	-0.0330058
245030_at	At2g26620	putative polygalacturonase	At2g26620	O48729	---	AT2G26620	0005975 // carbohydrate metabolic process // inferred from electronic annotation /// 0005975 // carbohydrate metabolic process // inferred from sequence or structural similarity /// 0007047 // cellular cell wall organization // inferred from electronic annotation /// 0008152 // metabolic process // inferred from electronic annotation	0012505 // endomembrane system // inferred from electronic annotation	0004650 // polygalacturonase activity // inferred from electronic annotation /// 0004650 // polygalacturonase activity // inferred from sequence or structural similarity /// 0016787 // hydrolase activity // inferred from electronic annotation /// 0016798 // hydrolase activity, acting on glycosyl bonds // inferred from electronic annotation	---	---	At2g26620 // 68415.t02985 glycoside hydrolase family 28 protein / polygalacturonase (pectinase) family protein similar to SP|P35339 Exopolygalacturonase precursor (EC 3.2.1.67) (Pectinase) (Galacturan 1,4-alpha-galacturonidase) {Zea mays}; contains Pfam profile PF00295: Glycosyl hydrolases family 28 (polygalacturonases) // tigr // 11 // --- /// AT2G26620.1 // | Symbols: | glycoside hydrolase fami…	2.29015	2.37059	2.30584	2.38183	2.36778	2.34959	2.35993	2.36987	2.36343	2.38863	2.49018	2.53991	2.33899	2.31014	2.36274	2.37572	2.49351	2.32227	A	A	A	A	A	A	A	A	A	A	A	A	A	A	A	A	A	A	0.0150982
245031_at	At2g26360	putative mitochondrial carrier protein	At2g26360	Q8GZ33	---	AT2G26360	0006810 // transport // inferred from electronic annotation /// 0006810 // transport // inferred from sequence or structural similarity /// 0006839 // mitochondrial transport // inferred from sequence or structural similarity /// 0055085 // transmembrane transport // inferred from electronic annotation	0005743 // mitochondrial inner membrane // inferred from electronic annotation /// 0005743 // mitochondrial inner membrane // inferred from sequence or structural similarity /// 0016020 // membrane // inferred from electronic annotation /// 0016021 // integral to membrane // inferred from electronic annotation	0005488 // binding // inferred from electronic annotation /// 0005488 // binding // inferred from sequence or structural similarity	---	---	AK117236 // Arabidopsis thaliana At2g26360 mRNA for putative mitochondrial carrier protein, complete cds, clone: RAFL16-78-M03. // gb // 9 // --- /// At2g26360 // 68415.t02958 mitochondrial substrate carrier family protein contains Pfam profile: PF00153 mitochondrial carrier protein // tigr // 10 // --- /// AT2G26360.1 // | Symbols: | binding | chr2:11221516-11223213 REVERSE // tair // 10 // --- …	5.44097	5.43126	5.29391	5.33707	5.11715	5.32745	5.4117	5.10894	5.22924	5.34782	5.20248	5.29414	5.57409	5.52126	5.32252	5.37572	5.60837	5.32056	P	P	P	P	P	P	P	P	P	P	P	P	P	P	P	P	P	P	0.083912
245032_at	At2g26630	En/Spm-like transposon protein related to En/Spm transposon family of maize	At2g26630	---	---	---	---	---	---	---	---	At2g26630 // 68415.t02986 transposase IS4 family protein contains Pfam profile: PF01609 transposase DDE domain // tigr // 11 // --- /// AT2G26630.1 // | Symbols: | transposable element gene | chr2:11327493-11328727 FORWARD // tair // 11 // ---	2.99879	3.08923	3.10245	3.15544	3.00541	2.99383	3.12645	3.21809	2.98232	3.07322	2.88366	3.03905	3.23174	3.03152	3.04263	3.09478	3.07814	2.9821	A	A	A	P	A	A	A	P	A	A	A	A	A	P	A	A	A	A	0.0384705
245033_at	At2g26380	putative disease resistance protein	At2g26380	O48705	---	AT2G26380	0006952 // defense response // inferred from sequence or structural similarity /// 0007165 // signal transduction // inferred from sequence or structural similarity	0012505 // endomembrane system // inferred from electronic annotation	0005515 // protein binding // non-traceable author statement /// 0005515 // protein binding // inferred from electronic annotation	---	---	At2g26380 // 68415.t02960 disease resistance protein-related / LRR protein-related contains leucine rich-repeat domains Pfam:PF00560, INTERPRO:IPR001611; similar to Hcr2-2A [Lycopersicon pimpinellifolium] gi|3894389|gb|AAC78594 // tigr // 11 // --- /// AT2G26380.1 // | Symbols: | disease resistance protein-related / LRR protein-related | chr2:11226615-11228057 REVERSE // tair // 11 // --- /// NM_…	3.9624	4.07447	3.90683	4.05115	3.92942	4.1082	4.19333	4.04463	4.21314	4.17411	4.04528	4.00254	4.13656	4.14746	3.85589	3.88316	4.07908	3.9861	A	A	A	A	A	A	A	A	A	A	A	A	A	A	A	A	A	A	0.0654042
245034_at	At2g26390	putative serpin	At2g26390	O48706	---	AT2G26390	---	---	0004867 // serine-type endopeptidase inhibitor activity // inferred from electronic annotation /// 0004867 // serine-type endopeptidase inhibitor activity // inferred from sequence or structural similarity /// 0030414 // peptidase inhibitor activity // inferred from electronic annotation	---	---	At2g26390 // 68415.t02961 serpin, putative / serine protease inhibitor, putative similar to phloem serpin-1 [Cucurbita maxima] GI:9937311; contains Pfam profile PF00079: Serpin (serine protease inhibitor) // tigr // 11 // --- /// AT2G26390.1 // | Symbols: | serpin, putative / serine protease inhibitor, putative | chr2:11229087-11230491 REVERSE // tair // 11 // --- /// NM_128196 // Arabidopsis tha…	4.13509	3.89927	3.90156	4.02006	4.04096	4.06024	4.09906	3.9454	4.0621	4.07748	3.98674	4.02656	3.83461	4.1137	3.98309	4.00391	4.15676	4.19422	A	A	A	A	A	A	A	A	A	A	A	A	A	A	A	A	A	A	-0.00150353
245035_at	At2g26400	unknown protein similar to GP|2244827|gnl|PID|e326818|Z97336	At2g26400	O48707	---	AT2G26400	0008652 // cellular amino acid biosynthetic process // inferred from electronic annotation /// 0009086 // methionine biosynthetic process // inferred from electronic annotation /// 0019509 // L-methionine salvage from methylthioadenosine // inferred from electronic annotation /// 0055114 // oxidation reduction // inferred from electronic annotation	---	0010297 // heteroglycan binding // non-traceable author statement /// 0010309 // acireductone dioxygenase [iron(II)-requiring] activity // inferred from sequence or structural similarity /// 0016491 // oxidoreductase activity // inferred from electronic annotation /// 0016702 // oxidoreductase activity, acting on single donors with incorporation of molecular oxygen, incorporation of two atoms of …	---	---	AK176649 // Arabidopsis thaliana mRNA, complete cds, clone: RAFL25-18-I07. // gb // 11 // --- /// AT2G26400.1 // | Symbols: ARD, ATARD3 | ATARD3 (ACIREDUCTONE DIOXYGENASE 3); acireductone dioxygenase [iron(II)-requiring]/ heteroglycan binding / metal ion binding | chr2:11231800-11233295 REVERSE // tair // 11 // --- /// BT010499 // Arabidopsis thaliana At2g26400 gene, complete cds. // gb // 11 // …	5.9289	5.96035	6.05184	5.91242	6.11989	6.13044	6.14454	5.9741	5.93192	5.98898	6.11943	5.9888	6.30787	6.36773	6.16388	6.04798	6.0739	6.21231	P	P	P	P	P	P	P	P	P	P	P	P	P	P	P	P	P	P	0.299466
245036_at	At2g26410	putative SF16 protein {Helianthus annuus}	At2g26410	O48708	---	AT2G26410	---	---	0005516 // calmodulin binding // inferred from sequence or structural similarity	---	---	At2g26410 // 68415.t02963 calmodulin-binding family protein similar to SF16 protein [Helianthus annuus] GI:560150; contains Pfam profile PF00612: IQ calmodulin-binding motif // tigr // 11 // --- /// AT2G26410.1 // | Symbols: Iqd4 | Iqd4 (IQ-domain 4); calmodulin binding | chr2:11234651-11236936 REVERSE // tair // 11 // --- /// NM_128198 // Arabidopsis thaliana Iqd4 (IQ-domain 4); calmodulin bindi…	2.54944	2.49345	2.48473	2.49977	2.53923	2.4895	2.69196	2.57507	2.60041	2.587	2.74235	2.57766	2.66185	2.5849	2.5849	2.50347	2.63078	2.62554	A	A	A	A	A	A	A	A	A	A	A	A	A	A	A	A	A	A	0.101344
245037_at	At2g26420	putative phosphatidylinositol-4-phosphate 5-kinase	At2g26420	O48709	---	AT2G26420	0046488 // phosphatidylinositol metabolic process // inferred from electronic annotation /// 0048767 // root hair elongation // inferred from mutant phenotype /// 0048768 // root hair cell tip growth // inferred from mutant phenotype	0005737 // cytoplasm // inferred from direct assay /// 0005886 // plasma membrane // inferred from direct assay /// 0016324 // apical plasma membrane // inferred from direct assay	0000166 // nucleotide binding // inferred from electronic annotation /// 0005524 // ATP binding // inferred from electronic annotation /// 0016301 // kinase activity // inferred from electronic annotation /// 0016307 // phosphatidylinositol phosphate kinase activity // inferred from electronic annotation /// 0016308 // 1-phosphatidylinositol-4-phosphate 5-kinase activity // inferred from direct a…	---	---	At2g26420 // 68415.t02964 1-phosphatidylinositol-4-phosphate 5-kinase, putative / PIP kinase, putative / PtdIns(4)P-5-kinase, putative / diphosphoinositide kinase, putative similar to phosphatidylinositol-4-phosphate 5-kinase AtPIP5K1 [Arabidopsis thaliana] GI:3702691; contains Pfam profiles PF01504: Phosphatidylinositol-4-phosphate 5-Kinase, PF02493: MORN repeat // tigr // 10 // --- /// AT2G2642…	3.17121	3.19097	3.13279	3.16674	3.0987	3.29156	2.99864	3.12143	3.19947	3.36807	3.38267	3.19204	3.23887	3.23401	3.27455	3.05136	3.23359	3.31445	A	A	A	A	A	M	A	A	A	A	M	A	P	A	A	A	A	A	0.0841541
245038_at	At2g26560	similar to latex allergen from Hevea brasiliensis ;supported by full-length cDNA: Ceres:1999.	At2g26560	O48723 /// Q8LDK8	---	AT2G26560	0006629 // lipid metabolic process // inferred from direct assay /// 0006629 // lipid metabolic process // inferred from electronic annotation /// 0008152 // metabolic process // inferred from electronic annotation /// 0008219 // cell death // inferred from genetic interaction /// 0009626 // plant-type hypersensitive response // inferred from expression pattern /// 0009626 // plant-type hypersens…	0005737 // cytoplasm // inferred from direct assay /// 0016020 // membrane // inferred from direct assay	0016298 // lipase activity // inferred from direct assay /// 0016787 // hydrolase activity // inferred from electronic annotation /// 0045735 // nutrient reservoir activity // inferred from sequence or structural similarity	---	---	At2g26560 // 68415.t02979 patatin, putative similar to patatin-like latex allergen [Hevea brasiliensis][PMID:10589016]; contains patatin domain PF01734 // tigr // 9 // --- /// AT2G26560.1 // | Symbols: PLP2, PLA IIA, PLA2A | PLA2A (PHOSPHOLIPASE A 2A); lipase/ nutrient reservoir | chr2:11293769-11295806 REVERSE // tair // 11 // --- /// AY062644 // Arabidopsis thaliana similar to latex allergen (A…	5.16537	5.01879	5.06756	5.35655	5.38036	4.71995	5.77295	5.20267	5.84781	5.92789	6.1981	6.76558	6.30111	6.28396	6.13203	5.88843	5.56412	5.43216	P	M	P	P	P	P	P	P	P	P	P	P	P	P	P	P	P	P	1.15513
245039_at	At2g26600	putative beta-1,3-glucanase ;supported by full-length cDNA: Ceres:95083.	At2g26600	O48727 /// Q3EBT6 /// Q8GWT0 /// Q8L8V2	---	AT2G26600	0005975 // carbohydrate metabolic process // inferred from electronic annotation /// 0008152 // metabolic process // inferred from electronic annotation	0031225 // anchored to membrane // traceable author statement	0003824 // catalytic activity // inferred from electronic annotation /// 0004553 // hydrolase activity, hydrolyzing O-glycosyl compounds // inferred from electronic annotation /// 0004553 // hydrolase activity, hydrolyzing O-glycosyl compounds // inferred from sequence or structural similarity /// 0016787 // hydrolase activity // inferred from electronic annotation /// 0016798 // hydrolase activi…	---	---	AK118654 // Arabidopsis thaliana At2g26600 mRNA for putative beta-1,3-glucanase, complete cds, clone: RAFL19-91-K21. // gb // 11 // --- /// At2g26600 // 68415.t02983 glycosyl hydrolase family 17 protein // tigr // 10 // --- /// AT2G26600.1 // | Symbols: | glycosyl hydrolase family 17 protein | chr2:11316412-11318483 FORWARD // tair // 11 // --- /// AT2G26600.2 // | Symbols: | glycosyl hydrolase f…	7.24814	7.14927	7.31907	7.2079	7.11856	7.03832	7.14592	7.21149	7.22119	7.14349	7.18589	7.17949	7.2976	7.31726	7.41587	7.37916	7.20974	7.30595	P	P	P	P	P	P	P	P	P	P	P	P	P	P	P	P	P	P	0.104751
245040_at	At2g26520	hypothetical protein predicted by genefinder;supported by full-length cDNA: Ceres:628.	At2g26520	O48719 /// Q8L9L0	---	AT2G26520	---	---	---	---	---	At2g26520 // 68415.t02975 expressed protein // tigr // 11 // --- /// AT2G26520.1 // | Symbols: | unknown protein | chr2:11280025-11280940 FORWARD // tair // 11 // --- /// BT002849 // Arabidopsis thaliana clone RAFL15-04-N24 (R20293) unknown protein (At2g26520) mRNA, complete cds. // gb // 11 // --- /// BT005153 // Arabidopsis thaliana clone U20293 unknown protein (At2g26520) mRNA, complete cds. /…	5.53674	5.476	5.26405	5.31648	5.30791	5.38387	5.34776	5.37282	5.28681	5.22566	4.94442	5.23256	5.3431	5.04492	5.23372	5.17895	5.22393	5.28951	M	M	M	A	A	A	A	A	A	A	A	A	A	A	A	A	A	A	-0.218356
245041_at	At2g26530	AR781, similar to yeast pheromone receptor identical to GB:D88743, corrected a frameshift found in the original record (at 69530 bp), sequence submitted has been verified from 10 sequence electropherograms. The translation now starts from an upstream ATG.;supported by full-length cDNA: Ceres:33680	At2g26530	O48720 /// Q2V454 /// Q8LBD0 /// Q949N6 /// Q96256	---	AT2G26530	---	0005886 // plasma membrane // inferred from direct assay	0004872 // receptor activity // inferred from electronic annotation	---	---	At2g26530 // 68415.t02976 expressed protein // tigr // 11 // --- /// AT2G26530.1 // | Symbols: AR781 | AR781 | chr2:11282775-11284229 REVERSE // tair // 11 // --- /// AT2G26530.2 // | Symbols: AR781 | AR781 | chr2:11282775-11284211 REVERSE // tair // 9 // --- /// AY050988 // Arabidopsis thaliana putative yeast pheromone receptor protein AR781 (At2g26530) mRNA, complete cds. // gb // 11 // --- ///…	6.98234	6.93959	7.04274	7.4139	7.42783	7.29919	5.91413	5.87683	6.04175	6.2946	5.91694	6.44054	5.69982	5.87859	5.84383	6.773	7.08169	7.29796	P	P	P	P	P	P	P	P	P	P	P	P	P	P	P	P	P	P	-1.18081
245042_at	At2g26540	hypothetical protein predicted by genefinder;supported by full-length cDNA: Ceres:33364.	At2g26540	O48721	---	AT2G26540	0006779 // porphyrin biosynthetic process // inferred from sequence or structural similarity /// 0006779 // porphyrin biosynthetic process // inferred from electronic annotation /// 0006780 // uroporphyrinogen III biosynthetic process // inferred from direct assay /// 0015995 // chlorophyll biosynthetic process // inferred from electronic annotation /// 0033014 // tetrapyrrole biosynthetic proces…	0009507 // chloroplast // inferred from direct assay /// 0009507 // chloroplast // inferred from electronic annotation /// 0009536 // plastid // inferred from electronic annotation	0004852 // uroporphyrinogen-III synthase activity // inferred from direct assay /// 0004852 // uroporphyrinogen-III synthase activity // inferred from sequence or structural similarity /// 0004852 // uroporphyrinogen-III synthase activity // inferred from electronic annotation /// 0016829 // lyase activity // inferred from electronic annotation	---	---	At2g26540 // 68415.t02977 uroporphyrinogen-III synthase family protein contains Pfam PF02602: uroporphyrinogen-III synthase; weak similarity to Porphyrin biosynthesis protein HEMD)) (Uroporphyrinogen III methylase) (UROM); Uroporphyrinogen-III synthase (EC 4.2.1.75) (Swiss-Prot:Q59294) [Clostridium josui] // tigr // 10 // --- /// AT2G26540.1 // | Symbols: HEMD | HEMD; uroporphyrinogen-III synthas…	8.39137	8.33462	8.43559	8.33522	8.38716	8.40084	8.45036	8.43108	8.47676	8.26732	8.42839	8.31374	8.41642	8.2849	8.44727	8.37454	8.40934	8.5504	P	P	P	P	P	P	P	P	P	P	P	P	P	P	P	P	P	P	-0.00432981
245043_at	At2g26430	putative cyclin ;supported by full-length cDNA: Ceres:22595.	At2g26430	A8MR67 /// Q8RWV3	---	AT2G26430	0007049 // cell cycle // inferred from electronic annotation /// 0009651 // response to salt stress // inferred from direct assay /// 0045449 // regulation of transcription // traceable author statement /// 0051301 // cell division // inferred from electronic annotation /// 0051726 // regulation of cell cycle // inferred from sequence or structural similarity	---	0016538 // cyclin-dependent protein kinase regulator activity // inferred from sequence or structural similarity	---	IPR006671 // Cyclin, N-terminal // 7.9E-5 /// IPR006671 // Cyclin, N-terminal // 1.5E-4 /// IPR006671 // Cyclin, N-terminal // 8.6E-5	AF249734 // Arabidopsis thaliana ania-6a type cyclin (RCY1) mRNA, complete cds. // gb // 11 // --- /// AK226505 // Arabidopsis thaliana mRNA for cyclin like protein, complete cds, clone: RAFL06-81-P06. // gb // 11 // --- /// AK317155 // Arabidopsis thaliana AT2G26430 mRNA, complete cds, clone: RAFL21-95-A01. // gb // 9 // --- /// At2g26430 // 68415.t02965 ania-6a type cyclin (RCY1) nearly identic…	7.97786	8.06543	8.00108	8.04064	7.90836	7.79357	7.8572	7.96008	7.83778	7.82781	7.78214	7.68346	7.86369	7.73976	7.83906	7.81205	7.73477	7.69469	P	P	P	P	P	P	P	P	P	P	P	P	P	P	P	P	P	P	-0.200625
245044_at	At2g26500	unknown protein Alternative splice forms exist.;supported by full-length cDNA: Ceres:9368.	At2g26500	A8MQ99 /// O48717 /// Q9SZY6	---	AT2G26500	0055114 // oxidation reduction // inferred from electronic annotation	0009512 // cytochrome b6f complex // inferred from electronic annotation /// 0009535 // chloroplast thylakoid membrane // inferred from direct assay	0009055 // electron carrier activity // inferred from electronic annotation /// 0009496 // plastoquinol-plastocyanin reductase activity // inferred from sequence or structural similarity	---	---	AF375459 // Arabidopsis thaliana At2g26500 mRNA, complete cds. // gb // 11 // --- /// AJ005671 // Arabidopsis thaliana mRNA for cytochrome b6f complex subunit. // gb // 10 // --- /// At2g26500 // 68415.t02973 cytochrome b6f complex subunit (petM), putative nearly identical to cytochrome b6f complex subunit (GI:3090403) [Arabidopsis thaliana]; alternative splice forms exist // tigr // 11 // --- //…	12.7734	12.8274	12.7925	12.7958	12.7191	12.7558	12.8256	12.8752	12.8786	12.8487	12.8165	12.8434	12.756	12.7418	12.7922	12.784	12.6909	12.6329	P	P	P	P	P	P	P	P	P	P	P	P	P	P	P	P	P	P	-0.0344344
245045_at	At2g26590	unknown protein similar to glycoprotein SP|Q16186|G100_HUMAN; supported by cDNA: gi_13926226_gb_AF372873.1_AF372873	At2g26590	O48726 /// Q0WRE8 /// Q94JW3	---	AT2G26590	0007155 // cell adhesion // inferred from sequence or structural similarity	0005634 // nucleus // inferred from electronic annotation /// 0005737 // cytoplasm // inferred from electronic annotation /// 0016021 // integral to membrane // inferred from sequence or structural similarity	---	---	---	AF372873 // Arabidopsis thaliana At2g26590/T9J22.26 mRNA, complete cds. // gb // 11 // --- /// AT2G26590.1 // | Symbols: | adhesion regulating molecule family | chr2:11311004-11315096 REVERSE // tair // 11 // --- /// AT2G26590.2 // | Symbols: | adhesion regulating molecule family | chr2:11311004-11314986 REVERSE // tair // 11 // --- /// AT2G26590.3 // | Symbols: | adhesion regulating molecule fam…	8.23132	8.16548	8.16546	8.1659	8.31214	8.23515	8.16775	8.25256	8.20046	8.26215	8.20502	8.2503	8.25797	8.33546	8.3568	8.30025	8.21387	8.25547	P	P	P	P	P	P	P	P	P	P	P	P	P	P	P	P	P	P	0.129325
245046_at	At2g26510	putative membrane transporter ; supported by cDNA: gi_13877634_gb_AF370518.1_AF370518	At2g26510	Q8GZD4	---	AT2G26510	0006810 // transport // inferred from electronic annotation /// 0055085 // transmembrane transport // inferred from electronic annotation	0005886 // plasma membrane // inferred from direct assay /// 0016020 // membrane // inferred from sequence or structural similarity /// 0016020 // membrane // inferred from electronic annotation /// 0016021 // integral to membrane // inferred from electronic annotation	0005215 // transporter activity // inferred from electronic annotation /// 0022857 // transmembrane transporter activity // inferred from sequence or structural similarity	---	---	AF370518 // Arabidopsis thaliana putative membrane transporter (At2g26510; T9J22.18) mRNA, complete cds. // gb // 11 // --- /// AF515778 // Arabidopsis thaliana putative transporter mRNA, complete cds. // gb // 11 // --- /// At2g26510 // 68415.t02974 xanthine/uracil permease family protein contains Pfam profile: PF00860 permease family // tigr // 10 // --- /// AT2G26510.1 // | Symbols: PDE135 | P…	8.40015	8.37995	8.35167	8.30285	8.29016	8.41773	8.33649	8.42618	8.36043	8.41806	8.55234	8.41039	8.57096	8.41119	8.43805	8.39409	8.45066	8.40013	P	P	P	P	P	P	P	P	P	P	P	P	P	P	P	P	P	P	0.0961431
245047_at	psbA	PSII 32 KDa protein	psbA	---	---	---	---	---	---	---	---	ATCG00020.1 // | Symbols: PSBA | Encodes chlorophyll binding protein D1, a part of the photosystem II reaction center core | chrC:383-1444 REVERSE // tair // 11 // --- /// NC_000932 // photosystem II protein D1, Chloroplast [Arabidopsis thaliana] // ncbi_mito // 11 // --- /// psbA // gi|7525012|ref|NC_000932.1|383:1444:-1 product= photosystem II protein D1, Chloroplast [Arabidopsis thaliana] // n…	10.4373	10.791	10.6976	10.5477	10.5614	10.4894	10.681	10.4257	10.5536	10.3021	10.1642	10.305	10.4349	10.7436	10.3788	10.5645	10.0964	10.1821	P	P	P	P	P	P	P	P	P	P	P	P	P	P	P	P	P	P	-0.122851
245048_at	matK	orf within trnK intron orf within trnK intron	matK	---	---	---	---	---	---	---	IPR010934 // NADH dehydrogenase subunit 5, C-terminal // 7.5E-5	ATCG00040.1 // | Symbols: MATK | Encodes a maturase located in the trnK intron in the chloroplast genome. | chrC:2056-3636 REVERSE // tair // 11 // --- /// matK // gi|7525012|ref|NC_000932.1|2056:3636:-1 product= maturase, Chloroplast [Arabidopsis thaliana] // ncbi_organelle // 11 // --- /// NC_000932 // maturase, Chloroplast [Arabidopsis thaliana] // ncbi_mito // 11 // ---	11.8243	11.959	11.9755	11.939	12.0471	11.8579	11.8547	11.8107	11.7757	12.0291	11.9278	11.9018	11.8601	12.0887	11.8893	11.8421	11.6285	11.7816	P	P	P	P	P	P	P	P	P	P	P	P	P	P	P	P	P	P	0.0264885
245049_at	rps16	ribosomal protein S16	rps16	---	---	---	---	---	---	---	---	ATCG00050.1 // | Symbols: RPS16 | Homologous to the bacterial ribosomal protein S16 | chrC:5084-6188 REVERSE // tair // 11 // --- /// NC_000932 // ribosomal protein S16, Chloroplast [Arabidopsis thaliana] // ncbi_mito // 11 // --- /// rps16 // gi|7525012|ref|NC_000932.1|5084:6188:-1 product= ribosomal protein S16, Chloroplast [Arabidopsis thaliana] // ncbi_organelle // 11 // ---	7.25219	7.39353	7.53753	7.40277	7.35224	7.26498	7.57131	7.4562	7.40068	7.59804	7.60836	7.47707	7.55769	7.6753	7.65432	7.92723	7.4105	7.53775	P	P	P	P	P	P	P	P	P	P	P	P	P	P	P	P	P	P	0.234688
245050_at	psbK	PSII K protein	psbK	---	---	---	---	---	---	---	---	ATCG00070.1 // | Symbols: PSBK | PSII K protein | chrC:7017-7202 FORWARD // tair // 11 // --- /// NC_000932 // photosystem II protein K, Chloroplast [Arabidopsis thaliana] // ncbi_mito // 11 // --- /// psbK // gi|7525012|ref|NC_000932.1|7017:7202:1 product= photosystem II protein K, Chloroplast [Arabidopsis thaliana] // ncbi_organelle // 11 // ---	11.9985	12.1166	12.1207	12.0975	12.0368	11.9137	11.9534	12.0982	11.8707	12.1408	11.9902	12.2001	11.9256	12.0191	12.0665	11.892	12.0024	11.9531	P	P	P	P	P	P	P	P	P	P	P	P	P	P	P	P	P	P	-0.0748587
245051_at	At2g23320	putative WRKY-type DNA-binding protein ; supported by cDNA: gi_13506742_gb_AF224704.1_AF224704	At2g23320	O22176 /// Q3EBV2	---	AT2G23320	0006350 // transcription // inferred from electronic annotation /// 0006355 // regulation of transcription, DNA-dependent // inferred from sequence or structural similarity /// 0010200 // response to chitin // inferred from expression pattern /// 0045449 // regulation of transcription // inferred from electronic annotation	0005634 // nucleus // inferred by curator /// 0005634 // nucleus // inferred from electronic annotation	0003677 // DNA binding // inferred from electronic annotation /// 0003700 // transcription factor activity // inferred from sequence or structural similarity /// 0003700 // transcription factor activity // inferred from electronic annotation /// 0005515 // protein binding // inferred from physical interaction /// 0005516 // calmodulin binding // inferred from direct assay /// 0043565 // sequence-…	---	IPR003657 // DNA-binding WRKY // 9.8E-11	AF224704 // Arabidopsis thaliana WRKY DNA-binding protein 15 (WRKY15) mRNA, complete cds. // gb // 11 // --- /// AF370194 // Arabidopsis thaliana putative WRKY-type DNA-binding protein (At2g23320) mRNA, complete cds. // gb // 11 // --- /// At2g23320 // 68415.t02604 WRKY family transcription factor identical to WRKY DNA-binding protein 15 GI:13506742 from [Arabidopsis thaliana] // tigr // 11 // --…	7.67579	7.70726	7.74679	8.15709	7.76115	7.81518	7.46615	7.36506	7.52623	7.68725	7.77045	7.77837	7.34772	7.3863	7.34189	7.59333	7.42924	7.63398	P	P	P	P	P	P	P	P	P	P	P	P	P	P	P	P	P	P	-0.351314
245052_at	At2g26440	putative pectinesterase	At2g26440	O48711	EC:3.1.1.11	AT2G26440	0007047 // cellular cell wall organization // inferred from electronic annotation /// 0042545 // cell wall modification // inferred from electronic annotation	0005576 // extracellular region // inferred from electronic annotation /// 0005618 // cell wall // inferred from electronic annotation /// 0009505 // plant-type cell wall // inferred from sequence or structural similarity /// 0012505 // endomembrane system // inferred from electronic annotation	0004857 // enzyme inhibitor activity // inferred from electronic annotation /// 0016787 // hydrolase activity // inferred from electronic annotation /// 0030599 // pectinesterase activity // inferred from electronic annotation /// 0030599 // pectinesterase activity // inferred from sequence or structural similarity /// 0045330 // aspartyl esterase activity // inferred from electronic annotation	---	---	At2g26440 // 68415.t02966 pectinesterase family protein contains Pfam profile: PF01095 pectinesterase // tigr // 11 // --- /// AT2G26440.1 // | Symbols: | pectinesterase family protein | chr2:11247383-11249493 FORWARD // tair // 11 // --- /// AY072224 // Arabidopsis thaliana putative pectinesterase (At2g26440) mRNA, complete cds. // gb // 11 // --- /// AY122952 // Arabidopsis thaliana putative pe…	6.59524	6.51252	6.49256	6.00249	6.01558	5.92167	6.41922	6.20755	6.35581	5.82462	6.2716	6.19157	7.38578	7.28444	7.3106	6.22405	6.14357	6.13219	P	P	P	P	P	P	P	P	P	P	P	P	P	P	P	P	P	P	0.7935
245053_at	At2g26450	putative pectinesterase	At2g26450	Q7Y201	EC:3.1.1.11	AT2G26450	0042545 // cell wall modification // inferred from electronic annotation	0005618 // cell wall // inferred from electronic annotation /// 0009505 // plant-type cell wall // inferred from sequence or structural similarity /// 0016020 // membrane // inferred from electronic annotation /// 0016021 // integral to membrane // inferred from electronic annotation	0004857 // enzyme inhibitor activity // inferred from electronic annotation /// 0016787 // hydrolase activity // inferred from electronic annotation /// 0030599 // pectinesterase activity // inferred from electronic annotation /// 0030599 // pectinesterase activity // inferred from sequence or structural similarity /// 0045330 // aspartyl esterase activity // inferred from electronic annotation	---	---	AK229600 // Arabidopsis thaliana mRNA for putative pectinesterase, complete cds, clone: RAFL19-41-I05. // gb // 11 // --- /// At2g26450 // 68415.t02967 pectinesterase family protein contains Pfam profiles: PF01095 pectinesterase,PF04043 plant invertase/pectin methylesterase inhibitor // tigr // 11 // --- /// AT2G26450.1 // | Symbols: | pectinesterase family protein | chr2:11251120-11253612 FORWAR…	3.86386	3.62385	3.66831	3.61129	3.63642	3.75156	3.80418	3.69385	3.85533	3.79601	3.43289	3.76005	3.76956	3.7184	3.65252	3.60984	3.6933	3.76005	A	A	A	A	A	A	A	A	A	A	A	A	A	A	A	A	A	A	-0.00518341
245054_at	At2g26460	unknown protein	At2g26460	O48713 /// Q84X00	---	AT2G26460	0008380 // RNA splicing // inferred from mutant phenotype	0005634 // nucleus // inferred from direct assay /// 0005634 // nucleus // inferred from electronic annotation	0008270 // zinc ion binding // inferred from electronic annotation /// 0046872 // metal ion binding // inferred from electronic annotation	---	---	At2g26460 // 68415.t02969 RED family protein similar to Red protein (RER protein) (Swiss-Prot:Q9Z1M8) [Mus musculus] // tigr // 11 // --- /// AT2G26460.1 // | Symbols: | RED family protein | chr2:11254932-11258973 REVERSE // tair // 11 // --- /// BT011249 // Arabidopsis thaliana At2g26460 mRNA, complete cds. // gb // 11 // --- /// BT012549 // Arabidopsis thaliana At2g26460 gene, complete cds. // …	6.07265	6.07705	6.26165	6.0799	6.06199	5.93018	5.98348	6.14647	6.10724	6.09108	6.08114	6.08875	6.07379	5.85939	6.16205	6.24114	6.0185	6.02709	P	P	P	P	P	P	P	P	P	P	P	P	P	P	P	P	P	P	-0.105375
245055_at	At2g26470	hypothetical protein predicted by genscan; similar to SP|Q04471|YM04_YEAST	At2g26470	Q8GZ60	---	AT2G26470	---	---	---	---	---	AK117192 // Arabidopsis thaliana At2g26470 mRNA for unknown protein, complete cds, clone: RAFL16-73-E04. // gb // 11 // --- /// At2g26470 // 68415.t02970 expressed protein contains PF02586: Uncharacterized ACR, COG2135; weak similarity to NF-M protein (GI:205688) [Rattus norvegicus] // tigr // 11 // --- /// AT2G26470.1 // | Symbols: | unknown protein | chr2:11259153-11262494 REVERSE // tair // 11…	4.97958	5.28053	5.07821	5.09136	5.15444	5.09053	4.90936	5.11748	4.83768	5.22745	5.06085	5.07243	5.04556	5.11627	5.07497	5.00014	4.98035	4.92691	P	P	P	P	P	P	P	P	P	P	P	P	P	P	P	P	P	P	-0.0338423
245056_at	At2g26480	putative glucosyltransferase	At2g26480	O48715	---	AT2G26480	0008152 // metabolic process // inferred from electronic annotation	---	0008194 // UDP-glycosyltransferase activity // inferred from sequence or structural similarity /// 0016740 // transferase activity // inferred from electronic annotation /// 0016757 // transferase activity, transferring glycosyl groups // inferred from sequence or structural similarity /// 0016758 // transferase activity, transferring hexosyl groups // inferred from electronic annotation /// 0080…	---	---	At2g26480 // 68415.t02971 UDP-glucoronosyl/UDP-glucosyl transferase family protein contains Pfam profile: PF00201 UDP-glucoronosyl and UDP-glucosyl transferase // tigr // 11 // --- /// AT2G26480.1 // | Symbols: UGT76D1 | UGT76D1 (UDP-GLUCOSYL TRANSFERASE 76D1); UDP-glycosyltransferase/ quercetin 7-O-glucosyltransferase/ transferase, transferring glycosyl groups | chr2:11263963-11265684 FORWARD //…	4.2821	4.21098	4.11871	4.21377	4.13059	4.16015	4.38833	4.211	4.24312	4.30246	4.38722	4.15088	4.33109	4.21744	4.14858	4.09174	4.19139	4.07059	P	P	M	M	M	M	M	A	A	M	P	A	A	P	A	M	M	M	0.0284451
245057_at	At2g26490	En/Spm-like transposon protein related to En/Spm transposon family of maize	At2g26490	O48716	---	AT2G26490	---	0005834 // heterotrimeric G-protein complex // inferred from sequence or structural similarity	0000166 // nucleotide binding // inferred from sequence or structural similarity	---	---	At2g26490 // 68415.t02972 transducin family protein / WD-40 repeat family protein contains 7 WD-40 repeats (PF00400); related to En/Spm transposon family of maize // tigr // 11 // --- /// AT2G26490.1 // | Symbols: | transducin family protein / WD-40 repeat family protein | chr2:11267942-11269623 FORWARD // tair // 11 // --- /// BT015086 // Arabidopsis thaliana At2g26490 gene, complete cds. // gb …	3.55109	3.40873	3.28267	3.35446	3.16709	3.37857	3.19477	3.30976	3.48963	3.27853	3.25937	3.34231	3.54633	3.51513	3.39407	3.23472	3.51333	3.50485	A	A	A	A	A	A	A	A	A	A	A	A	A	A	A	A	A	A	0.0710096
245058_at	At2g39790	hypothetical protein predicted by genefinder	At2g39790	O22288	---	AT2G39790	---	0005739 // mitochondrion // inferred from electronic annotation /// 0005759 // mitochondrial matrix // inferred from electronic annotation /// 0005759 // mitochondrial matrix // inferred from sequence or structural similarity /// 0009507 // chloroplast // inferred from electronic annotation	---	---	---	At2g39790 // 68415.t04497 mitochondrial glycoprotein family protein / MAM33 family protein low similarity to SUAPRGA1 [Emericella nidulans] GI:6562379; contains Pfam profile PF02330: Mitochondrial glycoprotein // tigr // 11 // --- /// AT2G39790.1 // | Symbols: | mitochondrial glycoprotein family protein / MAM33 family protein | chr2:16594833-16595800 FORWARD // tair // 11 // --- /// NM_129537 // …	3.4908	3.342	3.15131	3.17543	3.23376	3.47457	3.65256	3.53086	3.38074	3.38071	3.35495	3.31135	3.56015	3.43438	3.28813	3.33973	3.49568	3.35599	A	A	A	A	A	A	A	A	A	A	A	A	A	A	A	A	A	A	0.0995157
245059_at	At2g39720	unknown protein ;supported by full-length cDNA: Ceres:253849.	At2g39720	O22283	---	AT2G39720	---	---	0005515 // protein binding // inferred from electronic annotation /// 0005515 // protein binding // inferred from sequence or structural similarity /// 0008270 // zinc ion binding // inferred from electronic annotation /// 0008270 // zinc ion binding // inferred from sequence or structural similarity /// 0046872 // metal ion binding // inferred from electronic annotation	---	---	AF079186 // Arabidopsis thaliana RING-H2 finger protein RHC2a mRNA, complete cds. // gb // 11 // --- /// At2g39720 // 68415.t04489 zinc finger (C3HC4-type RING finger) family protein contains Pfam domain, PF00097: Zinc finger, C3HC4 type (RING finger) // tigr // 11 // --- /// AT2G39720.1 // | Symbols: RHC2A | RHC2A; protein binding / zinc ion binding | chr2:16567209-16568822 REVERSE // tair // 11…	7.71468	7.71304	7.70963	7.64388	7.76925	7.66543	7.70831	7.75042	7.71899	7.84434	7.85907	7.72305	7.69303	7.65577	7.62868	7.69613	7.65564	7.78367	P	P	P	P	P	P	P	P	P	P	P	P	P	P	P	P	P	P	-0.0532927
245060_at	At2g39770	GDP-mannose pyrophosphorylase updated per Conklin PL et al, PNAS 1999, 96(7):4198-203;supported by full-length cDNA: Ceres:37775.	At2g39770	O22287	---	AT2G39770	0009058 // biosynthetic process // inferred from sequence or structural similarity /// 0009058 // biosynthetic process // inferred from electronic annotation /// 0009408 // response to heat // inferred from mutant phenotype /// 0009651 // response to salt stress // inferred from mutant phenotype /// 0009753 // response to jasmonic acid stimulus // inferred from expression pattern /// 0010193 // r…	---	0004475 // mannose-1-phosphate guanylyltransferase activity // inferred from mutant phenotype /// 0004475 // mannose-1-phosphate guanylyltransferase activity // inferred from sequence or structural similarity /// 0016740 // transferase activity // inferred from electronic annotation /// 0016779 // nucleotidyltransferase activity // inferred from sequence or structural similarity /// 0016779 // nu…	---	---	AF076484 // Arabidopsis thaliana GDP-mannose pyrophosphorylase (GMP1) mRNA, complete cds. // gb // 11 // --- /// AF108660 // Arabidopsis thaliana CYT1 protein (cyt1) mRNA, complete cds. // gb // 11 // --- /// AF361812 // Arabidopsis thaliana At2g39770/T5I7.7 mRNA, complete cds. // gb // 11 // --- /// AF428297 // Arabidopsis thaliana At2g39770/T5I7.7 mRNA, complete cds. // gb // 11 // --- /// At2g…	9.86401	9.97243	9.94783	9.91038	10.1725	10.1215	10.1727	10.2775	10.2485	10.0869	10.236	10.1363	10.2666	10.3391	10.4606	10.1876	10.2935	10.3492	P	P	P	P	P	P	P	P	P	P	P	P	P	P	P	P	P	P	0.427361
245061_at	At2g39730	hypothetical protein ;supported by full-length cDNA: Ceres:7114.	At2g39730	P10896 /// Q0WLM1 /// Q3EBJ5 /// Q8H172 /// Q941B7	---	AT2G39730	0009409 // response to cold // inferred from expression pattern /// 0009416 // response to light stimulus // inferred from expression pattern /// 0042742 // defense response to bacterium // inferred from expression pattern	0005618 // cell wall // inferred from direct assay /// 0005634 // nucleus // inferred from direct assay /// 0009507 // chloroplast // inferred from direct assay /// 0009507 // chloroplast // non-traceable author statement /// 0009507 // chloroplast // inferred from electronic annotation /// 0009535 // chloroplast thylakoid membrane // inferred from direct assay /// 0009536 // plastid // inferred …	0000166 // nucleotide binding // inferred from electronic annotation /// 0005515 // protein binding // inferred from physical interaction /// 0005524 // ATP binding // inferred from direct assay /// 0005524 // ATP binding // inferred from electronic annotation /// 0030234 // enzyme regulator activity // inferred from direct assay /// 0043531 // ADP binding // inferred from direct assay /// 004686…	---	---	AF325049 // Arabidopsis thaliana At2g39730 (At2g39730/T5I7.3) mRNA, complete cds. // gb // 11 // --- /// At2g39730 // 68415.t04491 ribulose bisphosphate carboxylase/oxygenase activase / RuBisCO activase identical to SWISS-PROT:P10896 ribulose bisphosphate carboxylase/oxygenase activase, chloroplast precursor (RuBisCO activase, RA)[Arabidopsis thaliana] // tigr // 9 // --- /// AT2G39730.1 // | Sym…	13.2581	13.2335	13.2057	13.2379	13.1625	13.1745	13.2154	13.2242	13.2115	13.1907	13.1577	13.2297	13.2045	13.1654	13.2395	13.2893	13.2642	13.2434	P	P	P	P	P	P	P	P	P	P	P	P	P	P	P	P	P	P	-0.0292398
245062_at	At2g39760	hypothetical protein predicted by genscan; similar to SP|P34568|YNV5_CAEEL;supported by full-length cDNA: Ceres:8256.	At2g39760	O22286 /// Q2V416 /// Q8L977	---	AT2G39760	0006970 // response to osmotic stress // inferred from expression pattern /// 0071472 // cellular response to salt stress // inferred from expression pattern	0005634 // nucleus // inferred from direct assay /// 0005829 // cytosol // inferred from direct assay	0005515 // protein binding // inferred from physical interaction /// 0005515 // protein binding // inferred from sequence or structural similarity /// 0005515 // protein binding // inferred from electronic annotation	---	---	AK316691 // Arabidopsis thaliana AT2G39760 mRNA, complete cds, clone: RAFL07-70-N12. // gb // 10 // --- /// At2g39760 // 68415.t04494 speckle-type POZ protein-related contains Pfam PF00651 : BTB/POZ domain; contains Pfam PF00917: MATH domain; similar to Speckle-type POZ protein (SP:O43791) [Homo sapiens] // tigr // 11 // --- /// AT2G39760.1 // | Symbols: ATBPM3, BPM3 | BPM3; protein binding | chr…	7.39925	7.37129	7.49254	7.35757	7.45526	7.49494	7.35265	7.38394	7.37391	7.35785	7.56775	7.38058	7.37584	7.38399	7.48643	7.25902	7.20877	7.31863	P	P	P	P	P	P	P	P	P	P	P	P	P	P	P	P	P	P	-0.00560536
245063_at	At2g39795	Expressed protein ; supported by full-length cDNA: Ceres: 39203.	At2g39795	Q8LAD6 /// Q8W487	---	AT2G39795	---	0005739 // mitochondrion // inferred from direct assay /// 0005739 // mitochondrion // inferred from electronic annotation /// 0005759 // mitochondrial matrix // inferred from sequence or structural similarity /// 0005759 // mitochondrial matrix // inferred from electronic annotation	---	---	---	At2g39795 // 68415.t04498 mitochondrial glycoprotein family protein / MAM33 family protein low similarity to SUAPRGA1 [Emericella nidulans] GI:6562379; contains Pfam profile PF02330: Mitochondrial glycoprotein // tigr // 11 // --- /// AT2G39795.1 // | Symbols: | mitochondrial glycoprotein family protein / MAM33 family protein | chr2:16596987-16598162 FORWARD // tair // 11 // --- /// AY062757 // A…	6.89982	6.89532	6.98677	6.91001	6.94821	6.83815	6.77108	6.7392	6.64711	6.9461	6.78596	6.79253	6.931	7.05938	6.92775	6.95564	7.01008	6.96561	P	P	P	P	P	P	P	P	P	P	P	P	P	P	P	P	P	P	0.0454078
245064_at	At2g39725	Expressed protein ; supported by full-length cDNA: Ceres: 5605.	At2g39725	Q8VZU1	---	AT2G39725	---	0005739 // mitochondrion // inferred from electronic annotation	0003824 // catalytic activity // inferred from sequence or structural similarity	---	---	At2g39725 // 68415.t04490 complex 1 family protein / LVR family protein contains Pfam PF05347: Complex 1 protein (LYR family) // tigr // 11 // --- /// AT2G39725.1 // | Symbols: | complex 1 family protein / LVR family protein | chr2:16569469-16570549 FORWARD // tair // 11 // --- /// AT2G39725.2 // | Symbols: | complex 1 family protein / LVR family protein | chr2:16569430-16570517 FORWARD // tair /…	5.55065	5.60174	5.55538	5.6593	5.76395	5.56536	5.78842	5.81121	5.61547	5.93775	6.06833	5.93168	5.68391	5.59193	5.52221	5.76777	5.66475	5.61965	P	P	P	P	P	P	P	P	P	P	P	P	P	P	P	P	P	P	0.0300973
245065_at	At2g39750	unknown protein ; supported by cDNA: gi_15450748_gb_AY053416.1_	At2g39750	O22285	---	AT2G39750	---	0000139 // Golgi membrane // inferred from electronic annotation /// 0005794 // Golgi apparatus // inferred from electronic annotation /// 0016020 // membrane // inferred from electronic annotation /// 0016021 // integral to membrane // inferred from electronic annotation	0008168 // methyltransferase activity // inferred from electronic annotation /// 0016740 // transferase activity // inferred from electronic annotation	---	---	At2g39750 // 68415.t04493 dehydration-responsive family protein similar to early-responsive to dehydration stress ERD3 protein [Arabidopsis thaliana] GI:15320410; contains Pfam profile PF03141: Putative methyltransferase // tigr // 11 // --- /// AT2G39750.1 // | Symbols: | dehydration-responsive family protein | chr2:16578824-16582404 REVERSE // tair // 11 // --- /// AY053416 // Arabidopsis thali…	7.84338	7.84338	7.88591	7.97255	7.99775	7.96224	8.01601	7.90786	8.02891	7.94194	7.86168	7.79901	7.99431	7.96127	7.98919	7.97975	7.97999	8.03972	P	P	P	P	P	P	P	P	P	P	P	P	P	P	P	P	P	P	0.124034
245066_at	At2g39840	putative serine/threonine protein phosphatase PP1 isozyme 4 (TOPP4) identical to GB:P48484; contains a Ser/Thr protein phosphatase signature (PDOC00115); contains a metallo-phosphoesterase motif (QDOC50185); supported by cDNA: gi_166800_gb_M93411.1_ATHPPHAC	At2g39840	B9DI63 /// P48484	---	AT2G39840	0006470 // protein amino acid dephosphorylation // traceable author statement	0000164 // protein phosphatase type 1 complex // inferred from sequence or structural similarity	0004721 // phosphoprotein phosphatase activity // inferred from electronic annotation /// 0004722 // protein serine/threonine phosphatase activity // inferred from sequence or structural similarity /// 0016787 // hydrolase activity // inferred from electronic annotation /// 0046872 // metal ion binding // inferred from electronic annotation	---	---	AK229028 // Arabidopsis thaliana mRNA for putative serine/threonine protein phosphatase PP1 isozyme 4, complete cds, clone: RAFL16-33-C06. // gb // 10 // --- /// At2g39840 // 68415.t04504 serine/threonine protein phosphatase PP1 isozyme 4 (TOPP4) / phosphoprotein phosphatase 1 identical to SP|P48484 Serine/threonine protein phosphatase PP1 isozyme 4 (EC 3.1.3.16) {Arabidopsis thaliana}, phosphopr…	7.78456	7.68399	7.69845	7.61898	7.69497	7.68335	7.68797	7.54194	7.75585	7.51671	7.67386	7.5748	7.75284	7.7469	7.72594	7.74766	7.69269	7.63583	P	P	P	P	P	P	P	P	P	P	P	P	P	P	P	P	P	P	0.0195634
245067_at	At2g39780	S-like ribonuclease RNS2 identical to ribonuclease 2 precursor SP:P42814, GI:289210; contains a ribonuclease T2 family histidine active site signature (PDOC00459); supported by cDNA: gi_289209_gb_M98336.1_ATHRNS2X	At2g39780	P42814 /// Q0WUA7 /// Q1ECE2	---	AT2G39780	0006950 // response to stress // inferred from electronic annotation /// 0007568 // aging // traceable author statement	0005622 // intracellular // inferred from direct assay /// 0005773 // vacuole // inferred from direct assay	0003723 // RNA binding // inferred from electronic annotation /// 0004518 // nuclease activity // inferred from electronic annotation /// 0004519 // endonuclease activity // inferred from electronic annotation /// 0004521 // endoribonuclease activity // inferred from sequence or structural similarity /// 0016787 // hydrolase activity // inferred from electronic annotation /// 0033897 // ribonucle…	---	---	AK227261 // Arabidopsis thaliana mRNA for putative ribonuclease, complete cds, clone: RAFL11-05-B04. // gb // 11 // --- /// At2g39780 // 68415.t04496 ribonuclease 2 (RNS2) identical to ribonuclease 2 precursor SP:P42814, GI:289210; contains a ribonuclease T2 family histidine active site signature (PDOC00459) // tigr // 10 // --- /// AT2G39780.1 // | Symbols: RNS2 | RNS2 (RIBONUCLEASE 2); RNA bind…	9.49185	9.50665	9.53679	9.49099	9.53974	9.50981	9.78215	9.78023	9.82068	9.8716	9.96651	9.85079	9.71861	9.72315	9.73134	9.74577	9.66183	9.76621	P	P	P	P	P	P	P	P	P	P	P	P	P	P	P	P	P	P	0.212602
245068_at	At2g23260	putative glucosyltransferase	At2g23260	O22182	---	AT2G23260	0008152 // metabolic process // inferred from electronic annotation	---	0008194 // UDP-glycosyltransferase activity // inferred from sequence or structural similarity /// 0010294 // abscisic acid glucosyltransferase activity // inferred from direct assay /// 0016740 // transferase activity // inferred from electronic annotation /// 0016757 // transferase activity, transferring glycosyl groups // inferred from sequence or structural similarity /// 0016757 // transfera…	---	---	AK118431 // Arabidopsis thaliana At2g23260 mRNA for putative glucosyltransferase, complete cds, clone: RAFL19-68-D14. // gb // 11 // --- /// At2g23260 // 68415.t02599 UDP-glucoronosyl/UDP-glucosyl transferase family protein contains Pfam profile: PF00201 UDP-glucoronosyl and UDP-glucosyl transferase // tigr // 11 // --- /// AT2G23260.1 // | Symbols: UGT84B1 | UGT84B1 (UDP-glucosyl transferase 84B…	3.60712	3.3141	3.42979	3.43097	3.35834	3.60177	3.48506	3.45741	3.42636	3.57037	3.57567	3.37081	3.63911	3.44041	3.3654	3.35101	3.58338	3.33534	A	A	A	A	A	A	A	A	A	A	A	A	A	A	A	A	A	A	0.0313049
245069_at	At2g23250	putative glucosyltransferase	At2g23250	O22183	---	AT2G23250	0008152 // metabolic process // inferred from electronic annotation	---	0008194 // UDP-glycosyltransferase activity // inferred from sequence or structural similarity /// 0010294 // abscisic acid glucosyltransferase activity // inferred from direct assay /// 0016740 // transferase activity // inferred from electronic annotation /// 0016757 // transferase activity, transferring glycosyl groups // inferred from sequence or structural similarity /// 0016757 // transfera…	---	---	At2g23250 // 68415.t02598 UDP-glucoronosyl/UDP-glucosyl transferase family protein contains similarity to glucosyltransferases // tigr // 11 // --- /// AT2G23250.1 // | Symbols: UGT84B2 | UGT84B2 (UDP-glucosyl transferase 84B2); UDP-glycosyltransferase/ abscisic acid glucosyltransferase/ transferase, transferring glycosyl groups | chr2:9897809-9899125 REVERSE // tair // 11 // --- /// NM_127889 //…	3.39458	3.3795	3.37505	3.33943	3.38318	3.43324	3.3719	3.66288	3.27687	3.40529	3.40683	3.49981	3.11519	3.29775	3.31896	3.20142	3.3761	3.33271	A	A	A	A	A	A	A	A	A	A	A	A	A	A	A	A	A	A	-0.139078
245070_at	At2g23240	metallothionein-like protein identical to an EST: GB:X92116:ATECPRHOM; contains a vertebrate metallothionein signature (PS00203)	At2g23240	Q3EBV4 /// Q42377	---	AT2G23240	---	---	0008270 // zinc ion binding // inferred from electronic annotation /// 0008270 // zinc ion binding // inferred from sequence or structural similarity /// 0046872 // metal ion binding // inferred from electronic annotation	---	---	At2g23240 // 68415.t02597 plant EC metallothionein-like family 15 protein identical to EC protein homolog 2 (SP:Q42377) {Arabidopsis thaliana}; identical to an EST: GB:X92116:ATECPRHOM; contains a vertebrate metallothionein signature (PS00203); contains Pfam profile PF02068: Plant PEC family metallothionein // tigr // 9 // --- /// AT2G23240.1 // | Symbols: | plant EC metallothionein-like family 1…	4.08716	4.1759	3.99996	4.13909	4.00036	4.20151	4.34244	4.14939	4.29173	4.31416	4.21499	4.0769	4.21831	4.14512	4.05812	3.95566	4.24153	4.20906	A	A	A	A	A	A	A	A	A	A	A	A	A	A	A	A	A	A	0.0528433
245071_at	At2g23230	putative vetispiradiene synthase	At2g23230	O22184	---	AT2G23230	0008152 // metabolic process // inferred from electronic annotation	---	0000287 // magnesium ion binding // inferred from electronic annotation /// 0016829 // lyase activity // inferred from electronic annotation	---	---	At2g23230 // 68415.t02596 terpene synthase/cyclase family protein // tigr // 11 // --- /// AT2G23230.1 // | Symbols: | terpene synthase/cyclase family protein | chr2:9892716-9895400 FORWARD // tair // 11 // --- /// NM_127887 // Arabidopsis thaliana terpene synthase/cyclase family protein (AT2G23230) mRNA, complete cds. // refseq // 11 // ---	4.09819	3.90604	4.16532	4.00051	4.00571	4.34534	4.2275	3.99962	4.13469	4.18036	4.21639	4.03911	4.255	4.16346	4.18528	4.10871	4.3515	4.05375	A	A	A	A	A	A	A	A	A	A	A	A	A	A	A	A	A	A	0.14473
245072_s_at	At2g23220	putative cytochrome P450	At2g23220	O22185 /// O22188	---	AT2G23190 /// AT2G23220	0055114 // oxidation reduction // inferred from electronic annotation	0012505 // endomembrane system // inferred from electronic annotation	0004497 // monooxygenase activity // inferred from electronic annotation /// 0005506 // iron ion binding // inferred from electronic annotation /// 0009055 // electron carrier activity // inferred from electronic annotation /// 0016491 // oxidoreductase activity // inferred from electronic annotation /// 0019825 // oxygen binding // inferred from sequence or structural similarity /// 0020037 // h…	---	---	At2g23190 // 68415.t02592 cytochrome P450, putative Similar to Cytochrome P450 91A1 (SP:Q9FG65) [Arabidopsis thaliana]; // tigr // 11 // --- /// AT2G23190.1 // | Symbols: CYP81D7 | CYP81D7; electron carrier/ heme binding / iron ion binding / monooxygenase/ oxygen binding | chr2:9877058-9879007 FORWARD // tair // 11 // --- /// At2g23220 // 68415.t02595 cytochrome P450, putative // tigr // 11 // --…	3.28565	3.47309	3.26846	3.60663	3.47797	3.3028	3.35976	3.40773	3.37613	3.44674	3.31883	3.25058	3.2853	3.51165	3.41136	3.36952	3.4334	3.19204	A	A	A	A	A	A	A	A	A	A	A	A	A	A	A	A	A	A	0.0603649
245073_at	At2g23210	putative glucosyltransferase	At2g23210	Q1PF14	---	AT2G23210	0008152 // metabolic process // inferred from electronic annotation	---	0008194 // UDP-glycosyltransferase activity // inferred from sequence or structural similarity /// 0016740 // transferase activity // inferred from electronic annotation /// 0016757 // transferase activity, transferring glycosyl groups // inferred from sequence or structural similarity /// 0016758 // transferase activity, transferring hexosyl groups // inferred from electronic annotation	---	---	At2g23210 // 68415.t02594 UDP-glucoronosyl/UDP-glucosyl transferase family protein contains Pfam profile: PF00201 UDP-glucoronosyl and UDP-glucosyl transferase // tigr // 11 // --- /// AT2G23210.1 // | Symbols: | UDP-glycosyltransferase/ transferase, transferring glycosyl groups | chr2:9882007-9883397 REVERSE // tair // 11 // --- /// DQ446552 // Arabidopsis thaliana clone pENTR221-At2g23210 UDP-g…	3.09557	3.13854	3.03886	3.11498	2.9854	3.15377	3.20127	2.9903	3.30006	3.26054	3.10875	3.26032	3.12046	3.13958	3.27728	2.93755	3.05873	3.00031	A	A	A	A	A	A	A	A	A	A	A	A	A	A	A	A	A	A	0.0881215
245074_at	At2g23200	putative protein kinase contains a protein kinase domain profile (PDOC00100)	At2g23200	O22187	---	AT2G23200	0006468 // protein amino acid phosphorylation // inferred from electronic annotation	0012505 // endomembrane system // inferred from electronic annotation /// 0016020 // membrane // inferred from electronic annotation /// 0016021 // integral to membrane // inferred from electronic annotation	0000166 // nucleotide binding // inferred from electronic annotation /// 0004672 // protein kinase activity // inferred from electronic annotation /// 0004674 // protein serine/threonine kinase activity // inferred from electronic annotation /// 0005524 // ATP binding // inferred from electronic annotation /// 0016301 // kinase activity // inferred from sequence or structural similarity /// 00163…	---	---	At2g23200 // 68415.t02593 protein kinase family protein contains protein kinase domain, Pfam:PF00069 // tigr // 11 // --- /// AT2G23200.1 // | Symbols: | protein kinase family protein | chr2:9879276-9881908 FORWARD // tair // 11 // --- /// NM_127884 // Arabidopsis thaliana protein kinase family protein (AT2G23200) mRNA, complete cds. // refseq // 11 // ---	7.15486	7.25095	7.43044	6.86233	6.89208	6.9444	7.034	7.12927	7.15239	7.19556	6.89505	6.96607	7.57327	7.44606	7.62771	7.1367	6.96365	6.97623	P	P	P	P	P	P	P	P	P	P	P	P	P	P	P	P	P	P	0.270262
245075_at	At2g23180	putative cytochrome P450	At2g23180	O22189	---	AT2G23180	0055114 // oxidation reduction // inferred from electronic annotation	0012505 // endomembrane system // inferred from electronic annotation	0004497 // monooxygenase activity // inferred from electronic annotation /// 0005506 // iron ion binding // inferred from electronic annotation /// 0009055 // electron carrier activity // inferred from electronic annotation /// 0016491 // oxidoreductase activity // inferred from electronic annotation /// 0019825 // oxygen binding // inferred from sequence or structural similarity /// 0020037 // h…	---	---	AF370589 // Arabidopsis thaliana putative cytochrome P450 (At2g23180; T20D16.19) mRNA, complete cds. // gb // 11 // --- /// AK117717 // Arabidopsis thaliana At2g23180 mRNA for putative cytochrome P450, complete cds, clone: RAFL17-39-M03. // gb // 11 // --- /// At2g23180 // 68415.t02591 cytochrome P450, putative // tigr // 11 // --- /// AT2G23180.1 // | Symbols: CYP96A1 | CYP96A1; electron carrier…	5.36731	5.35349	5.34432	5.48004	5.47983	5.38186	5.42975	5.56138	5.51058	5.5095	5.29479	5.30567	5.96853	5.60591	5.79222	5.69919	5.49678	5.53427	P	P	P	P	P	P	P	P	P	M	P	P	P	P	P	P	P	P	0.433848
245076_at	At2g23170	unknown protein	At2g23170	O22190	---	AT2G23170	0009733 // response to auxin stimulus // inferred from sequence or structural similarity /// 0010252 // auxin homeostasis // traceable author statement	---	0010279 // indole-3-acetic acid amido synthetase activity // inferred from direct assay /// 0016874 // ligase activity // inferred from electronic annotation	---	---	At2g23170 // 68415.t02590 auxin-responsive GH3 family protein similar to auxin-responsive GH3 product [Glycine max] GI:18591; contains Pfam profile PF03321: GH3 auxin-responsive promoter // tigr // 11 // --- /// AT2G23170.1 // | Symbols: GH3.3 | GH3.3; indole-3-acetic acid amido synthetase | chr2:9863855-9866562 REVERSE // tair // 11 // --- /// AY090371 // Arabidopsis thaliana At2g23170/T20D16.20…	3.96927	3.77044	3.71436	3.70474	3.68685	3.82706	4.02124	4.03065	4.15016	4.20408	4.06004	4.43612	4.46286	4.23397	4.36875	3.92212	4.09752	3.97289	A	A	A	A	A	A	A	A	A	A	A	A	A	A	A	A	A	A	0.537166
245077_at	At2g23160	hypothetical protein predicted by genscan	At2g23160	Q1KS79	---	AT2G23160	---	0009507 // chloroplast // inferred from electronic annotation	---	---	---	At2g23160 // 68415.t02589 F-box family protein contains Pfam PF00646: F-box domain; contains TIGRFAM TIGR01640 : F-box protein interaction domain // tigr // 9 // --- /// AT2G23160.1 // | Symbols: | FUNCTIONS IN: molecular_function unknown; INVOLVED IN: biological_process unknown; LOCATED IN: chloroplast; CONTAINS InterPro DOMAIN/s: Cyclin-like F-box (InterPro:IPR001810), F-box associated type 3 (…	4.05338	4.23663	4.11063	4.10396	4.00398	4.10228	4.331	3.96707	4.36666	4.14459	4.16724	4.06805	4.07384	4.18015	4.10222	3.9238	4.09825	4.00579	A	A	A	A	A	A	A	A	A	A	A	A	A	A	A	A	A	A	-0.0148106
245078_at	At2g23340	putative AP2 domain transcription factor	At2g23340	O22174	---	AT2G23340	0006350 // transcription // inferred from electronic annotation /// 0006355 // regulation of transcription, DNA-dependent // inferred from electronic annotation /// 0006355 // regulation of transcription, DNA-dependent // inferred from sequence or structural similarity /// 0009873 // ethylene mediated signaling pathway // inferred from electronic annotation /// 0045449 // regulation of transcript…	0005634 // nucleus // inferred from sequence or structural similarity /// 0005634 // nucleus // inferred from electronic annotation	0003677 // DNA binding // inferred from sequence or structural similarity /// 0003677 // DNA binding // inferred from electronic annotation /// 0003700 // transcription factor activity // inferred from sequence or structural similarity /// 0003700 // transcription factor activity // inferred from electronic annotation	---	---	AK118495 // Arabidopsis thaliana At2g23340 mRNA for putative AP2 domain transcription factor, complete cds, clone: RAFL19-73-B20. // gb // 11 // --- /// At2g23340 // 68415.t02606 AP2 domain-containing transcription factor, putative // tigr // 11 // --- /// AT2G23340.1 // | Symbols: | AP2 domain-containing transcription factor, putative | chr2:9937998-9938875 FORWARD // tair // 11 // --- /// BT003…	7.57162	7.75514	7.75372	7.71675	8.01478	7.72368	7.81417	7.68783	7.80963	7.8689	8.00008	7.91509	7.61876	7.46052	7.68702	7.7873	7.62551	7.68359	P	P	P	P	P	P	P	P	P	P	P	P	P	P	P	P	P	P	-0.104723
245079_at	At2g23330	putative retroelement pol polyprotein	At2g23330	Q8L700	---	---	---	---	---	---	---	AK227137 // Arabidopsis thaliana mRNA for putative retroelement pol polyprotein, complete cds, clone: RAFL09-82-H15. // gb // 11 // --- /// At2g23330 // 68415.t02605 copia-like retrotransposon family has a 3.9e-195 P-value blast match to GB:AAA57005 Hopscotch polyprotein (Ty1_Copia-element) [Zea mays] // tigr // 11 // --- /// AT2G23330.1 // | Symbols: | transposable element gene | chr2:9927826-99…	5.40226	5.58698	5.4327	5.55832	5.55057	5.58808	5.59626	5.57359	5.57326	5.62636	5.89109	5.65849	5.81673	5.43178	5.55417	5.56321	5.54185	5.50966	P	P	P	P	P	P	P	P	P	P	P	P	P	P	P	P	P	P	0.126913
245080_at	At2g23300	putative receptor-like protein kinase	At2g23300	O22178	---	AT2G23300	0006468 // protein amino acid phosphorylation // inferred from electronic annotation /// 0006468 // protein amino acid phosphorylation // inferred from sequence or structural similarity /// 0007169 // transmembrane receptor protein tyrosine kinase signaling pathway // inferred from sequence or structural similarity	0012505 // endomembrane system // inferred from electronic annotation /// 0016020 // membrane // inferred from electronic annotation /// 0016021 // integral to membrane // inferred from electronic annotation	0004672 // protein kinase activity // inferred from electronic annotation /// 0004674 // protein serine/threonine kinase activity // inferred from sequence or structural similarity /// 0004872 // receptor activity // inferred from electronic annotation /// 0005515 // protein binding // inferred from electronic annotation /// 0005524 // ATP binding // inferred from sequence or structural similarit…	---	IPR001245 // Tyrosine protein kinase // 3.6E-13	At2g23300 // 68415.t02602 leucine-rich repeat transmembrane protein kinase, putative // tigr // 11 // --- /// AT2G23300.1 // | Symbols: | leucine-rich repeat transmembrane protein kinase, putative | chr2:9914608-9917130 FORWARD // tair // 11 // --- /// NM_127894 // Arabidopsis thaliana leucine-rich repeat transmembrane protein kinase, putative (AT2G23300) mRNA, complete cds. // refseq // 11 // ---	3.6378	3.82394	3.89009	3.80885	3.68996	3.80944	3.88821	3.84728	3.90662	3.83438	3.79288	3.77541	4.04571	3.90775	3.98545	3.63993	3.8221	3.69329	A	M	P	A	M	A	A	P	A	P	A	A	A	M	P	A	M	P	0.195692
245081_at	At2g23280	unknown protein overlap with T20D16.8, in 3' region	At2g23280	---	---	---	---	---	---	---	---	At2g23280 // --- // --- // --- // ---	3.56627	3.53731	3.38232	3.51228	3.56836	3.71783	3.768	3.60737	3.8268	3.4588	3.56799	3.41414	3.3426	3.44831	3.51362	3.49265	3.27783	3.41777	A	A	A	A	A	A	A	A	A	A	A	A	A	A	A	A	A	A	-0.0604599
245082_at	At2g23270	hypothetical protein predicted by genefinder; similar to GP|2464853|gnl|PID|e353149|Z99707;supported by full-length cDNA: Ceres:40943.	At2g23270	O22181	---	AT2G23270	---	0012505 // endomembrane system // inferred from electronic annotation	---	---	---	At2g23270 // 68415.t02600 expressed protein ; similar to GP|2464853|gnl|PID|e353149|Z99707 // tigr // 11 // --- /// AT2G23270.1 // | Symbols: | unknown protein | chr2:9903215-9903845 FORWARD // tair // 11 // --- /// BT024632 // Arabidopsis thaliana unknown protein (At2g23270) mRNA, complete cds. // gb // 11 // --- /// NM_127891 // Arabidopsis thaliana unknown protein (AT2G23270) mRNA, complete cd…	4.06955	4.28658	4.24174	4.18715	4.24333	4.06592	4.38833	4.18392	4.23803	4.35191	4.43985	4.55584	4.25834	4.33517	4.20664	4.10783	4.25358	4.22655	A	A	A	A	A	A	A	A	A	A	A	A	A	A	A	A	A	A	0.0674235
245083_at	At2g23310	putative integral membrane protein ;supported by full-length cDNA: Ceres:25204.	At2g23310	Q3EBV3 /// Q9ZWI7	---	AT2G23310	0006890 // retrograde vesicle-mediated transport, Golgi to ER // non-traceable author statement /// 0045185 // maintenance of protein location // inferred from genetic interaction	0016020 // membrane // inferred from electronic annotation /// 0016021 // integral to membrane // inferred from electronic annotation /// 0016021 // integral to membrane // inferred from sequence or structural similarity /// 0016021 // integral to membrane // non-traceable author statement	---	---	---	AB018552 // Arabidopsis thaliana AtRER1C mRNA, complete cds. // gb // 11 // --- /// At2g23310 // 68415.t02603 RER1C protein identical to SP|Q9ZWI7 RER1C protein (AtRER1C) {Arabidopsis thaliana} // tigr // 11 // --- /// AT2G23310.1 // | Symbols: ATRER1C1 | ATRER1C1 | chr2:9917520-9919258 FORWARD // tair // 11 // --- /// AT2G23310.2 // | Symbols: ATRER1C1 | ATRER1C1 | chr2:9917520-9919218 FORWARD /…	7.76476	7.73748	7.68841	7.71406	7.64929	7.60453	7.61419	7.775	7.67263	7.67887	7.45066	7.52746	7.45765	7.5989	7.65594	7.53454	7.54279	7.58162	P	P	P	P	P	P	P	P	P	P	P	P	P	P	P	P	P	P	-0.159385
245084_at	At2g23290	putative MYB family transcription factor ;supported by full-length cDNA: Ceres:40307.	At2g23290	O22179 /// O49795 /// Q7DLH3 /// Q8LA62	---	AT2G23290	0006355 // regulation of transcription, DNA-dependent // inferred from sequence or structural similarity /// 0045449 // regulation of transcription // inferred from electronic annotation	0005634 // nucleus // inferred from electronic annotation	0003677 // DNA binding // inferred from sequence or structural similarity /// 0003677 // DNA binding // inferred from electronic annotation /// 0003700 // transcription factor activity // inferred from sequence or structural similarity /// 0005515 // protein binding // inferred from physical interaction	---	---	AK117263 // Arabidopsis thaliana At2g23290 mRNA for putative MYB family transcription factor, complete cds, clone: RAFL16-81-L23. // gb // 11 // --- /// At2g23290 // 68415.t02601 myb family transcription factor // tigr // 11 // --- /// AT2G23290.1 // | Symbols: AtMYB70 | AtMYB70 (myb domain protein 70); DNA binding / transcription factor | chr2:9904787-9905920 REVERSE // tair // 11 // --- /// AY5…	5.57742	5.8199	5.7828	5.85994	5.85517	5.86835	6.19541	6.18987	6.03448	6.24747	6.07728	6.12312	5.42914	5.78177	5.44546	5.56986	5.66859	5.57355	P	P	P	P	P	P	P	P	P	P	P	P	P	P	P	P	P	P	-0.174582
245085_at	At2g23350	putative poly(A) binding protein ; supported by cDNA: gi_15292850_gb_AY050859.1_	At2g23350	O22173 /// Q56WT6 /// Q9C5J0	---	AT2G23350	0046686 // response to cadmium ion // inferred from expression pattern	---	0000166 // nucleotide binding // inferred from electronic annotation /// 0003676 // nucleic acid binding // inferred from electronic annotation /// 0003723 // RNA binding // inferred from sequence or structural similarity /// 0003723 // RNA binding // inferred from electronic annotation /// 0003743 // translation initiation factor activity // inferred from sequence or structural similarity	---	---	AF360217 // Arabidopsis thaliana putative poly(A) binding protein (At2g23350) mRNA, complete cds. // gb // 11 // --- /// At2g23350 // 68415.t02607 polyadenylate-binding protein, putative / PABP, putative // tigr // 11 // --- /// AT2G23350.1 // | Symbols: PAB4, PABP4 | PAB4 (POLY(A) BINDING PROTEIN 4); RNA binding / translation initiation factor | chr2:9943053-9946269 FORWARD // tair // 11 // --- …	9.03073	8.92144	9.01841	8.89859	8.99973	9.04711	9.11013	9.04581	9.1196	9.0554	9.18433	9.18645	9.00747	8.87964	8.85347	8.84057	8.86396	9.02286	P	P	P	P	P	P	P	P	P	P	P	P	P	P	P	P	P	P	-0.0766633
245086_at	At2g39820	putative translation initiation factor	At2g39820	O22290	---	AT2G39820	0006412 // translation // inferred from electronic annotation /// 0006413 // translational initiation // inferred from sequence or structural similarity /// 0042256 // mature ribosome assembly // inferred from electronic annotation	---	0003743 // translation initiation factor activity // inferred from sequence or structural similarity /// 0003743 // translation initiation factor activity // inferred from electronic annotation /// 0043022 // ribosome binding // inferred from electronic annotation	---	---	At2g39820 // 68415.t04502 eukaryotic translation initiation factor 6, putative / eIF-6, putative similar to SP|O55135 Eukaryotic translation initiation factor 6 (eIF-6) (B4 integrin interactor) {Mus musculus}; contains Pfam profile PF01912: eIF-6 family // tigr // 11 // --- /// AT2G39820.1 // | Symbols: | eukaryotic translation initiation factor 6, putative / eIF-6, putative | chr2:16618277-16619…	3.04207	3.13623	3.18847	2.99132	3.04137	3.23332	3.12755	3.03255	3.08482	3.13179	3.09291	3.02636	3.01282	3.10112	3.076	3.06965	3.19427	3.00817	A	A	A	A	A	A	A	A	A	A	A	A	A	A	A	A	A	A	-0.0589449
245087_at	At2g39830	hypothetical protein predicted by genscan	At2g39830	Q0WSN2	---	AT2G39830	---	0009507 // chloroplast // inferred from electronic annotation	0008270 // zinc ion binding // inferred from electronic annotation /// 0046872 // metal ion binding // inferred from electronic annotation	---	---	At2g39830 // 68415.t04503 LIM domain-containing protein contains Pfam profile PF00412: LIM domain // tigr // 11 // --- /// AT2G39830.1 // | Symbols: DAR2 | DAR2 (DA1-RELATED PROTEIN 2); zinc ion binding | chr2:16619762-16623791 REVERSE // tair // 11 // --- /// NM_129542 // Arabidopsis thaliana DAR2 (DA1-RELATED PROTEIN 2); zinc ion binding (DAR2) mRNA, complete cds. // refseq // 11 // ---	5.60961	5.68831	5.53603	5.30614	5.57674	5.82325	5.49346	5.52746	5.37878	5.54644	5.6058	5.39882	5.54698	5.49037	5.52595	5.46763	5.54975	5.50128	P	P	P	P	P	P	P	P	P	P	P	P	P	P	P	P	P	P	-0.0902195
245088_at	At2g39850	subtilisin-like serine protease contains similarity to subtilisin-like protease C1 GI:13325079 from [Glycine max]	At2g39850	Q8S8T2	---	AT2G39850	0006508 // proteolysis // inferred from electronic annotation /// 0006508 // proteolysis // inferred from sequence or structural similarity /// 0043086 // negative regulation of catalytic activity // inferred from electronic annotation	0009505 // plant-type cell wall // inferred from direct assay	0004252 // serine-type endopeptidase activity // inferred from electronic annotation /// 0008233 // peptidase activity // inferred from electronic annotation /// 0042802 // identical protein binding // inferred from electronic annotation	---	---	At2g39850 // 68415.t04505 subtilase family protein contains similarity to subtilisin-like protease C1 GI:13325079 from [Glycine max] // tigr // 10 // --- /// AT2G39850.1 // | Symbols: | identical protein binding / serine-type endopeptidase | chr2:16630473-16634253 FORWARD // tair // 11 // --- /// NM_129544 // Arabidopsis thaliana identical protein binding / serine-type endopeptidase (AT2G39850) m…	8.42269	8.48705	8.48545	7.85618	7.92979	8.03482	7.98557	7.92532	7.9781	7.88743	7.74214	7.60749	8.18638	8.08263	8.17671	7.89111	7.8278	7.8093	P	P	P	P	P	P	P	P	P	P	P	P	P	P	P	P	P	P	-0.31649
245089_at	At2g45290	putative transketolase precursor ; supported by cDNA: gi_15982841_gb_AY057528.1_	At2g45290	O22143 /// Q570I3	EC:2.2.1.1	AT2G45290	0008152 // metabolic process // inferred from electronic annotation /// 0046686 // response to cadmium ion // inferred from expression pattern	0009507 // chloroplast // inferred from direct assay /// 0009570 // chloroplast stroma // inferred from direct assay	0003824 // catalytic activity // inferred from electronic annotation /// 0004802 // transketolase activity // inferred from electronic annotation /// 0004802 // transketolase activity // inferred from sequence or structural similarity	---	---	At2g45290 // 68415.t05155 transketolase, putative strong similarity to transketolase 1 [Capsicum annuum] GI:3559814; contains Pfam profiles PF02779: Transketolase, pyridine binding domain, PF02780: Transketolase, C-terminal domain, PF00456: Transketolase, thiamine diphosphate binding domain // tigr // 11 // --- /// AT2G45290.1 // | Symbols: | transketolase, putative | chr2:18672682-18675906 FORWA…	5.03009	5.29912	5.17361	5.20732	5.49612	5.27425	5.27535	5.35112	5.19108	5.32007	5.47383	5.68283	5.02387	5.2185	5.39988	5.46668	5.30175	5.16717	P	P	P	P	P	P	P	P	P	P	P	P	P	P	P	P	P	P	0.0464757
245090_at	At2g40900	putative integral membrane protein nodulin	At2g40900	O22204	---	AT2G40900	---	0016020 // membrane // inferred from electronic annotation /// 0016020 // membrane // inferred from sequence or structural similarity	---	---	---	AK226262 // Arabidopsis thaliana mRNA for putative integral membrane protein nodulin, clone: RAFL05-05-J17. // gb // 11 // --- /// At2g40900 // 68415.t04641 nodulin MtN21 family protein similar to MtN21 [Medicago truncatula] GI:2598575; contains Pfam profile PF00892: Integral membrane protein // tigr // 10 // --- /// AT2G40900.1 // | Symbols: | nodulin MtN21 family protein | chr2:17063122-1706568…	6.15688	6.0464	6.14062	6.1772	6.12019	6.19994	6.08342	6.11687	6.15337	6.22422	6.04586	6.03592	6.33208	6.28747	6.31503	6.44851	6.36561	6.33988	P	P	P	P	P	P	P	P	P	P	P	P	P	P	P	P	P	P	0.19689
245091_at	At2g40910	unknown protein	At2g40910	Q3EBI7	---	AT2G40910	---	---	---	---	---	At2g40910 // 68415.t04642 F-box protein-related similar to F-box protein family, AtFBX9 (GI:20197985) [Arabidopsis thaliana]; similar to F-box protein family, AtFBX8 (GI:20197464) [Arabidopsis thaliana] // tigr // 11 // --- /// AT2G40910.1 // | Symbols: | F-box protein-related | chr2:17069868-17071657 REVERSE // tair // 11 // --- /// AT2G40910.2 // | Symbols: | F-box protein-related | chr2:170698…	3.52454	3.4595	3.36095	3.52367	3.4554	3.77892	3.66842	3.55171	3.45203	3.65371	3.48198	3.50016	3.66261	3.41012	3.32166	3.55512	3.45302	3.37307	A	A	A	A	A	A	A	A	A	A	A	A	A	A	A	A	A	A	0.0164649
245092_at	At2g40950	putative TGACG-sequence-specific bZIP DNA-binding protein	At2g40950	O22208 /// Q8L7E7	---	AT2G40950	0006355 // regulation of transcription, DNA-dependent // inferred from direct assay /// 0006355 // regulation of transcription, DNA-dependent // inferred from sequence or structural similarity /// 0006355 // regulation of transcription, DNA-dependent // inferred from electronic annotation /// 0042538 // hyperosmotic salinity response // inferred from mutant phenotype	0005634 // nucleus // inferred from direct assay /// 0005634 // nucleus // inferred from electronic annotation /// 0005783 // endoplasmic reticulum // inferred from direct assay	0003677 // DNA binding // inferred from sequence or structural similarity /// 0003677 // DNA binding // inferred from electronic annotation /// 0003700 // transcription factor activity // inferred from sequence or structural similarity /// 0003700 // transcription factor activity // inferred from electronic annotation /// 0016563 // transcription activator activity // inferred from direct assay /…	---	IPR011700 // Basic leucine zipper // 6.8E-5	At2g40950 // 68415.t04648 bZIP transcription factor family protein similar to AtbZIP transcription factor GI:17065880 from [Arabidopsis thaliana]; contains Pfam profile: bZIP transcription factor PF00170 // tigr // 11 // --- /// AT2G40950.1 // | Symbols: BZIP17 | BZIP17; DNA binding / transcription activator/ transcription factor | chr2:17087620-17090424 REVERSE // tair // 11 // --- /// AY136295 …	6.80452	6.83139	6.8306	6.805	6.73431	6.75828	6.84476	6.86622	6.89403	6.82442	6.81746	6.84566	7.05379	6.84917	6.88803	6.84001	6.84174	6.92458	P	P	P	P	P	P	P	P	P	P	P	P	P	P	P	P	P	P	0.10816
245093_at	At2g40820	hypothetical protein predicted by genscan	At2g40820	---	---	AT2G40815 /// AT2G40820	---	0005886 // plasma membrane // inferred from direct assay	---	---	---	AT2G40815.1 // | Symbols: | FUNCTIONS IN: molecular_function unknown; INVOLVED IN: biological_process unknown; LOCATED IN: cellular_component unknown; CONTAINS InterPro DOMAIN/s: C2 calcium-dependent membrane targeting (InterPro:IPR000008). | chr2:17034541-17036208 REVERSE // tair // 11 // --- /// At2g40820 // 68415.t04634 proline-rich family protein contains proline rich extensin domains, INTERP…	6.55462	6.52558	6.47031	6.4093	6.50849	6.51699	6.42051	6.41586	6.40161	6.48485	6.50825	6.43146	6.15128	6.40409	6.37049	6.4199	6.65328	6.38317	P	P	P	P	P	P	P	P	P	P	P	P	P	P	P	P	P	P	-0.208219
245094_at	At2g40840	4-alpha-glucanotransferase	At2g40840	Q8RXD9	EC:2.4.1.25	AT2G40840	0000023 // maltose metabolic process // inferred from mutant phenotype /// 0000025 // maltose catabolic process // inferred from direct assay /// 0005975 // carbohydrate metabolic process // inferred from electronic annotation /// 0005976 // polysaccharide metabolic process // traceable author statement /// 0005983 // starch catabolic process // traceable author statement	0005829 // cytosol // inferred from direct assay	0003824 // catalytic activity // inferred from electronic annotation /// 0004134 // 4-alpha-glucanotransferase activity // inferred from direct assay /// 0004134 // 4-alpha-glucanotransferase activity // inferred from genetic interaction /// 0004134 // 4-alpha-glucanotransferase activity // inferred from sequence or structural similarity /// 0004134 // 4-alpha-glucanotransferase activity // infer…	---	---	At2g40840 // 68415.t04636 glycoside hydrolase family 77 protein contains Pfam profiles PF02446: 4-alpha-glucanotransferase, PF00686: Starch binding domain; contains a non-consensus AT-AC intron between at intron 5 // tigr // 9 // --- /// AT2G40840.1 // | Symbols: DPE2 | DPE2 (DISPROPORTIONATING ENZYME 2); 4-alpha-glucanotransferase/ heteroglycan binding | chr2:17044963-17050947 FORWARD // tair //…	10.021	10.0492	10.0874	10.1212	10.2632	10.1596	10.0907	10.066	10.1849	10.22	10.2019	10.101	10.2944	10.3061	10.3164	10.1253	10.2902	10.1189	P	P	P	P	P	P	P	P	P	P	P	P	P	P	P	P	P	P	0.253078
245095_at	At2g40870	putative protein kinase contains a protein kinase domain profile (PDOC00100)	At2g40870	Q940A2	---	AT2G40860	0006468 // protein amino acid phosphorylation // inferred from electronic annotation	---	0000166 // nucleotide binding // inferred from electronic annotation /// 0003824 // catalytic activity // inferred from electronic annotation /// 0004672 // protein kinase activity // inferred from electronic annotation /// 0004674 // protein serine/threonine kinase activity // inferred from electronic annotation /// 0004721 // phosphoprotein phosphatase activity // inferred from electronic annot…	---	---	At2g40860 // 68415.t04638 protein kinase family protein / protein phosphatase 2C ( PP2C) family protein contains Pfam PF00481: Protein phosphatase 2C domain; contains Pfam PF00069: Protein kinase domain; similar to partner of PIX 1 (GI:21702695) [Homo sapiens] // tigr // 11 // --- /// AT2G40860.1 // | Symbols: | protein kinase family protein / protein phosphatase 2C ( PP2C) family protein | chr2:…	4.52893	4.44699	4.41584	4.6046	4.56178	4.49714	4.50925	4.50915	4.47542	4.3308	4.54323	4.51242	4.04705	4.36723	4.22483	4.45634	4.60424	4.58184	P	P	P	P	P	P	P	P	P	P	P	P	A	P	A	P	P	P	-0.250881
245096_at	At2g40880	putative cysteine proteinase inhibitor B (cystatin B) ;supported by full-length cDNA: Ceres:11739.	At2g40880	Q41906	---	AT2G40880	0006952 // defense response // inferred from electronic annotation /// 0009628 // response to abiotic stimulus // inferred from mutant phenotype	0005576 // extracellular region // inferred from electronic annotation /// 0012505 // endomembrane system // inferred from electronic annotation	0004869 // cysteine-type endopeptidase inhibitor activity // inferred from direct assay /// 0004869 // cysteine-type endopeptidase inhibitor activity // inferred from sequence or structural similarity /// 0004869 // cysteine-type endopeptidase inhibitor activity // inferred from electronic annotation /// 0030414 // peptidase inhibitor activity // inferred from electronic annotation	---	---	AB044405 // Arabidopsis thaliana FL3-27 mRNA for cysteine proteinase inhibitor homolog, complete cds. // gb // 10 // --- /// At2g40880 // 68415.t04639 cysteine protease inhibitor, putative / cystatin, putative (FL3-27) similar to PRLI-interacting factor M [Arabidopsis thaliana] GI:11139270, cysteine proteinase inhibitor [Brassica rapa] GI:762785; contains Pfam profile PF00031: Cystatin domain // …	9.91595	10.0938	9.96703	9.97234	9.96985	9.78488	9.87058	9.93531	9.83214	9.87783	9.80002	9.90593	9.93993	10.0499	9.97088	9.89048	9.63735	9.75093	P	P	P	P	P	P	P	P	P	P	P	P	P	P	P	P	P	P	-0.00536883
245097_at	At2g40935	Expressed protein ; supported by full-length cDNA: Ceres: 1297.	At2g40935	B3H5K6 /// Q3EBI6 /// Q8S8T8	---	AT2G40935	---	0005739 // mitochondrion // inferred from electronic annotation	---	---	---	At2g40935 // 68415.t04646 expressed protein low similarity to PGPS/D12 [Petunia x hybrida] GI:4105794; contains Pfam profile PF04749: Protein of unknown function, DUF614 // tigr // 11 // --- /// AT2G40935.1 // | Symbols: | unknown protein | chr2:17082975-17084347 FORWARD // tair // 11 // --- /// AT2G40935.2 // | Symbols: | unknown protein | chr2:17082848-17084339 FORWARD // tair // 11 // --- /// …	7.29867	7.19735	7.18755	7.2735	7.20846	7.38014	7.33254	7.23385	7.20275	7.28283	7.21369	7.21666	7.2694	7.26675	7.24163	7.24698	7.275	7.30296	P	P	P	P	P	P	P	P	P	P	P	P	P	P	P	P	P	P	0.031404
245098_at	At2g40940	ethylene response sensor (ERS) identical to GB:U21952:ATU21952; supported by cDNA: gi_15450903_gb_AY054532.1_	At2g40940	Q38846	---	AT2G40940	0000160 // two-component signal transduction system (phosphorelay) // inferred from electronic annotation /// 0007165 // signal transduction // inferred from electronic annotation /// 0009873 // ethylene mediated signaling pathway // inferred from electronic annotation /// 0010105 // negative regulation of ethylene mediated signaling pathway // traceable author statement /// 0016310 // phosphoryl…	0005783 // endoplasmic reticulum // inferred from electronic annotation /// 0005789 // endoplasmic reticulum membrane // inferred from electronic annotation /// 0016020 // membrane // inferred from electronic annotation /// 0016021 // integral to membrane // inferred from electronic annotation	0000155 // two-component sensor activity // inferred from electronic annotation /// 0000166 // nucleotide binding // inferred from electronic annotation /// 0004673 // protein histidine kinase activity // inferred from sequence or structural similarity /// 0004673 // protein histidine kinase activity // traceable author statement /// 0004673 // protein histidine kinase activity // inferred from e…	---	---	At2g40940 // 68415.t04647 ethylene response sensor / ethylene-responsive sensor (ERS) identical to ethylene response sensor (ERS) [Arabidopsis thaliana] GI:1046225 // tigr // 11 // --- /// AT2G40940.1 // | Symbols: ERS1, ERS | ERS1 (ETHYLENE RESPONSE SENSOR 1); ethylene binding / protein histidine kinase/ receptor | chr2:17084356-17087297 REVERSE // tair // 11 // --- /// AY054532 // Arabidopsis t…	7.60481	7.64412	7.69846	7.40947	7.57728	7.4766	7.70649	7.82803	7.79965	7.60343	7.87005	7.78826	7.78474	7.71249	7.66461	7.39894	7.38485	7.56627	P	P	P	P	P	P	P	P	P	P	P	P	P	P	P	P	P	P	0.0714817
245099_at	At2g40830	unknown protein ; supported by cDNA: gi_3790582_gb_AF079180.1_AF079180	At2g40830	O22197	---	AT2G40830	---	0005618 // cell wall // inferred from direct assay	0005515 // protein binding // inferred from electronic annotation /// 0005515 // protein binding // inferred from sequence or structural similarity /// 0008270 // zinc ion binding // inferred from electronic annotation /// 0008270 // zinc ion binding // inferred from sequence or structural similarity /// 0046872 // metal ion binding // inferred from electronic annotation	---	---	AF079180 // Arabidopsis thaliana RING-H2 finger protein RHC1a mRNA, complete cds. // gb // 11 // --- /// At2g40830 // 68415.t04635 zinc finger (C3HC4-type RING finger) family protein contains Pfam domain, PF00097: Zinc finger, C3HC4 type (RING finger) // tigr // 11 // --- /// AT2G40830.1 // | Symbols: RHC1A | RHC1A; protein binding / zinc ion binding | chr2:17042652-17044859 FORWARD // tair // 11…	7.5333	7.69139	7.69404	7.54919	7.6692	7.67621	7.51987	7.62166	7.58679	7.51747	7.60891	7.47147	7.99529	7.80403	7.99571	7.61309	7.58642	7.74094	P	P	P	P	P	P	P	P	P	P	P	P	P	P	P	P	P	P	0.292099
245100_at	At2g40930	ubiquitin-specific protease 5 (UBP5), putative similar to GI:6648604; supported by cDNA: gi_6648603_gb_AF048705.1_AF048705	At2g40930	O22207	---	AT2G40930	0006511 // ubiquitin-dependent protein catabolic process // traceable author statement /// 0006511 // ubiquitin-dependent protein catabolic process // inferred from electronic annotation	0005634 // nucleus // inferred from sequence or structural similarity	0004221 // ubiquitin thiolesterase activity // inferred from electronic annotation /// 0004843 // ubiquitin-specific protease activity // inferred from direct assay /// 0004843 // ubiquitin-specific protease activity // inferred from sequence or structural similarity /// 0008233 // peptidase activity // inferred from electronic annotation /// 0008234 // cysteine-type peptidase activity // inferre…	---	---	AF048705 // Arabidopsis thaliana ubiquitin-specific protease (UBP5) mRNA, complete cds. // gb // 10 // --- /// At2g40930 // 68415.t04645 ubiquitin-specific protease 5, putative (UBP5) similar to GI:6648604 // tigr // 10 // --- /// AT2G40930.1 // | Symbols: UBP5, ATUBP5, PDE323 | UBP5 (UBIQUITIN-SPECIFIC PROTEASE 5); ubiquitin-specific protease | chr2:17076312-17082433 REVERSE // tair // 11 // ---…	6.6578	6.70167	6.67382	6.6476	6.7992	6.58959	6.63264	6.59427	6.71069	6.45667	6.46424	6.7284	6.73261	6.73312	6.6345	6.64147	6.7703	6.70509	P	P	P	P	P	P	P	P	P	P	P	P	P	P	P	P	P	P	0.0223142
245101_at	At2g40890	putative cytochrome P450 ; supported by cDNA: gi_15810181_gb_AY056105.1_	At2g40890	O22203 /// Q0WWH4	---	AT2G40890	0009699 // phenylpropanoid biosynthetic process // inferred from mutant phenotype /// 0009805 // coumarin biosynthetic process // inferred from mutant phenotype /// 0009809 // lignin biosynthetic process // inferred from mutant phenotype /// 0009809 // lignin biosynthetic process // traceable author statement /// 0009813 // flavonoid biosynthetic process // inferred from mutant phenotype /// 0055…	0005739 // mitochondrion // inferred from direct assay /// 0005783 // endoplasmic reticulum // inferred from direct assay /// 0005792 // microsome // inferred from direct assay /// 0005886 // plasma membrane // inferred from direct assay /// 0016020 // membrane // inferred from electronic annotation /// 0016021 // integral to membrane // inferred from electronic annotation	0004497 // monooxygenase activity // inferred from direct assay /// 0004497 // monooxygenase activity // inferred from electronic annotation /// 0005506 // iron ion binding // inferred from electronic annotation /// 0009055 // electron carrier activity // inferred from electronic annotation /// 0016491 // oxidoreductase activity // inferred from electronic annotation /// 0020037 // heme binding /…	---	---	AK226377 // Arabidopsis thaliana mRNA for cytochrome P450 like protein, complete cds, clone: RAFL05-18-L20. // gb // 10 // --- /// At2g40890 // 68415.t04640 cytochrome P450 98A3, putative (CYP98A3) identical to Cytochrome P450 98A3 (SP|O22203) [Arabidopsis thaliana]; similar to gi:17978651 from Pinus taeda // tigr // 11 // --- /// AT2G40890.1 // | Symbols: CYP98A3 | CYP98A3 (cytochrome P450, fami…	7.98442	7.95689	7.91402	8.05561	8.06313	8.12819	8.09078	8.01905	7.9421	8.04601	8.23978	8.12765	7.876	7.71735	7.89347	8.08384	8.05458	8.19423	P	P	P	P	P	P	P	P	P	P	P	P	P	P	P	P	P	P	-0.122837
245102_at	At2g41580	putative non-LTR retroelement reverse transcriptase	At2g41580	---	---	---	---	---	---	---	---	At2g41580 // 68415.t04715 non-LTR retrotransposon family (LINE) has a 4.7e-42 P-value blast match to GB:NP_038602 L1 repeat, Tf subfamily, member 18 (LINE-element) [Mus musculus] // tigr // 11 // --- /// AT2G41580.1 // | Symbols: | transposable element gene | chr2:17339804-17343088 FORWARD // tair // 11 // ---	2.79369	2.84281	2.7309	2.85707	2.77373	2.9787	2.8904	2.78996	2.89555	2.86735	2.99295	2.73015	2.76566	2.83477	2.73205	2.86556	2.91983	2.72862	A	A	A	A	A	A	A	A	A	A	A	A	A	A	A	A	A	A	-0.0116373
245103_at	At2g41590	putative Ta11-like non-LTR retroelement protein similar to GB:AAA75253; some members of this protein family have a weak CCHC zinc fingers that is mostly from retroviral gag proteins (nucleocapsid)	At2g41590	O22221 /// Q84RF3 /// Q8RY33	---	AT2G41590	---	---	---	---	---	At2g41590 // 68415.t04716 expressed protein similar to zinc finger protein [Arabidopsis thaliana] GI:976277 // tigr // 11 // --- /// AT2G41590.1 // | Symbols: | unknown protein | chr2:17343360-17345005 FORWARD // tair // 11 // --- /// AY078931 // Arabidopsis thaliana At2g41590/T32G6.11 mRNA, complete cds. // gb // 11 // --- /// NM_129722 // Arabidopsis thaliana unknown protein (AT2G41590) mRNA, c…	3.06303	3.34503	3.19785	3.09155	2.93341	3.32199	3.37397	3.10165	3.2076	3.19304	3.20496	3.01483	3.16547	3.26819	3.22962	3.00172	3.12298	3.18884	A	A	A	A	A	A	A	A	A	A	A	A	A	A	A	A	A	A	0.0191196
245104_at	At2g41600	hypothetical protein predicted by genefinder	At2g41600	A8MSD8 /// B3H6S7 /// O22222 /// Q1PEV1 /// Q3E7H1	---	AT2G41600	---	0005759 // mitochondrial matrix // inferred from electronic annotation	---	---	---	At2g41600 // 68415.t04717 expressed protein // tigr // 11 // --- /// AT2G41600.1 // | Symbols: | FUNCTIONS IN: molecular_function unknown; INVOLVED IN: biological_process unknown; LOCATED IN: mitochondrial matrix; EXPRESSED IN: 21 plant structures; EXPRESSED DURING: 13 growth stages; CONTAINS InterPro DOMAIN/s: Mitochondrial glycoprotein (InterPro:IPR003428); Has 20 Blast hits to 20 proteins in 3…	7.54494	7.4613	7.47147	7.42582	7.37388	7.33819	7.54107	7.52405	7.35555	7.51682	7.46658	7.45571	7.55724	7.5058	7.4424	7.45394	7.55524	7.22134	P	P	P	P	P	P	P	P	P	P	P	P	P	P	P	P	P	P	0.00924075
245105_at	At2g41610	hypothetical protein predicted by genscan	At2g41610	Q6DR41 /// Q84RL0	---	AT2G41610	---	---	---	---	---	At2g41610 // 68415.t04718 expressed protein // tigr // 11 // --- /// AT2G41610.1 // | Symbols: | unknown protein | chr2:17347157-17348239 FORWARD // tair // 11 // --- /// NM_129724 // Arabidopsis thaliana unknown protein (AT2G41610) mRNA, complete cds. // refseq // 11 // ---	4.36087	4.27963	4.09713	4.06398	4.01318	4.12523	4.20945	4.20498	3.97113	4.0859	4.19855	4.15733	4.08228	3.8799	4.13953	4.3105	4.09758	4.02157	P	P	P	M	P	P	M	P	M	A	A	A	P	M	P	P	A	A	-0.211971
245106_at	At2g41650	unknown protein	At2g41650	O22226 /// Q0WVY5	---	AT2G41650	---	0009507 // chloroplast // inferred from direct assay	---	---	---	At2g41650 // 68415.t04722 expressed protein // tigr // 10 // --- /// AT2G41650.1 // | Symbols: | unknown protein | chr2:17363907-17364434 FORWARD // tair // 11 // --- /// BT014754 // Arabidopsis thaliana At2g41650 gene, complete cds. // gb // 11 // --- /// BT015003 // Arabidopsis thaliana At2g41650 mRNA, complete cds. // gb // 11 // --- /// BX821347 // Arabidopsis thaliana Full-length cDNA Comple…	7.12203	7.3065	7.20861	7.19146	7.26325	7.22203	6.9824	7.05326	6.92269	7.2453	7.26487	7.1989	7.25432	7.68114	7.41665	7.41609	7.32085	7.38285	P	P	P	P	P	P	P	P	P	P	P	P	P	P	P	P	P	P	0.238324
245107_at	At2g41690	putative heat shock transcription factor	At2g41690	O22230	---	AT2G41690	0006350 // transcription // inferred from electronic annotation /// 0006355 // regulation of transcription, DNA-dependent // inferred from electronic annotation /// 0006950 // response to stress // inferred from electronic annotation /// 0045449 // regulation of transcription // inferred from electronic annotation /// 0046686 // response to cadmium ion // inferred from expression pattern	0005634 // nucleus // inferred from electronic annotation /// 0005737 // cytoplasm // inferred from electronic annotation	0003677 // DNA binding // inferred from sequence or structural similarity /// 0003677 // DNA binding // inferred from electronic annotation /// 0003700 // transcription factor activity // inferred from sequence or structural similarity /// 0003700 // transcription factor activity // inferred from electronic annotation /// 0043565 // sequence-specific DNA binding // inferred from electronic annota…	---	---	At2g41690 // 68415.t04726 heat shock transcription factor family protein contains Pfam profile: PF00447 HSF-type DNA-binding domain // tigr // 11 // --- /// AT2G41690.1 // | Symbols: AT-HSFB3, HSFB3 | AT-HSFB3; DNA binding / transcription factor | chr2:17381723-17382577 FORWARD // tair // 11 // --- /// BT029452 // Arabidopsis thaliana At2g41690 mRNA, complete cds. // gb // 11 // --- /// NM_129732…	2.90825	3.08541	3.07457	3.1089	3.02859	3.26814	2.98807	3.11815	3.10617	3.07123	3.10088	3.00209	2.83117	3.05535	3.216	2.97384	3.2095	3.14698	A	A	A	A	A	A	A	A	A	A	A	A	A	A	A	A	A	A	0.0114307
245108_at	At2g41510	putative cytokinin oxidase	At2g41510	O22213	EC:1.5.99.12	AT2G41510	0009690 // cytokinin metabolic process // inferred from electronic annotation /// 0009823 // cytokinin catabolic process // inferred from mutant phenotype /// 0009823 // cytokinin catabolic process // inferred from sequence or structural similarity /// 0048507 // meristem development // inferred from mutant phenotype /// 0055114 // oxidation reduction // inferred from electronic annotation	0005773 // vacuole // inferred from direct assay /// 0005773 // vacuole // inferred from electronic annotation	0003824 // catalytic activity // inferred from electronic annotation /// 0016491 // oxidoreductase activity // inferred from electronic annotation /// 0019139 // cytokinin dehydrogenase activity // inferred from mutant phenotype /// 0019139 // cytokinin dehydrogenase activity // inferred from sequence or structural similarity /// 0019139 // cytokinin dehydrogenase activity // inferred from electr…	---	---	At2g41510 // 68415.t04708 FAD-binding domain-containing protein / cytokinin oxidase family protein similar to cytokinin oxidase, Zea mays [gi:3882018] [gi:3441978] // tigr // 11 // --- /// AT2G41510.1 // | Symbols: ATCKX1, CKX1 | CKX1 (CYTOKININ OXIDASE/DEHYDROGENASE 1); cytokinin dehydrogenase | chr2:17314532-17317003 FORWARD // tair // 11 // --- /// NM_129714 // Arabidopsis thaliana CKX1 (CYTOK…	3.38443	3.25033	3.38982	3.12055	3.42109	3.27577	3.21736	3.37088	3.21666	3.45641	3.48087	3.44216	3.25343	3.32429	3.3504	3.38576	3.37823	3.48842	A	A	A	A	A	A	A	A	A	A	A	A	A	A	A	A	A	A	-0.0321582
245109_at	At2g41520	hypothetical protein predicted by genefinder; similar to EGAD|88596|96521	At2g41520	Q3EBI4 /// Q56WX1 /// Q8W4F7	---	AT2G41520	0006457 // protein folding // inferred from sequence or structural similarity	---	0005488 // binding // inferred from electronic annotation /// 0031072 // heat shock protein binding // inferred from electronic annotation	---	---	At2g41520 // 68415.t04709 DNAJ heat shock N-terminal domain-containing protein contains Pfam profiles PF00226: DnaJ domain, PF00515: TPR Domain // tigr // 11 // --- /// AT2G41520.1 // | Symbols: | DNAJ heat shock N-terminal domain-containing protein | chr2:17317485-17323021 FORWARD // tair // 10 // --- /// AT2G41520.2 // | Symbols: | DNAJ heat shock N-terminal domain-containing protein | chr2:173…	5.68938	5.61526	5.63818	5.63203	5.7804	5.52417	5.61145	5.60813	5.79917	5.55162	5.41844	5.66023	5.68399	5.75556	5.73624	5.66133	5.82887	5.67738	P	P	P	P	P	P	P	P	P	P	P	P	P	P	P	P	P	P	0.0776567
245110_at	At2g41550	hypothetical protein predicted by genefinder	At2g41550	Q8GWL7	---	AT2G41550	0006353 // transcription termination // inferred from electronic annotation	---	0003715 // transcription termination factor activity // inferred from electronic annotation	---	---	AK118768 // Arabidopsis thaliana At2g41550 mRNA for unknown protein, complete cds, clone: RAFL21-10-L19. // gb // 11 // --- /// At2g41550 // 68415.t04712 expressed protein // tigr // 11 // --- /// AT2G41550.1 // | Symbols: | transcription termination factor | chr2:17328970-17331173 REVERSE // tair // 11 // --- /// BT005497 // Arabidopsis thaliana clone U51367 unknown protein (At2g41550) mRNA, com…	3.92435	3.97834	4.09148	3.80549	4.13572	4.01311	3.68843	4.07131	3.74725	4.0044	4.08184	4.16686	4.12493	4.31444	4.03384	4.04068	3.92512	3.98617	M	M	M	A	M	A	A	P	A	A	M	P	P	P	P	P	A	P	0.159685
245111_at	At2g41570	putative Ta11-like non-LTR retroelement protein similar to GB:AAA75253; some members of this protein family have a weak CCHC zinc fingers that is mostly from retroviral gag proteins (nucleocapsid)	At2g41570	---	---	---	---	---	---	---	---	At2g41570 // 68415.t04714 hypothetical protein similar to zinc finger protein [Arabidopsis thaliana] GI:976277 // tigr // 11 // --- /// AT2G41570.1 // | Symbols: | transposable element gene | chr2:17337737-17338993 FORWARD // tair // 11 // ---	3.30953	3.30953	3.359	3.18817	3.31312	3.33016	3.39537	3.34169	3.54653	3.32854	3.10624	3.40496	3.1917	3.25137	3.27232	3.25503	3.40382	3.24248	A	A	A	A	A	A	A	A	A	A	A	A	A	A	A	A	A	A	-0.0875566
245112_at	At2g41540	glycerol-3-phosphate dehydrogenase ;supported by full-length cDNA: Ceres:105456.	At2g41540	B9DH11 /// O22216	---	AT2G41540	0005975 // carbohydrate metabolic process // inferred from electronic annotation /// 0006072 // glycerol-3-phosphate metabolic process // inferred from sequence or structural similarity /// 0006072 // glycerol-3-phosphate metabolic process // inferred from electronic annotation /// 0008152 // metabolic process // inferred from electronic annotation /// 0046168 // glycerol-3-phosphate catabolic pr…	0005737 // cytoplasm // inferred from electronic annotation /// 0005829 // cytosol // inferred from direct assay /// 0009331 // glycerol-3-phosphate dehydrogenase complex // inferred from sequence or structural similarity /// 0009331 // glycerol-3-phosphate dehydrogenase complex // inferred from electronic annotation	0003824 // catalytic activity // inferred from electronic annotation /// 0004367 // glycerol-3-phosphate dehydrogenase (NAD+) activity // inferred from genetic interaction /// 0004367 // glycerol-3-phosphate dehydrogenase (NAD+) activity // inferred from sequence or structural similarity /// 0004367 // glycerol-3-phosphate dehydrogenase (NAD+) activity // inferred from electronic annotation /// 0…	---	---	AK317356 // Arabidopsis thaliana AT2G41540 mRNA, complete cds, clone: RAFL25-22-G19. // gb // 11 // --- /// At2g41540 // 68415.t04711 NAD-dependent glycerol-3-phosphate dehydrogenase family protein weak similarity to SP|P46919 Glycerol-3-phosphate dehydrogenase [NAD(P)+] (EC 1.1.1.94) {Bacillus subtilis}; contains Pfam profile PF01210: NAD-dependent glycerol-3-phosphate dehydrogenase // tigr // 1…	7.19894	7.02415	7.08608	7.06634	7.04829	7.06531	6.85753	6.91645	6.94276	7.07237	6.97987	6.89378	7.02263	7.34768	7.17098	7.12945	7.2386	7.20685	P	P	P	P	P	P	P	P	P	P	P	P	P	P	P	P	P	P	0.0773769
245113_at	At2g41660	hypothetical protein predicted by genefinder;supported by full-length cDNA: Ceres:35456.	At2g41660	O22227 /// Q8LB38	---	AT2G41660	---	---	---	---	---	AF345340 // Arabidopsis thaliana T32G6.18/At2g41660 mRNA, complete cds. // gb // 11 // --- /// At2g41660 // 68415.t04723 expressed protein contains Pfam profile PF04759: Protein of unknown function, DUF617 // tigr // 11 // --- /// AT2G41660.1 // | Symbols: MIZ1 | MIZ1 (mizu-kussei 1) | chr2:17367822-17369189 FORWARD // tair // 11 // --- /// BT026058 // Arabidopsis thaliana At2g41660 mRNA, complet…	4.88491	4.72661	4.69599	5.02335	4.92717	4.84094	4.90659	4.60369	5.0629	4.7811	5.19988	5.16147	4.89002	4.77338	4.95237	4.88706	4.89621	5.1171	A	A	A	A	A	A	A	A	A	A	A	A	A	A	A	A	A	A	0.102757
245114_at	At2g41630	transcription factor IIB (TFIIB) identical to GB:P48512; contains a transcription factor TFIIB repeat signature (PDOC00624);supported by full-length cDNA: Ceres:2657.	At2g41630	P48512 /// Q53YU0	---	AT2G41630	0006350 // transcription // inferred from electronic annotation /// 0006352 // transcription initiation // inferred from electronic annotation /// 0006355 // regulation of transcription, DNA-dependent // inferred from electronic annotation /// 0006413 // translational initiation // inferred from electronic annotation /// 0045449 // regulation of transcription // inferred from electronic annotation	0005634 // nucleus // inferred from electronic annotation /// 0005667 // transcription factor complex // inferred from electronic annotation	0003702 // RNA polymerase II transcription factor activity // inferred from sequence or structural similarity /// 0003743 // translation initiation factor activity // inferred from electronic annotation /// 0005515 // protein binding // inferred from electronic annotation /// 0005515 // protein binding // inferred from physical interaction /// 0008270 // zinc ion binding // inferred from electron…	---	---	At2g41630 // 68415.t04720 transcription initiation factor IIB-1 / general transcription factor TFIIB-1 (TFIIB1) identical to transcription initiation factor IIB-1 (TFIIB1) SP:P48512 from [Arabidopsis thaliana] // tigr // 11 // --- /// AT2G41630.1 // | Symbols: TFIIB | TFIIB (TRANSCRIPTION FACTOR II B); RNA polymerase II transcription factor/ protein binding / transcription regulator/ translation …	7.81901	7.74974	7.85348	7.99176	8.0078	7.91437	7.73069	7.94673	7.88403	7.93692	7.90909	7.76289	7.91712	7.93528	7.98649	7.92684	8.09497	8.07462	P	P	P	P	P	P	P	P	P	P	P	P	P	P	P	P	P	P	0.138884
245115_at	At2g41530	putative esterase D ;supported by full-length cDNA: Ceres:37276.	At2g41530	Q8LAS8	EC:3.1.2.12	AT2G41530	0046686 // response to cadmium ion // inferred from expression pattern	0016023 // cytoplasmic membrane-bounded vesicle // inferred from electronic annotation /// 0048046 // apoplast // inferred from direct assay	0004091 // carboxylesterase activity // inferred from electronic annotation /// 0016787 // hydrolase activity // inferred from electronic annotation /// 0016788 // hydrolase activity, acting on ester bonds // inferred from sequence or structural similarity /// 0018738 // S-formylglutathione hydrolase activity // inferred from direct assay /// 0018738 // S-formylglutathione hydrolase activity // i…	---	---	AF378875 // Arabidopsis thaliana At2g41530/T32G6.5 mRNA, complete cds. // gb // 11 // --- /// AF446861 // Arabidopsis thaliana At2g41530/T32G6.5 mRNA, complete cds. // gb // 11 // --- /// At2g41530 // 68415.t04710 esterase, putative similar to SP|P10768 Esterase D (EC 3.1.1.1) {Homo sapiens}; contains Pfam profile: PF00756 putative esterase // tigr // 9 // --- /// AT2G41530.1 // | Symbols: ATSFGH…	9.84696	9.84705	9.85922	9.78017	9.7738	9.79789	10.0167	10.017	9.97573	10.1048	10.0366	10.0218	9.90021	9.92588	9.9367	10.0037	9.9373	9.91527	P	P	P	P	P	P	P	P	P	P	P	P	P	P	P	P	P	P	0.0698516
245116_at	At2g41620	unknown protein ; supported by cDNA: gi_14334431_gb_AY034907.1_	At2g41620	O22224	---	AT2G41620	0006810 // transport // inferred from electronic annotation	0005643 // nuclear pore // inferred from electronic annotation /// 0005730 // nucleolus // inferred from direct assay	0005515 // protein binding // inferred from physical interaction	---	---	At2g41620 // 68415.t04719 nucleoporin interacting component family protein contains Pfam profile PF04097: Nucleoporin interacting component // tigr // 10 // --- /// AT2G41620.1 // | Symbols: | nucleoporin interacting component family protein | chr2:17347304-17355084 REVERSE // tair // 11 // --- /// AY034907 // Arabidopsis thaliana unknown protein (At2g41620) mRNA, complete cds. // gb // 11 // ---…	7.64865	7.4923	7.54052	7.48799	7.4785	7.54671	7.509	7.51907	7.45459	7.37533	7.3942	7.47583	7.39956	7.38225	7.44775	7.461	7.3121	7.39393	P	P	P	P	P	P	P	P	P	P	P	P	P	P	P	P	P	P	-0.150634
245117_at	At2g41560	putative Ca2+-ATPase ; supported by cDNA: gi_11493642_gb_AF200739.1_AF200739	At2g41560	O22218 /// Q0WL72 /// Q0WM16	---	AT2G41560	0006754 // ATP biosynthetic process // inferred from electronic annotation /// 0006810 // transport // inferred from electronic annotation /// 0006811 // ion transport // inferred from electronic annotation /// 0006812 // cation transport // inferred from electronic annotation /// 0006816 // calcium ion transport // inferred from electronic annotation /// 0006970 // response to osmotic stress // …	0000325 // plant-type vacuole // inferred from direct assay /// 0005773 // vacuole // inferred from direct assay /// 0005773 // vacuole // traceable author statement /// 0005773 // vacuole // inferred from electronic annotation /// 0005774 // vacuolar membrane // inferred from direct assay /// 0005774 // vacuolar membrane // inferred from electronic annotation /// 0005886 // plasma membrane // in…	0000166 // nucleotide binding // inferred from electronic annotation /// 0003824 // catalytic activity // inferred from electronic annotation /// 0005388 // calcium-transporting ATPase activity // inferred from sequence or structural similarity /// 0005388 // calcium-transporting ATPase activity // inferred from electronic annotation /// 0005516 // calmodulin binding // inferred from direct assay…	---	IPR005834 // Haloacid dehalogenase-like hydrolase // 4.4E-6	AF200739 // Arabidopsis thaliana plasma membrane-type calcium ATPase isoform 4 (ACA4) mRNA, complete cds. // gb // 11 // --- /// AK230336 // Arabidopsis thaliana mRNA for putative Ca2+-ATPase, complete cds, clone: RAFL24-19-A03. // gb // 11 // --- /// At2g41560 // 68415.t04713 calcium-transporting ATPase 4, plasma membrane-type / Ca2+-ATPase, isoform 4 (ACA4) identical to SP|O22218 Calcium-transp…	9.06326	9.11275	9.02487	8.88958	8.50166	8.72751	9.12474	9.19011	9.13027	8.60387	8.68273	8.69758	8.57557	8.52086	8.69988	8.50176	8.48454	8.45789	P	P	P	P	P	P	P	P	P	P	P	P	P	P	P	P	P	P	-0.468192
245118_at	At2g41680	putative thioredoxin reductase The last 2 exons encode thioredoxin. There is an EST match to exons 5-7, and the distance between exon 7 and exon 8 is only 90bp. It is unlikely this is two separate genes, but more likely a hybrid protein.; supported by cDNA: gi_15912232_gb_AY056394.1_	At2g41680	O22229 /// Q0WM62 /// Q8W4M1 /// Q93ZQ1	---	AT2G41680	0010380 // regulation of chlorophyll biosynthetic process // inferred from mutant phenotype /// 0010581 // regulation of starch biosynthetic process // inferred from mutant phenotype /// 0019430 // removal of superoxide radicals // inferred from electronic annotation /// 0042744 // hydrogen peroxide catabolic process // inferred from mutant phenotype /// 0043085 // positive regulation of catalyti…	0005737 // cytoplasm // inferred from electronic annotation /// 0009507 // chloroplast // inferred from direct assay /// 0009570 // chloroplast stroma // inferred from direct assay	0004791 // thioredoxin-disulfide reductase activity // inferred from mutant phenotype /// 0004791 // thioredoxin-disulfide reductase activity // inferred from sequence or structural similarity /// 0004791 // thioredoxin-disulfide reductase activity // inferred from direct assay /// 0004791 // thioredoxin-disulfide reductase activity // inferred from electronic annotation /// 0005515 // protein bi…	---	IPR002218 // Glucose-inhibited division protein A // 5.6E-4 /// IPR003953 // Fumarate reductase/succinate dehydrogenase flavoprotein, N-terminal // 9.6E-7 /// IPR013027 // FAD-dependent pyridine nucleotide-disulphide oxidoreductase // 4.4E-9	At2g41680 // 68415.t04725 thioredoxin reductase, putative / NADPH-dependent thioredoxin reductase, putative The last 2 exons encode thioredoxin. There is an EST match to exons 5-7, and the distance between exon 7 and exon 8 is only 90bp. It is unlikely this is two separate genes, but more likely a hybrid protein. // tigr // 11 // --- /// AT2G41680.1 // | Symbols: NTRC | NTRC (NADPH-DEPENDENT THIO…	10.0211	10.0504	9.99222	10.0125	9.97024	10.0185	10.0177	9.95471	10.0141	9.96889	9.94917	9.88329	9.9954	9.87438	9.97312	9.92955	10.023	10.0431	P	P	P	P	P	P	P	P	P	P	P	P	P	P	P	P	P	P	-0.0736087
245119_at	At2g41640	unknown protein ; supported by cDNA: gi_16930450_gb_AF419579.1_AF419579	At2g41640	O22225	---	AT2G41640	---	---	0016757 // transferase activity, transferring glycosyl groups // inferred from electronic annotation	---	---	AF370603 // Arabidopsis thaliana Unknown protein (At2g41640; T32G6.16) mRNA, complete cds. // gb // 11 // --- /// AF419579 // Arabidopsis thaliana At2g41640/T32G6.16 mRNA, complete cds. // gb // 11 // --- /// At2g41640 // 68415.t04721 expressed protein contains Pfam domain, PF04577: Protein of unknown function (DUF563) // tigr // 11 // --- /// AT2G41640.1 // | Symbols: | transferase, transferring…	4.15955	4.32517	4.2544	5.06761	5.03079	4.81209	4.01395	4.0727	4.21086	4.64843	4.67277	4.87976	3.85371	3.83919	4.03728	4.7887	4.58454	4.99596	P	P	P	P	P	P	P	P	P	P	P	P	P	P	P	P	P	P	-0.336314
245120_at	At2g39810	hypothetical protein predicted by genscan	At2g39810	Q84JU6	---	AT2G39810	0009409 // response to cold // inferred from mutant phenotype /// 0016481 // negative regulation of transcription // inferred from expression pattern /// 0016567 // protein ubiquitination // inferred from direct assay /// 0016567 // protein ubiquitination // inferred from mutant phenotype /// 0050896 // response to stimulus // inferred from electronic annotation	0005634 // nucleus // inferred from direct assay /// 0005634 // nucleus // inferred from electronic annotation /// 0005737 // cytoplasm // inferred from direct assay /// 0005737 // cytoplasm // inferred from electronic annotation	0004842 // ubiquitin-protein ligase activity // inferred from direct assay /// 0016874 // ligase activity // inferred from electronic annotation /// 0046872 // metal ion binding // inferred from electronic annotation	---	---	At2g39810 // 68415.t04501 expressed protein // tigr // 11 // --- /// AT2G39810.1 // | Symbols: HOS1 | HOS1; ubiquitin-protein ligase | chr2:16612800-16618057 FORWARD // tair // 11 // --- /// BT004255 // Arabidopsis thaliana clone RAFL15-18-E07 (R20518) unknown protein (At2g39810) mRNA, complete cds. // gb // 11 // --- /// BT005517 // Arabidopsis thaliana clone U20518 unknown protein (At2g39810) m…	6.72897	6.78214	6.80522	6.68061	6.76017	6.74543	6.61974	6.79445	6.81076	6.72356	6.81915	6.69078	6.84644	6.68322	6.72014	6.66406	6.73715	6.69712	P	P	P	P	P	P	P	P	P	P	P	P	P	P	P	P	P	P	-0.0221814
245121_at	At2g47610	60S ribosomal protein L7A ;supported by full-length cDNA: Ceres:6394.	At2g47610	P49692 /// Q570Q7	---	AT2G47610	0006412 // translation // inferred from sequence or structural similarity /// 0042254 // ribosome biogenesis // inferred from electronic annotation	0005730 // nucleolus // inferred from direct assay /// 0005840 // ribosome // inferred from electronic annotation /// 0005886 // plasma membrane // inferred from direct assay /// 0009507 // chloroplast // inferred from direct assay /// 0022625 // cytosolic large ribosomal subunit // inferred from direct assay /// 0022626 // cytosolic ribosome // inferred from direct assay /// 0030529 // ribonucle…	0003735 // structural constituent of ribosome // inferred from sequence or structural similarity	---	---	AF385719 // Arabidopsis thaliana At2g47610/T30B22.8 mRNA, complete cds. // gb // 11 // --- /// At2g47610 // 68415.t05420 60S ribosomal protein L7A (RPL7aA) // tigr // 10 // --- /// AT2G47610.1 // | Symbols: | 60S ribosomal protein L7A (RPL7aA) | chr2:19529744-19531659 FORWARD // tair // 11 // --- /// AY052674 // Arabidopsis thaliana At2g47610/T30B22.8 mRNA, complete cds. // gb // 11 // --- /// BT…	10.8844	10.6894	10.7491	10.7215	10.6796	10.7553	10.7992	10.7592	10.7069	10.6931	10.7452	10.7833	10.7867	10.6994	10.781	10.8412	10.7518	10.7243	P	P	P	P	P	P	P	P	P	P	P	P	P	P	P	P	P	P	-0.0185873
245122_at	At2g47420	putative dimethyladenosine transferase ; supported by cDNA: gi_14532649_gb_AY039949.1_	At2g47420	O22268	---	AT2G47420	0000154 // rRNA modification // inferred from electronic annotation /// 0000154 // rRNA modification // inferred from sequence or structural similarity /// 0006364 // rRNA processing // inferred from electronic annotation	0005737 // cytoplasm // inferred from electronic annotation	0000179 // rRNA (adenine-N6,N6-)-dimethyltransferase activity // inferred from electronic annotation /// 0000179 // rRNA (adenine-N6,N6-)-dimethyltransferase activity // inferred from sequence or structural similarity /// 0008649 // rRNA methyltransferase activity // inferred from electronic annotation /// 0008649 // rRNA methyltransferase activity // inferred from sequence or structural similari…	---	IPR013216 // Methyltransferase type 11 // 8.3E-10 /// IPR013217 // Methyltransferase type 12 // 5.2E-9	At2g47420 // 68415.t05400 dimethyladenosine transferase, putative similar to SP|P41819 Dimethyladenosine transferase (EC 2.1.1.-) (S-adenosylmethionine-6-N', N'-adenosyl(rRNA) dimethyltransferase) {Saccharomyces cerevisiae}; contains Pfam profile PF00398: ribosomal RNA adenine dimethylase family protein // tigr // 11 // --- /// AT2G47420.1 // | Symbols: | dimethyladenosine transferase, putative |…	7.33676	7.3953	7.25605	7.13494	7.1305	7.02915	7.22103	7.27012	7.19757	7.10222	7.22877	7.09653	7.08864	6.87964	7.02947	6.99713	6.88482	7.09599	P	P	P	P	P	P	P	P	P	P	P	P	P	P	P	P	P	P	-0.33012
245123_at	At2g47450	unknown protein ; supported by cDNA: gi_15215824_gb_AY050442.1_	At2g47450	O22265	---	AT2G47450	0006333 // chromatin assembly or disassembly // inferred from electronic annotation /// 0009644 // response to high light intensity // inferred from expression pattern /// 0045038 // protein import into chloroplast thylakoid membrane // traceable author statement	0000785 // chromatin // inferred from electronic annotation /// 0005634 // nucleus // inferred from electronic annotation /// 0005786 // signal recognition particle, endoplasmic reticulum targeting // inferred from electronic annotation /// 0009507 // chloroplast // inferred from direct assay /// 0009507 // chloroplast // inferred from electronic annotation /// 0009535 // chloroplast thylakoid me…	0003682 // chromatin binding // inferred from electronic annotation /// 0005515 // protein binding // inferred from physical interaction /// 0042802 // identical protein binding // inferred from physical interaction	---	---	At2g47450 // 68415.t05403 chloroplast signal recognition particle component (CAO) nearly identical to CAO [Arabidopsis thaliana] GI:4102582 // tigr // 11 // --- /// AT2G47450.1 // | Symbols: CAO, CPSRP43 | CAO (CHAOS); chromatin binding | chr2:19472681-19474314 FORWARD // tair // 11 // --- /// AY050442 // Arabidopsis thaliana At2g47450/T30B22.25 mRNA, complete cds. // gb // 11 // --- /// AY054584…	10.55	10.5319	10.517	10.526	10.5314	10.5834	10.6216	10.5596	10.5549	10.5275	10.5293	10.5292	10.5265	10.4414	10.4881	10.45	10.5507	10.5634	P	P	P	P	P	P	P	P	P	P	P	P	P	P	P	P	P	P	-0.0476417
245124_at	At2g47580	small nuclear ribonucleoprotein U1A identical to GB:Z49991; supported by cDNA: gi_15450590_gb_AY052663.1_	At2g47580	Q39244	---	AT2G47580	0000398 // nuclear mRNA splicing, via spliceosome // inferred from sequence or structural similarity /// 0009651 // response to salt stress // inferred from genetic interaction	0005634 // nucleus // inferred from direct assay /// 0005685 // U1 snRNP // inferred from sequence or structural similarity /// 0005730 // nucleolus // inferred from direct assay /// 0030529 // ribonucleoprotein complex // inferred from electronic annotation	0000166 // nucleotide binding // inferred from electronic annotation /// 0003676 // nucleic acid binding // inferred from electronic annotation /// 0003723 // RNA binding // inferred from sequence or structural similarity	---	---	At2g47580 // 68415.t05417 small nuclear ribonucleoprotein U1A / spliceosomal protein U1A / U1snRNP-specific protein identical to GB:Z49991 U1snRNP-specific protein [Arabidopsis thaliana] // tigr // 10 // --- /// AT2G47580.1 // | Symbols: U1A | U1A (SPLICEOSOMAL PROTEIN U1A); RNA binding / nucleic acid binding / nucleotide binding | chr2:19517187-19518871 FORWARD // tair // 11 // --- /// AY052663 …	8.63643	8.49844	8.51557	8.59262	8.42808	8.61703	8.58148	8.56927	8.64731	8.54055	8.59638	8.53077	8.50078	8.4196	8.53077	8.52737	8.60792	8.59963	P	P	P	P	P	P	P	P	P	P	P	P	P	P	P	P	P	P	-0.0664279
245125_at	At2g47430	putative histidine kinase identical to GB:D87545; supported by cDNA: gi_1679802_dbj_D87545.1_D87545	At2g47430	O22267	---	AT2G47430	0000160 // two-component signal transduction system (phosphorelay) // inferred from electronic annotation /// 0006355 // regulation of transcription, DNA-dependent // inferred from electronic annotation /// 0007165 // signal transduction // inferred from electronic annotation /// 0009553 // embryo sac development // inferred from mutant phenotype /// 0009736 // cytokinin mediated signaling pathwa…	0016020 // membrane // inferred from direct assay /// 0016020 // membrane // inferred from electronic annotation	0000155 // two-component sensor activity // inferred from electronic annotation /// 0000156 // two-component response regulator activity // traceable author statement /// 0000156 // two-component response regulator activity // inferred from electronic annotation /// 0004673 // protein histidine kinase activity // inferred from sequence or structural similarity /// 0004673 // protein histidine kin…	---	---	At2g47430 // 68415.t05401 cytokinin-responsive histidine kinase (CKI1) identical to GB:D87545 // tigr // 11 // --- /// AT2G47430.1 // | Symbols: CKI1 | CKI1 (CYTOKININ-INDEPENDENT 1); protein histidine kinase/ two-component response regulator | chr2:19459045-19464087 REVERSE // tair // 11 // --- /// D87545 // Arabidopsis thaliana mRNA for histidine kinase homolog, complete cds. // gb // 11 // ---…	3.03904	2.9282	2.90715	2.87347	2.79043	3.00099	2.92387	2.99059	3.03101	3.09471	2.90137	2.89681	3.12025	2.91911	2.84612	2.84928	2.78328	2.89877	A	A	A	A	A	A	A	A	A	A	A	A	A	A	A	A	A	A	0.00369506
245126_at	At2g47460	putative MYB family transcription factor ; supported by cDNA: gi_3941419_gb_AF062864.1_AF062864	At2g47460	O22264 /// Q9SAM7	---	AT2G47460	0006350 // transcription // inferred from electronic annotation /// 0006355 // regulation of transcription, DNA-dependent // inferred from sequence or structural similarity /// 0009813 // flavonoid biosynthetic process // inferred from mutant phenotype /// 0009813 // flavonoid biosynthetic process // inferred from electronic annotation /// 0045449 // regulation of transcription // inferred from e…	0005634 // nucleus // inferred from electronic annotation	0003677 // DNA binding // inferred from sequence or structural similarity /// 0003677 // DNA binding // inferred from electronic annotation /// 0003700 // transcription factor activity // inferred from sequence or structural similarity /// 0016563 // transcription activator activity // inferred from direct assay	---	---	AF062864 // Arabidopsis thaliana putative transcription factor (MYB12) mRNA, complete cds. // gb // 11 // --- /// AK221768 // Arabidopsis thaliana mRNA for putative MYB family transcription factor, complete cds, clone: RAFL21-63-F22. // gb // 10 // --- /// At2g47460 // 68415.t05404 myb family transcription factor (MYB12) similar to myb-related DNA-binding protein GI:1020155 from [Arabidopsis thal…	4.27609	4.20091	4.18892	4.31091	4.28297	4.19825	4.32385	4.13338	4.1438	4.40327	4.42243	4.03458	4.46298	4.4678	4.35366	4.36256	4.12469	4.4199	A	A	A	P	A	A	A	A	A	A	A	A	A	A	A	A	A	A	0.206174
245127_at	At2g47600	putative Na+/Ca2+ antiporter ; supported by cDNA: gi_6492236_gb_AF109178.1_AF109178	At2g47600	O22252	---	AT2G47600	0006812 // cation transport // inferred by curator /// 0006826 // iron ion transport // inferred from genetic interaction /// 0006829 // zinc ion transport // inferred from genetic interaction /// 0006829 // zinc ion transport // traceable author statement /// 0015693 // magnesium ion transport // inferred from genetic interaction /// 0015693 // magnesium ion transport // traceable author stateme…	0005774 // vacuolar membrane // inferred from direct assay /// 0016020 // membrane // inferred from electronic annotation /// 0016021 // integral to membrane // inferred from electronic annotation	0005432 // calcium:sodium antiporter activity // inferred from sequence or structural similarity /// 0015491 // cation:cation antiporter activity // inferred from direct assay /// 0015491 // cation:cation antiporter activity // inferred from mutant phenotype	---	---	AF109178 // Arabidopsis thaliana magnesium/proton exchanger AtMHX mRNA, complete cds. // gb // 11 // --- /// At2g47600 // 68415.t05419 magnesium/proton exchanger (MHX1) identical to magnesium/proton exchanger AtMHX [Arabidopsis thaliana] gi|6492237|gb|AAF14229; Ca2+:Cation Antiporter (CaCA) Family member PMID:11500563 // tigr // 10 // --- /// AT2G47600.1 // | Symbols: ATMHX, MHX1, ATMHX1 | ATMHX …	8.09284	8.18242	8.16978	7.96726	7.88621	7.96467	8.24551	8.14992	8.24375	8.13016	8.02639	8.0668	8.03383	7.8926	7.97404	8.009	8.05113	7.90378	P	P	P	P	P	P	P	P	P	P	P	P	P	P	P	P	P	P	-0.181524
245128_at	At2g45380	unknown protein similar to gi2344899|AC002388	At2g45380	B9DGW8 /// C0Z2Z6 /// Q2V405	---	AT2G45380	---	---	---	---	---	At2g45380 // 68415.t05163 expressed protein similar to gi2344899|AC002388 // tigr // 9 // ---	2.6019	2.46337	2.63681	2.44516	2.4924	2.4156	2.6295	2.59973	2.51986	2.40175	2.6424	2.60071	2.34874	2.53504	2.48126	2.50597	2.5151	2.45264	P	A	P	A	A	A	A	A	A	A	P	P	A	P	A	P	A	P	-0.112344
245129_at	At2g45350	hypothetical protein predicted by genefinder and genscan; similar to gi2344896|AC002388 and gi2245038|gnl|PID|e327517|Z97342	At2g45350	O22137	---	AT2G45350	0006397 // mRNA processing // inferred from electronic annotation /// 0016556 // mRNA modification // inferred from mutant phenotype	0005773 // vacuole // inferred from direct assay /// 0009507 // chloroplast // inferred from sequence or structural similarity /// 0009507 // chloroplast // inferred from electronic annotation /// 0009536 // plastid // inferred from electronic annotation	0003723 // RNA binding // inferred from electronic annotation	---	---	At2g45350 // 68415.t05161 pentatricopeptide (PPR) repeat-containing protein contains INTERPRO:IPR002885 PPR repeats // tigr // 11 // --- /// AT2G45350.1 // | Symbols: CRR4 | CRR4 (CHLORORESPIRATORY REDUCTION 4) | chr2:18694816-18696636 REVERSE // tair // 11 // --- /// NM_130098 // Arabidopsis thaliana CRR4 (CHLORORESPIRATORY REDUCTION 4) (CRR4) mRNA, complete cds. // refseq // 11 // ---	5.40081	5.37488	5.04787	5.13066	5.14763	5.00248	4.72735	4.98592	5.11411	4.81488	4.5573	4.73975	5.32132	5.05916	5.19337	5.33305	5.25364	4.93387	P	P	P	P	P	P	P	P	P	M	M	P	P	P	P	P	P	P	-0.0832361
245130_at	At2g45340	putative receptor-like protein kinase	At2g45340	O22138	---	AT2G45340	0006468 // protein amino acid phosphorylation // inferred from electronic annotation /// 0006468 // protein amino acid phosphorylation // inferred from sequence or structural similarity /// 0007169 // transmembrane receptor protein tyrosine kinase signaling pathway // inferred from sequence or structural similarity	0012505 // endomembrane system // inferred from electronic annotation /// 0016020 // membrane // inferred from electronic annotation /// 0016021 // integral to membrane // inferred from electronic annotation	0004672 // protein kinase activity // inferred from electronic annotation /// 0004674 // protein serine/threonine kinase activity // inferred from sequence or structural similarity /// 0004713 // protein tyrosine kinase activity // inferred from electronic annotation /// 0004872 // receptor activity // inferred from electronic annotation /// 0005515 // protein binding // inferred from electronic …	---	IPR001245 // Tyrosine protein kinase // 1.8E-13 /// IPR001245 // Tyrosine protein kinase // 0.0011	At2g45340 // 68415.t05160 leucine-rich repeat transmembrane protein kinase, putative // tigr // 11 // --- /// AT2G45340.1 // | Symbols: | leucine-rich repeat transmembrane protein kinase, putative | chr2:18691722-18694725 FORWARD // tair // 11 // --- /// NM_130097 // Arabidopsis thaliana leucine-rich repeat transmembrane protein kinase, putative (AT2G45340) mRNA, complete cds. // refseq // 11 // …	7.65351	7.70009	7.71713	7.80056	7.74157	7.61587	7.79393	7.75059	7.6075	7.68851	7.67812	7.73583	7.74381	7.88297	7.84875	7.75705	7.93041	7.72107	P	P	P	P	P	P	P	P	P	P	P	P	P	P	P	P	P	P	0.134935
245131_s_at	At2g45330	unknown protein	At2g45330	O22139 /// Q0WRN9 /// Q2V406 /// Q9LT04	---	AT2G45330 /// AT5G23600	0006388 // tRNA splicing, via endonucleolytic cleavage and ligation // inferred from sequence or structural similarity /// 0006388 // tRNA splicing, via endonucleolytic cleavage and ligation // inferred from electronic annotation /// 0009793 // embryonic development ending in seed dormancy // non-traceable author statement	---	0000215 // tRNA 2'-phosphotransferase activity // inferred from sequence or structural similarity /// 0016740 // transferase activity // inferred from electronic annotation /// 0016772 // transferase activity, transferring phosphorus-containing groups // inferred from electronic annotation	---	---	At2g45330 // 68415.t05159 tRNA 2'phosphotransferase, putative contains similarity to Swiss-Prot:Q12272 tRNA 2'phosphotransferase [Saccharomyces cerevisiae]; contains Pfam domain PF01885: RNA 2'-phosphotransferase, Tpt1 / KptA family // tigr // 11 // --- /// AT2G45330.1 // | Symbols: emb1067 | emb1067 (embryo defective 1067); tRNA 2'-phosphotransferase/ transferase, transferring phosphorus-contain…	6.45801	6.4703	6.46175	6.36344	6.60773	6.30627	6.42965	6.47559	6.46211	6.31653	6.48491	6.57285	6.63681	6.21685	6.33931	6.37413	6.4551	6.42184	P	P	P	P	P	P	P	P	P	P	P	P	P	P	P	P	P	P	-0.0656959
245132_at	At2g45320	hypothetical protein predicted by genefinder	At2g45320	Q683A5	---	AT2G45320	---	0005739 // mitochondrion // inferred from electronic annotation	---	---	---	At2g45320 // 68415.t05158 expressed protein // tigr // 10 // --- /// AT2G45320.1 // | Symbols: | unknown protein | chr2:18684116-18686145 REVERSE // tair // 11 // --- /// NM_180101 // Arabidopsis thaliana unknown protein (AT2G45320) mRNA, complete cds. // refseq // 11 // ---	5.867	5.93671	5.95218	5.9693	5.80374	5.94163	5.96795	6.03822	6.09095	5.90143	6.06283	5.87415	6.03194	5.9688	6.04149	6.03812	5.98426	6.03077	P	P	P	P	P	P	P	P	P	M	P	P	P	P	P	P	P	P	0.0954486
245133_at	At2g45310	putative nucleotide sugar epimerase	At2g45310	O22141 /// Q0WS92	---	AT2G45310	0005975 // carbohydrate metabolic process // inferred from electronic annotation /// 0008152 // metabolic process // inferred from electronic annotation /// 0009225 // nucleotide-sugar metabolic process // inferred from sequence or structural similarity /// 0044237 // cellular metabolic process // inferred from electronic annotation	0005794 // Golgi apparatus // inferred from electronic annotation /// 0016020 // membrane // inferred from electronic annotation /// 0016021 // integral to membrane // inferred from electronic annotation /// 0032580 // Golgi cisterna membrane // inferred from electronic annotation	0003824 // catalytic activity // inferred from electronic annotation /// 0003824 // catalytic activity // inferred from sequence or structural similarity /// 0005488 // binding // inferred from electronic annotation /// 0016853 // isomerase activity // inferred from electronic annotation /// 0016857 // racemase and epimerase activity, acting on carbohydrates and derivatives // inferred from elect…	---	IPR002225 // 3-beta hydroxysteroid dehydrogenase/isomerase // 1.2E-7 /// IPR005913 // dTDP-4-dehydrorhamnose reductase // 1.9E-4 /// IPR013120 // Male sterility C-terminal // 5.1E-5	At2g45310 // 68415.t05157 NAD-dependent epimerase/dehydratase family protein similar to nucleotide sugar epimerase from Vibrio vulnificus GI:3093975 [PID:g3093975], WbnF [Escherichia coli] GI:5739472, CAPI protein {Staphylococcus aureus} SP|P39858; contains Pfam profile PF01370 NAD dependent epimerase/dehydratase family // tigr // 11 // --- /// AT2G45310.1 // | Symbols: GAE4 | GAE4 (UDP-D-GLUCURO…	4.9879	4.8812	5.14641	5.00443	5.15636	4.99064	5.28446	5.13131	5.14993	5.14435	5.19793	5.16322	5.40083	5.35914	5.38587	5.35099	5.16423	5.46133	P	P	P	P	P	P	P	P	P	P	P	P	P	P	P	P	P	P	0.376775
245134_s_at	At2g45250	unknown protein	At2g45250	A2RVJ5 /// A8MRU4 /// Q0WNL0 /// Q67Y92 /// Q8L6Z3	---	AT2G45250 /// AT4G38280	---	0005739 // mitochondrion // inferred from direct assay /// 0016021 // integral to membrane // inferred from electronic annotation	---	---	---	AK175671 // Arabidopsis thaliana mRNA for putative protein, complete cds, clone: RAFL22-16-K16. // gb // 11 // --- /// AK175744 // Arabidopsis thaliana mRNA for putative protein, complete cds, clone: RAFL22-29-E16. // gb // 11 // --- /// AK176050 // Arabidopsis thaliana mRNA for putative protein, complete cds, clone: RAFL22-79-H09. // gb // 11 // --- /// AK176576 // Arabidopsis thaliana mRNA for …	8.10954	8.12416	8.02138	8.0099	7.86595	7.76714	7.85811	7.89278	7.89679	7.7749	7.75416	7.81085	7.71488	7.66656	7.90535	7.93846	7.8501	7.73313	P	P	P	P	P	P	P	P	P	P	P	P	P	P	P	P	P	P	-0.322764
245135_at	At2g45230	putative non-LTR retroelement reverse transcriptase	At2g45230	---	---	---	---	---	---	---	---	At2g45230 // 68415.t05149 non-LTR retrotransposon family (LINE) has a 3.9e-46 P-value blast match to GB:AAB41224 ORF2 (LINE-element) [Rattus norvegicus] // tigr // 11 // --- /// AT2G45230.1 // | Symbols: | transposable element gene | chr2:18651320-18655444 REVERSE // tair // 11 // ---	2.9983	2.98643	2.92894	2.99092	3.02317	3.03141	3.06787	3.03148	2.91175	3.01418	2.88478	2.9553	2.86579	3.09625	2.93719	2.95157	3.03328	2.95813	A	A	A	A	A	A	A	A	A	A	A	A	A	A	A	A	A	A	-0.00481852
245136_at	At2g45210	putative auxin-regulated protein	At2g45210	O22150	---	AT2G45210	0009733 // response to auxin stimulus // inferred from sequence or structural similarity	---	---	---	---	At2g45210 // 68415.t05147 auxin-responsive protein-related weakly similar to small auxin up RNA (GI:546362) {Arabidopsis thaliana} // tigr // 11 // --- /// AT2G45210.1 // | Symbols: | auxin-responsive protein-related | chr2:18641566-18642704 FORWARD // tair // 11 // --- /// BT002787 // Arabidopsis thaliana clone RAFL15-02-C10 (R20172) putative auxin-regulated protein (At2g45210) mRNA, complete cd…	4.36648	4.68938	4.58617	5.00965	5.14626	4.96147	5.04943	5.27348	5.08043	5.48131	5.83929	5.88165	4.40179	4.52522	4.74035	5.09805	4.83252	5.16957	A	A	A	A	P	A	A	A	A	A	P	P	A	A	A	A	A	A	0.00843954
245137_at	At2g45460	unknown protein	At2g45460	---	---	AT2G45460	0006355 // regulation of transcription, DNA-dependent // inferred from electronic annotation	0009507 // chloroplast // inferred from electronic annotation	0003700 // transcription factor activity // inferred from electronic annotation	---	---	At2g45460 // 68415.t05172 forkhead-associated domain-containing protein / FHA domain-containing protein // tigr // 11 // --- /// AT2G45460.1 // | Symbols: | forkhead-associated domain-containing protein / FHA domain-containing protein | chr2:18736839-18741690 REVERSE // tair // 11 // --- /// NM_180106 // Arabidopsis thaliana forkhead-associated domain-containing protein / FHA domain-containing pr…	5.41565	5.55886	5.35269	5.3881	5.60967	5.72971	5.5704	5.6612	5.4987	5.64904	5.67463	5.47742	5.46427	5.60647	5.53328	5.46635	5.40153	5.53101	P	P	P	P	P	P	P	P	P	P	P	P	P	P	P	P	P	P	0.0922724
245138_at	At2g45190	unknown protein predicted by genscan; supported by cDNA: gi_3822215_gb_AF074948.1_AF074948	At2g45190	O22152 /// Q0V811 /// Q0WQ08	---	AT2G45190	0007275 // multicellular organismal development // inferred from electronic annotation /// 0009909 // regulation of flower development // inferred from mutant phenotype /// 0009933 // meristem structural organization // inferred from mutant phenotype /// 0009944 // polarity specification of adaxial/abaxial axis // inferred from sequence or structural similarity /// 0010154 // fruit development //…	0005634 // nucleus // traceable author statement /// 0005634 // nucleus // inferred from electronic annotation	0003677 // DNA binding // inferred from electronic annotation /// 0003700 // transcription factor activity // inferred from sequence or structural similarity /// 0005515 // protein binding // inferred from physical interaction /// 0030528 // transcription regulator activity // inferred from sequence or structural similarity /// 0046872 // metal ion binding // inferred from electronic annotation	---	---	AF074948 // Arabidopsis thaliana FIL mRNA, complete cds. // gb // 11 // --- /// AF087015 // Arabidopsis thaliana abnormal floral organs protein (AFO) mRNA, complete cds. // gb // 11 // --- /// AF136538 // Arabidopsis thaliana YABBY1 (YABBY1) mRNA, complete cds. // gb // 11 // --- /// At2g45190 // 68415.t05145 axial regulator YABBY1 (YABBY1) / abnormal floral organs protein (AFO) / filamentous flo…	7.68518	7.54195	7.58082	7.57296	7.43198	7.72427	7.68655	7.534	7.54707	7.42957	7.56909	7.50568	7.82972	7.6218	7.77795	7.66432	7.95435	7.86726	P	P	P	P	P	P	P	P	P	P	P	P	P	P	P	P	P	P	0.140507
245139_at	At2g45430	putative AT-hook DNA-binding protein highly similar to hypothetical protein gi2245139:gnl:PID:e327087:Z97344	At2g45430	O22130	---	AT2G45430	0009640 // photomorphogenesis // inferred from mutant phenotype /// 0009647 // skotomorphogenesis // inferred from mutant phenotype /// 0010228 // vegetative to reproductive phase transition of meristem // inferred from mutant phenotype	0005634 // nucleus // inferred from direct assay	0003677 // DNA binding // inferred from electronic annotation /// 0003680 // AT DNA binding // inferred from direct assay	---	---	At2g45430 // 68415.t05169 DNA-binding protein-related contains Pfam domain PF03479: Domain of unknown function (DUF296), found in AT-hook motifs Pfam:PF02178 // tigr // 11 // --- /// AT2G45430.1 // | Symbols: | DNA-binding protein-related | chr2:18727561-18728935 FORWARD // tair // 11 // --- /// BT014980 // Arabidopsis thaliana At2g45430 gene, complete cds. // gb // 11 // --- /// BT020250 // Arab…	3.88578	4.0061	3.92095	3.98105	4.17882	4.24032	4.37736	4.0032	3.90867	4.2694	4.31509	4.00417	3.85618	4.17905	4.03516	3.9437	4.25252	4.12733	P	A	A	A	A	M	A	A	A	A	M	M	A	P	M	A	A	P	0.0858571
245140_at	At2g45420	unknown protein predicted by genefinder and genscan; similar to gi2347197|AC002338	At2g45420	O22131	---	AT2G45420	0010089 // xylem development // inferred from mutant phenotype	0005634 // nucleus // inferred from direct assay	---	---	---	AB473853 // Arabidopsis thaliana ASL20 mRNA for ASYMMETRIC LEAVES2-like 20 protein, complete cds. // gb // 11 // --- /// AF447891 // Arabidopsis thaliana LOB DOMAIN 18 (LBD18) mRNA, complete cds. // gb // 11 // --- /// At2g45420 // 68415.t05168 LOB domain protein 18 / lateral organ boundaries domain protein 18 (LBD18) identical to LOB DOMAIN 18 [Arabidopsis thaliana] GI:17227164; supported by ful…	3.08625	2.98743	2.94476	3.07135	2.96641	3.12575	3.17633	3.07503	3.22946	2.99624	3.07029	3.02877	3.27193	2.98458	3.11549	3.24918	3.13447	3.00861	A	A	A	A	A	A	A	A	A	A	A	A	A	A	A	A	A	A	0.11785
245141_at	At2g45400	putative flavonol reductase	At2g45400	O22133	---	AT2G45400	0008152 // metabolic process // inferred from electronic annotation /// 0009813 // flavonoid biosynthetic process // inferred from mutant phenotype /// 0010422 // regulation of brassinosteroid biosynthetic process // inferred from mutant phenotype /// 0016131 // brassinosteroid metabolic process // inferred from mutant phenotype /// 0044237 // cellular metabolic process // inferred from electroni…	0005737 // cytoplasm // inferred from direct assay	0003824 // catalytic activity // inferred from electronic annotation /// 0005488 // binding // inferred from electronic annotation /// 0016614 // oxidoreductase activity, acting on CH-OH group of donors // inferred from sequence or structural similarity /// 0050662 // coenzyme binding // inferred from electronic annotation	---	IPR002225 // 3-beta hydroxysteroid dehydrogenase/isomerase // 3.7E-6 /// IPR013120 // Male sterility C-terminal // 2.8E-7	At2g45400 // 68415.t05164 dihydroflavonol 4-reductase family / dihydrokaempferol 4-reductase family similar to dihydroflavonol 4-reductase (SP:P51102), vestitone reductase (Medicago sativa, GI:973249) // tigr // 10 // --- /// AT2G45400.1 // | Symbols: BEN1 | BEN1; binding / catalytic/ coenzyme binding / oxidoreductase, acting on CH-OH group of donors | chr2:18703829-18706266 REVERSE // tair // 11…	5.90615	5.88881	5.94105	5.90344	5.70592	5.73121	5.90885	5.7279	5.72284	5.87336	5.86832	5.66663	6.24367	6.21266	6.1191	6.03389	6.04301	6.04175	M	M	P	M	M	A	P	M	P	A	M	A	P	P	P	P	P	P	0.279807
245142_at	At2g45270	putative O-sialoglycoprotein endopeptidase ;supported by full-length cDNA: Ceres:112264.	At2g45270	O22145	---	AT2G45270	0006508 // proteolysis // inferred from sequence or structural similarity /// 0006508 // proteolysis // inferred from electronic annotation /// 0009790 // embryonic development // inferred from mutant phenotype	0005743 // mitochondrial inner membrane // inferred from direct assay	0004175 // endopeptidase activity // inferred from electronic annotation /// 0004222 // metalloendopeptidase activity // inferred from electronic annotation /// 0008233 // peptidase activity // inferred from electronic annotation /// 0008270 // zinc ion binding // inferred from electronic annotation	---	---	At2g45270 // 68415.t05153 glycoprotease M22 family protein similar to SP|P36175 O-sialoglycoprotein endopeptidase (EC 3.4.24.57) (Glycoprotease) {Pasteurella haemolytica}; contains Pfam profile PF00814: Glycoprotease family // tigr // 10 // --- /// AT2G45270.1 // | Symbols: | glycoprotease M22 family protein | chr2:18666526-18669873 FORWARD // tair // 11 // --- /// AY024338 // Arabidopsis thalian…	7.69217	7.5293	7.62268	7.56727	7.65199	7.57387	7.71712	7.7303	7.74989	7.62656	7.57004	7.53521	7.71512	7.45335	7.53558	7.49596	7.72782	7.61197	P	P	P	P	P	P	P	P	P	P	P	P	P	P	P	P	P	P	-0.0467011
245143_at	At2g45450	unknown protein ;supported by full-length cDNA: Ceres:23203.	At2g45450	O22128	---	AT2G45450	0009943 // adaxial/abaxial axis specification // inferred from mutant phenotype /// 0010358 // leaf shaping // inferred from mutant phenotype	---	0005515 // protein binding // inferred from physical interaction	---	---	At2g45450 // 68415.t05171 expressed protein // tigr // 10 // --- /// AT2G45450.1 // | Symbols: ZPR1 | ZPR1 (LITTLE ZIPPER 1); protein binding | chr2:18733275-18734127 REVERSE // tair // 11 // --- /// BT024543 // Arabidopsis thaliana At2g45450 mRNA, complete cds. // gb // 11 // --- /// NM_130107 // Arabidopsis thaliana ZPR1 (LITTLE ZIPPER 1); protein binding (ZPR1) mRNA, complete cds. // refseq //…	6.24744	6.27595	6.27311	6.19527	6.05897	6.23906	6.29866	6.19335	6.32803	6.29129	6.0709	6.131	6.16643	6.41096	6.49538	6.28675	6.34446	6.2878	P	P	P	P	P	P	P	P	P	P	P	P	P	P	P	P	P	P	0.0920888
245144_at	At2g45240	putative methionine aminopeptidase ;supported by full-length cDNA: Ceres:37621.	At2g45240	Q0WUD9 /// Q42287 /// Q9SLN5	---	AT2G45240	0006508 // proteolysis // inferred from electronic annotation /// 0009987 // cellular process // inferred from electronic annotation /// 0016485 // protein processing // non-traceable author statement /// 0031365 // N-terminal protein amino acid modification // traceable author statement	0005737 // cytoplasm // inferred from direct assay /// 0005737 // cytoplasm // inferred from electronic annotation	0004177 // aminopeptidase activity // inferred from electronic annotation /// 0008233 // peptidase activity // inferred from electronic annotation /// 0008235 // metalloexopeptidase activity // inferred from electronic annotation /// 0008270 // zinc ion binding // inferred from electronic annotation /// 0016787 // hydrolase activity // inferred from electronic annotation /// 0046872 // metal ion …	---	---	AF250960 // Arabidopsis thaliana methionine aminopeptidase-like protein mRNA, complete cds. // gb // 11 // --- /// AK227222 // Arabidopsis thaliana mRNA for putative methionine aminopeptidase, complete cds, clone: RAFL09-97-J06. // gb // 11 // --- /// At2g45240 // 68415.t05150 methionyl aminopeptidase, putative / methionine aminopeptidase, putative / peptidase M, putative similar to SP|Q01662 Met…	7.85064	7.84978	7.92389	7.7619	7.77576	7.79009	7.90973	7.78426	7.79276	7.75739	7.88457	7.89088	7.69568	7.53529	7.6482	7.74695	7.85253	7.84271	P	P	P	P	P	P	P	P	P	P	P	P	P	P	P	P	P	P	-0.248377
245145_at	At2g45440	putative dihydrodipicolinate synthase ;supported by full-length cDNA: Ceres:26817.	At2g45440	Q0WSN6 /// Q9FVC8	EC:4.2.1.52	AT2G45440	0008152 // metabolic process // inferred from electronic annotation /// 0008652 // cellular amino acid biosynthetic process // inferred from electronic annotation /// 0009085 // lysine biosynthetic process // inferred from electronic annotation /// 0009089 // lysine biosynthetic process via diaminopimelate // inferred from sequence or structural similarity /// 0019877 // diaminopimelate biosynthe…	0009507 // chloroplast // inferred from direct assay /// 0009507 // chloroplast // inferred from electronic annotation /// 0009536 // plastid // inferred from electronic annotation	0003824 // catalytic activity // inferred from electronic annotation /// 0008840 // dihydrodipicolinate synthase activity // inferred from mutant phenotype /// 0008840 // dihydrodipicolinate synthase activity // inferred from sequence or structural similarity /// 0008840 // dihydrodipicolinate synthase activity // inferred from electronic annotation /// 0016829 // lyase activity // inferred from …	---	---	AK227890 // Arabidopsis thaliana mRNA for putative dihydrodipicolinate synthase, complete cds, clone: RAFL14-46-C11. // gb // 11 // --- /// At2g45440 // 68415.t05170 dihydrodipicolinate synthase 2 (DHDPS2) identical to dihydrodipicolinate synthase 2 (DHDPS2) [Arabidopsis thaliana] GI:11066382 // tigr // 11 // --- /// AT2G45440.1 // | Symbols: DHDPS2 | DHDPS2 (DIHYDRODIPICOLINATE SYNTHASE); cataly…	9.34173	9.21085	9.28209	9.10654	9.11778	8.9285	9.27121	9.24777	9.28463	9.23812	9.30107	9.28946	8.80588	9.152	9.21545	9.14281	9.04787	9.12831	P	P	P	P	P	P	P	P	P	P	P	P	P	P	P	P	P	P	-0.220443
245146_at	At2g45200	putative cis-Golgi SNARE protein ; supported by cDNA: gi_13898894_gb_AF357529.1_AF357529	At2g45200	O22151 /// Q2HIF8	---	AT2G45200	0006810 // transport // inferred from electronic annotation /// 0006886 // intracellular protein transport // inferred from electronic annotation /// 0006891 // intra-Golgi vesicle-mediated transport // traceable author statement /// 0006944 // cellular membrane fusion // inferred from physical interaction /// 0015031 // protein transport // inferred from electronic annotation /// 0016192 // vesi…	0000139 // Golgi membrane // inferred from electronic annotation /// 0005773 // vacuole // inferred from direct assay /// 0005783 // endoplasmic reticulum // inferred from electronic annotation /// 0005789 // endoplasmic reticulum membrane // inferred from electronic annotation /// 0005794 // Golgi apparatus // inferred from electronic annotation /// 0005829 // cytosol // inferred from direct ass…	0000149 // SNARE binding // traceable author statement	---	---	AF357529 // Arabidopsis thaliana Golgi SNARE 12 protein (GOS12) mRNA, complete cds. // gb // 11 // --- /// At2g45200 // 68415.t05146 Golgi SNARE 12 protein / Golgi SNAP receptor complex member 1 identical to Probable 28 kDa Golgi SNARE protein (Golgi SNAP receptor complex member 1) (SP:O22151) {Arabidopsis thaliana} // tigr // 10 // --- /// AT2G45200.1 // | Symbols: GOS12, ATGOS12 | GOS12 (GOLGI …	7.42786	7.44555	7.45028	7.28242	7.3581	7.34808	7.40286	7.39461	7.44907	7.34606	7.31341	7.30575	7.38775	7.39387	7.47355	7.36629	7.41623	7.3211	P	P	P	P	P	P	P	P	P	P	P	P	P	P	P	P	P	P	-0.0228365
245147_at	At2g45280	putative RAD51C-like DNA repair protein ; supported by cDNA: gi_15425730_dbj_AB062456.1_AB062456	At2g45280	Q8GXF0	---	AT2G45280	0000724 // double-strand break repair via homologous recombination // inferred from mutant phenotype /// 0006259 // DNA metabolic process // inferred from electronic annotation /// 0006281 // DNA repair // inferred from sequence or structural similarity /// 0006281 // DNA repair // inferred from electronic annotation /// 0006310 // DNA recombination // inferred from electronic annotation /// 0006…	0005634 // nucleus // inferred from electronic annotation	0000150 // recombinase activity // inferred from sequence or structural similarity /// 0000166 // nucleotide binding // inferred from electronic annotation /// 0003677 // DNA binding // inferred from electronic annotation /// 0003684 // damaged DNA binding // inferred from sequence or structural similarity /// 0003697 // single-stranded DNA binding // inferred from sequence or structural similari…	---	IPR013632 // Rad51, C-terminal // 1.4E-19	AB062456 // Arabidopsis thaliana AtRAD51Calpha mRNA, complete cds. // gb // 11 // --- /// AB073493 // Arabidopsis thaliana AtRAD51Cbeta mRNA, complete cds. // gb // 11 // --- /// AK118275 // Arabidopsis thaliana At2g45280 mRNA for putative f4l23 RAD51Calpha DNA repair-recombination factor (RAD51Calpha), complete cds, clone: RAFL19-57-D12. // gb // 11 // --- /// At2g45280 // 68415.t05154 DNA repai…	5.43935	5.27787	5.50949	5.49794	5.58746	5.5491	5.54382	5.5627	5.45062	5.67139	5.51968	5.68539	5.26135	5.45516	5.46932	5.50341	5.50347	5.52146	P	P	P	P	P	P	P	P	P	P	P	P	P	P	P	P	P	P	-0.0136238
245148_at	At2g45220	putative pectinesterase ; supported by cDNA: gi_13605695_gb_AF361829.1_AF361829	At2g45220	O22149 /// Q42261 /// Q43288	---	AT2G45220	0007047 // cellular cell wall organization // inferred from electronic annotation /// 0042545 // cell wall modification // inferred from electronic annotation	0005576 // extracellular region // inferred from electronic annotation /// 0005618 // cell wall // inferred from electronic annotation /// 0009505 // plant-type cell wall // inferred from sequence or structural similarity /// 0016020 // membrane // inferred from direct assay	0004857 // enzyme inhibitor activity // inferred from electronic annotation /// 0016787 // hydrolase activity // inferred from electronic annotation /// 0030599 // pectinesterase activity // inferred from electronic annotation /// 0030599 // pectinesterase activity // inferred from sequence or structural similarity /// 0045330 // aspartyl esterase activity // inferred from electronic annotation	---	---	AF361829 // Arabidopsis thaliana At2g45220/F4L23.27 mRNA, complete cds. // gb // 11 // --- /// At2g45220 // 68415.t05148 pectinesterase family protein contains Pfam profile: PF01095 pectinesterase // tigr // 11 // --- /// AT2G45220.1 // | Symbols: | pectinesterase family protein | chr2:18644084-18646447 REVERSE // tair // 11 // --- /// NM_130085 // Arabidopsis thaliana pectinesterase family prote…	4.72716	4.87528	4.82849	4.90185	4.9665	5.05391	5.6668	5.1908	5.17752	5.28505	5.45483	6.22692	5.00485	4.87743	4.65064	4.93814	4.75738	5.04554	A	A	A	A	A	A	A	A	A	A	A	A	A	A	A	A	A	A	0.0339923
245149_at	At2g47620	putative SWI/SNF family transcription activator	At2g47620	Q8W475	---	AT2G47620	0006338 // chromatin remodeling // inferred from sequence or structural similarity /// 0006350 // transcription // inferred from electronic annotation /// 0007275 // multicellular organismal development // inferred from electronic annotation /// 0016568 // chromatin modification // inferred from electronic annotation /// 0045449 // regulation of transcription // inferred from electronic annotation	0005634 // nucleus // inferred from electronic annotation /// 0016514 // SWI/SNF complex // inferred from sequence or structural similarity	0003677 // DNA binding // inferred from electronic annotation /// 0003677 // DNA binding // inferred from sequence or structural similarity	---	---	At2g47620 // 68415.t05421 SWIRM domain-containing protein / DNA-binding family protein contains similarity to SWI/SNF complex 170 KDa subunit [Homo sapiens] gi|1549241|gb|AAC50694; contains Pfam domains PF04433: SWIRM domain, PF00249: Myb-like DNA-binding domain // tigr // 11 // --- /// AT2G47620.1 // | Symbols: ATSWI3A, CHB1 | ATSWI3A (SWITCH/SUCROSE NONFERMENTING 3A); DNA binding | chr2:1953194…	5.58463	5.53153	5.66241	5.6203	5.68679	5.67169	5.82668	5.62832	5.60063	5.59981	5.46767	5.76714	5.65199	5.55181	5.67594	5.72679	5.62328	5.4762	P	P	P	P	P	P	P	P	P	P	P	P	P	P	P	P	P	P	0.033721
245150_at	At2g47590	photolyase/blue-light receptor (PHR2) ;supported by full-length cDNA: Ceres:34800.	At2g47590	Q058P5 /// Q8LB72	---	AT2G47590	0006281 // DNA repair // inferred from electronic annotation /// 0006281 // DNA repair // inferred from sequence or structural similarity /// 0018298 // protein-chromophore linkage // inferred from electronic annotation /// 0050896 // response to stimulus // inferred from electronic annotation	---	0003913 // DNA photolyase activity // non-traceable author statement /// 0003913 // DNA photolyase activity // inferred from electronic annotation /// 0004872 // receptor activity // inferred from electronic annotation /// 0009881 // photoreceptor activity // inferred from electronic annotation	---	IPR005101 // DNA photolyase, FAD-binding // 0.048	AF053366 // Arabidopsis thaliana photolyase/blue light photoreceptor PHR2 (PHR2) mRNA, complete cds. // gb // 11 // --- /// At2g47590 // 68415.t05418 photolyase/blue light photoreceptor (PHR2) identical to photolyase/blue light photoreceptor PHR2 [Arabidopsis thaliana] GI:3319288; contains Pfam domain, PF00875: deoxyribodipyrimidine photolyase // tigr // 11 // --- /// AT2G47590.1 // | Symbols: PH…	9.7972	9.74633	9.80023	9.78196	9.86625	9.82646	9.86289	9.85492	9.90326	9.82078	9.99816	9.80365	9.94762	9.84408	9.83504	9.9665	10.0264	10.0588	P	P	P	P	P	P	P	P	P	P	P	P	P	P	P	P	P	P	0.0943272
245151_at	At2g47550	putative pectinesterase ;supported by full-length cDNA: Ceres:111254.	At2g47550	O22256	EC:3.1.1.11	AT2G47550	0007047 // cellular cell wall organization // inferred from electronic annotation /// 0042545 // cell wall modification // inferred from electronic annotation	0005576 // extracellular region // inferred from electronic annotation /// 0005618 // cell wall // inferred from electronic annotation /// 0009505 // plant-type cell wall // inferred from sequence or structural similarity /// 0012505 // endomembrane system // inferred from electronic annotation	0004857 // enzyme inhibitor activity // inferred from electronic annotation /// 0016787 // hydrolase activity // inferred from electronic annotation /// 0030599 // pectinesterase activity // inferred from electronic annotation /// 0030599 // pectinesterase activity // inferred from sequence or structural similarity /// 0045330 // aspartyl esterase activity // inferred from electronic annotation	---	---	At2g47550 // 68415.t05414 pectinesterase family protein contains Pfam profile: PF01095 pectinesterase // tigr // 11 // --- /// AT2G47550.1 // | Symbols: | pectinesterase family protein | chr2:19508980-19511792 FORWARD // tair // 11 // --- /// AY058099 // Arabidopsis thaliana At2g47550/T30B22.15 mRNA, complete cds. // gb // 11 // --- /// BT002700 // Arabidopsis thaliana At2g47550/T30B22.15 gene, c…	2.90441	3.08389	3.17307	3.13559	3.14754	3.10233	3.19188	3.26062	3.2423	3.47336	3.42449	3.18507	3.07493	3.24821	3.0475	3.02575	3.1702	3.03405	A	P	P	P	P	P	P	P	M	A	P	P	P	M	P	M	M	P	0.0697565
245152_at	At2g47490	putative mitochondrial carrier protein similar to SP:P40556:YIA6_YEAST and SP:P39953:YEA6_YEAST;supported by full-length cDNA: Ceres:120306.	At2g47490	O22261	---	AT2G47490	0006810 // transport // inferred from sequence or structural similarity /// 0006810 // transport // inferred from electronic annotation /// 0006839 // mitochondrial transport // inferred from sequence or structural similarity /// 0043132 // NAD transport // inferred from direct assay /// 0055085 // transmembrane transport // inferred from electronic annotation	0005739 // mitochondrion // inferred from direct assay /// 0005743 // mitochondrial inner membrane // inferred from sequence or structural similarity /// 0005743 // mitochondrial inner membrane // inferred from electronic annotation /// 0016020 // membrane // inferred from electronic annotation /// 0016021 // integral to membrane // inferred from electronic annotation /// 0031969 // chloroplast m…	0005215 // transporter activity // inferred from electronic annotation /// 0005488 // binding // inferred from sequence or structural similarity /// 0005488 // binding // inferred from electronic annotation /// 0051724 // NAD transporter activity // inferred from direct assay	---	---	AF372957 // Arabidopsis thaliana At2g47490/T30B22.21 mRNA, complete cds. // gb // 11 // --- /// AK316807 // Arabidopsis thaliana AT2G47490 mRNA, complete cds, clone: RAFL09-88-E08. // gb // 11 // --- /// At2g47490 // 68415.t05408 mitochondrial substrate carrier family protein contains Pfam profile: PF00153 mitochondrial carrier protein // tigr // 11 // --- /// AT2G47490.1 // | Symbols: | mitochon…	6.77042	6.72225	6.70182	6.93073	6.98473	6.96921	7.18211	7.09082	7.09801	7.28623	7.15412	7.26362	7.1758	6.97901	7.06294	7.21595	7.26911	7.28658	P	P	P	P	P	P	P	P	P	P	P	P	P	P	P	P	P	P	0.34109
245153_at	At5g12450	putative protein similarity to predicted proteins, Arabidopsis thaliana	At5g12450	Q94CJ7	---	AT5G12450	---	---	---	---	---	At5g12450 // 68418.t01334 hypothetical protein similarity to predicted proteins, Arabidopsis thaliana // tigr // 11 // --- /// AT5G12450.1 // | Symbols: | FUNCTIONS IN: molecular_function unknown; INVOLVED IN: biological_process unknown; LOCATED IN: cellular_component unknown; EXPRESSED IN: sperm cell; CONTAINS InterPro DOMAIN/s: FBD-like (InterPro:IPR006566); BEST Arabidopsis thaliana protein ma…	2.37043	2.52387	2.35761	2.3853	2.20186	2.52606	2.30232	2.25563	2.37784	2.35335	2.42107	2.28129	2.28552	2.4063	2.40276	2.37145	2.35742	2.27203	P	P	A	A	A	M	A	A	A	A	A	A	A	P	P	A	A	A	-0.0524446
245154_at	At5g12460	putative protein similarity to predicted proteins	At5g12460	Q1PDX3	---	AT5G12460	---	0009507 // chloroplast // inferred from electronic annotation	---	---	---	At5g12460 // 68418.t01335 fringe-related protein similarity to predicted proteins + similar to hypothetical protein GB:AAC23643 [Arabidopsis thaliana] + weak similarity to Fringe [Schistocerca gregaria](GI:6573138);Fringe encodes an extracellular protein that regulates Notch signalling. // tigr // 11 // --- /// AT5G12460.1 // | Symbols: | FUNCTIONS IN: molecular_function unknown; INVOLVED IN: bio…	3.10956	3.10734	3.05904	3.19951	3.13462	3.08195	3.12613	3.28896	3.31643	3.15078	2.98723	3.12568	3.12384	3.20107	3.05052	2.96798	3.32545	3.00408	A	A	A	A	A	A	A	A	A	A	A	A	A	A	A	A	A	A	0.0331624
245155_at	At5g12470	putative protein similarity to predicted proteins, Arabidopsis thaliana	At5g12470	Q67YD5 /// Q67YY5 /// Q94CJ5	---	AT5G12470	---	0005739 // mitochondrion // inferred from direct assay /// 0009507 // chloroplast // inferred from direct assay /// 0009536 // plastid // inferred from direct assay /// 0009706 // chloroplast inner membrane // inferred from direct assay /// 0009941 // chloroplast envelope // inferred from direct assay	---	---	---	AK176191 // Arabidopsis thaliana mRNA, complete cds, clone: RAFL23-05-N08. // gb // 11 // --- /// AK176209 // Arabidopsis thaliana mRNA, complete cds, clone: RAFL23-08-K10. // gb // 11 // --- /// AK176333 // Arabidopsis thaliana mRNA, complete cds, clone: RAFL23-32-L06. // gb // 11 // --- /// AK176533 // Arabidopsis thaliana mRNA, complete cds, clone: RAFL25-05-E08. // gb // 11 // --- /// AT5G124…	8.14037	8.01546	8.18533	8.17942	8.49677	8.42173	8.14784	7.98989	8.11349	8.61576	8.51667	8.32366	8.40697	8.47402	8.46919	8.43357	8.51336	8.65056	P	P	P	P	P	P	P	P	P	P	P	P	P	P	P	P	P	P	0.336342
245156_at	At5g12480	calcium-dependent protein kinase-like protein strong similarity to calcium-dependent protein kinase 19, Arabidopsis thaliana, PIR:S71778~Contains EF-hand calcium-binding domain AA409-421;EF-hand calcium-binding domain AA445-457;EF-hand calcium-binding domain AA482-494;Protein kinases signatures and p	At5g12480	Q38873	---	AT5G12480	0006468 // protein amino acid phosphorylation // inferred from electronic annotation /// 0006468 // protein amino acid phosphorylation // inferred from sequence or structural similarity	0005886 // plasma membrane // inferred from direct assay /// 0005886 // plasma membrane // inferred from electronic annotation /// 0016020 // membrane // inferred from electronic annotation	0000166 // nucleotide binding // inferred from electronic annotation /// 0004672 // protein kinase activity // inferred from electronic annotation /// 0004674 // protein serine/threonine kinase activity // inferred from electronic annotation /// 0004683 // calmodulin-dependent protein kinase activity // inferred from sequence or structural similarity /// 0004713 // protein tyrosine kinase activit…	---	IPR001245 // Tyrosine protein kinase // 4.0E-11	AF361634 // Arabidopsis thaliana AT5g19450/F7K24_200 mRNA, complete cds. // gb // 11 // --- /// AK221718 // Arabidopsis thaliana mRNA for calcium-dependent protein kinase - like protein, complete cds, clone: RAFL16-98-M11. // gb // 11 // --- /// At5g12480 // 68418.t01337 calmodulin-domain protein kinase isoform 7 (CPK7) identical to calmodulin-domain protein kinase CDPK isoform 7 [Arabidopsis tha…	5.85998	6.24713	6.03873	5.96606	6.18655	5.92272	5.87892	5.90193	5.73584	6.10273	5.95701	5.78395	5.98107	5.98102	6.11958	5.97756	5.68932	5.84369	P	P	P	P	P	P	P	P	P	P	P	P	P	P	P	P	P	P	-0.0213886
245157_at	At2g33160	putative polygalacturonase	At2g33160	O49319	---	AT2G33160	0005975 // carbohydrate metabolic process // inferred from electronic annotation /// 0005975 // carbohydrate metabolic process // inferred from sequence or structural similarity /// 0007047 // cellular cell wall organization // inferred from electronic annotation /// 0008152 // metabolic process // inferred from electronic annotation	0012505 // endomembrane system // inferred from electronic annotation	0003676 // nucleic acid binding // inferred from electronic annotation /// 0004650 // polygalacturonase activity // inferred from electronic annotation /// 0004650 // polygalacturonase activity // inferred from sequence or structural similarity /// 0016787 // hydrolase activity // inferred from electronic annotation /// 0016798 // hydrolase activity, acting on glycosyl bonds // inferred from elec…	---	---	At2g33160 // 68415.t03757 glycoside hydrolase family 28 protein / polygalacturonase (pectinase) family protein similar to polygalacturonase [Salix gilgiana] GI:6714524; contains Pfam profile PF00295: Glycosyl hydrolases family 28 (polygalacturonases) // tigr // 11 // --- /// AT2G33160.1 // | Symbols: | glycoside hydrolase family 28 protein / polygalacturonase (pectinase) family protein | chr2:140…	2.78192	2.66865	2.71671	2.69938	2.95639	2.79862	2.72211	2.72319	2.93678	2.79118	2.80622	2.70787	2.61776	2.77154	2.68666	2.71347	2.82155	2.88001	A	A	A	A	A	A	A	A	A	A	A	A	A	A	A	A	A	A	-0.0304409
245158_at	At2g33130	hypothetical protein predicted by genefinder	At2g33130	O49320	---	AT2G33130	0007267 // cell-cell signaling // inferred from sequence or structural similarity	0048046 // apoplast // inferred from sequence or structural similarity	0004871 // signal transducer activity // traceable author statement	---	---	At2g33130 // 68415.t03755 rapid alkalinization factor (RALF) family protein // tigr // 11 // --- /// AT2G33130.1 // | Symbols: RALFL18 | RALFL18 (ralf-like 18); signal transducer | chr2:14046521-14046832 REVERSE // tair // 11 // --- /// NM_128873 // Arabidopsis thaliana RALFL18 (ralf-like 18); signal transducer (RALFL18) mRNA, complete cds. // refseq // 11 // ---	3.14193	3.27659	3.00267	3.16459	3.18631	3.03063	3.25205	3.16102	3.04433	3.29246	3.13556	3.19852	3.24397	3.28135	3.22694	3.05541	3.16675	3.13621	A	A	A	A	A	A	A	A	A	A	A	A	A	A	A	A	A	A	0.110354
245159_at	At2g33100	putative cellulose synthase	At2g33100	O49323	EC:2.4.1.12	AT2G33100	0000271 // polysaccharide biosynthetic process // inferred from sequence or structural similarity /// 0007047 // cellular cell wall organization // inferred from electronic annotation /// 0009832 // plant-type cell wall biogenesis // inferred from sequence or structural similarity /// 0009846 // pollen germination // inferred from mutant phenotype /// 0030244 // cellulose biosynthetic process // …	0000139 // Golgi membrane // inferred from electronic annotation /// 0005794 // Golgi apparatus // inferred from electronic annotation /// 0009507 // chloroplast // inferred from electronic annotation /// 0016020 // membrane // inferred from electronic annotation /// 0016021 // integral to membrane // inferred from electronic annotation	0016740 // transferase activity // inferred from electronic annotation /// 0016757 // transferase activity, transferring glycosyl groups // inferred from sequence or structural similarity /// 0016757 // transferase activity, transferring glycosyl groups // inferred from electronic annotation /// 0016759 // cellulose synthase activity // inferred from sequence or structural similarity /// 0016760 …	---	---	At2g33100 // 68415.t03752 cellulose synthase family protein similar to gi:2827143 from Arabidopsis thaliana (Ath-B) // tigr // 11 // --- /// AT2G33100.1 // | Symbols: ATCSLD1, CSLD1 | ATCSLD1; cellulose synthase/ transferase, transferring glycosyl groups | chr2:14036319-14040044 REVERSE // tair // 11 // --- /// NM_128870 // Arabidopsis thaliana ATCSLD1; cellulose synthase/ transferase, transferri…	3.14487	2.95593	2.99882	3.21864	2.87489	2.90862	3.07814	2.96464	3.04647	2.89804	3.10304	2.89888	2.92894	2.99449	2.9405	2.94039	3.06053	3.22946	A	A	A	A	A	A	A	A	A	A	A	A	A	A	A	A	A	A	-0.0785662
245160_at	At2g33080	putative leucine-rich repeat disease resistance protein	At2g33080	O49325	---	AT2G33080	0007165 // signal transduction // inferred by curator	0012505 // endomembrane system // inferred from electronic annotation	0005515 // protein binding // inferred from sequence or structural similarity /// 0005515 // protein binding // non-traceable author statement /// 0005515 // protein binding // inferred from electronic annotation	---	---	At2g33080 // 68415.t03750 leucine-rich repeat family protein contains leucine rich-repeat domain Pfam:PF00560, INTERPRO:IPR001611; contains similarity to Cf-2.2 [Lycopersicon pimpinellifolium] gi|1184077|gb|AAC15780 // tigr // 11 // --- /// AT2G33080.1 // | Symbols: AtRLP28 | AtRLP28 (Receptor Like Protein 28); protein binding | chr2:14032015-14034237 FORWARD // tair // 11 // --- /// NM_128868 //…	2.74773	2.99879	2.80586	2.97645	2.85551	2.97646	2.77497	2.7799	3.00987	2.88187	2.99318	2.92064	2.96832	2.85592	2.81581	2.84323	2.71193	2.82183	A	A	A	A	A	A	A	A	A	A	A	A	A	A	A	A	A	A	0.0292212
245161_at	At2g33070	putative myrosinase binding protein	At2g33070	O49326	---	AT2G33070	0019762 // glucosinolate catabolic process // inferred from direct assay /// 0080028 // nitrile biosynthetic process // inferred from direct assay	---	0005529 // sugar binding // inferred from electronic annotation	---	---	At2g33070 // 68415.t03749 jacalin lectin family protein similar to myrosinase-binding protein homolog [Arabidopsis thaliana] GI:2997767, epithiospecifier [Arabidopsis thaliana] GI:16118845; contains Pfam profiles PF01419 jacalin-like lectin family, PF01344 Kelch motif // tigr // 11 // --- /// AT2G33070.1 // | Symbols: NSP2, ATNSP2 | NSP2 (NITRILE SPECIFIER PROTEIN 2) | chr2:14029190-14031074 REVE…	5.14434	5.23912	5.10934	5.09746	5.04	5.25869	5.13549	5.14687	5.10405	5.26718	5.15154	5.1342	5.05619	5.17583	5.13614	5.09283	4.94033	5.12032	A	M	M	A	A	P	A	A	M	M	A	A	A	A	A	M	A	A	-0.0415453
245162_at	At2g33240	putative myosin heavy chain	At2g33240	---	---	AT2G33240	0030048 // actin filament-based movement // traceable author statement	0012505 // endomembrane system // inferred from electronic annotation /// 0016459 // myosin complex // inferred from electronic annotation /// 0016459 // myosin complex // inferred from sequence or structural similarity	0003774 // motor activity // inferred from sequence or structural similarity /// 0005515 // protein binding // inferred from sequence or structural similarity	---	---	AT2G33240.1 // | Symbols: XID, ATXID | XID; motor/ protein binding | chr2:14086942-14096914 REVERSE // tair // 11 // --- /// NM_128883 // Arabidopsis thaliana XID; motor/ protein binding (XID) mRNA, complete cds. // refseq // 11 // ---	3.93604	3.80561	3.73217	3.88289	3.80399	3.96682	4.11051	3.99629	3.81918	4.17195	3.88684	3.88971	4.08393	4.04919	4.02421	3.98064	3.86808	4.04481	A	A	A	A	A	M	A	A	A	A	A	A	P	A	M	A	A	A	0.227834
245163_at	At2g33230	putative flavin-containing monooxygenase	At2g33230	O49312	---	AT2G33230	0055114 // oxidation reduction // inferred from electronic annotation	---	0004497 // monooxygenase activity // inferred from sequence or structural similarity /// 0004497 // monooxygenase activity // inferred from electronic annotation /// 0004499 // flavin-containing monooxygenase activity // inferred from electronic annotation /// 0016491 // oxidoreductase activity // inferred from electronic annotation /// 0050660 // FAD binding // inferred from electronic annotatio…	---	IPR000960 // Flavin-containing monooxygenase FMO // 3.0E-6	At2g33230 // 68415.t03765 flavin-containing monooxygenase, putative / FMO, putative similar to flavin-containing monooxygenase YUCCA3 [Arabidopsis thaliana] GI:16555356 // tigr // 11 // --- /// AT2G33230.1 // | Symbols: | flavin-containing monooxygenase, putative / FMO, putative | chr2:14080411-14081971 REVERSE // tair // 11 // --- /// NM_128882 // Arabidopsis thaliana flavin-containing monooxyge…	4.08923	3.92144	3.93682	3.99877	3.71214	3.99603	4.06752	3.97117	3.91185	4.04749	4.07361	3.96526	4.16019	4.00717	3.81707	3.93954	3.96337	3.71809	A	A	A	A	A	A	A	A	A	A	A	A	A	A	A	A	A	A	0.0123103
245164_at	At2g33210	mitochondrial chaperonin (HSP60)	At2g33210	Q8L7B5	---	AT2G33210	0006457 // protein folding // inferred from electronic annotation /// 0006950 // response to stress // inferred from electronic annotation /// 0006954 // inflammatory response // inferred from sequence or structural similarity /// 0044267 // cellular protein metabolic process // inferred from electronic annotation	0005737 // cytoplasm // inferred from electronic annotation /// 0005739 // mitochondrion // inferred from direct assay /// 0005739 // mitochondrion // inferred from sequence or structural similarity /// 0005739 // mitochondrion // inferred from electronic annotation /// 0005886 // plasma membrane // inferred from direct assay /// 0009507 // chloroplast // inferred from direct assay	0000166 // nucleotide binding // inferred from electronic annotation /// 0005507 // copper ion binding // inferred from direct assay /// 0005515 // protein binding // inferred from electronic annotation /// 0005524 // ATP binding // inferred from direct assay /// 0005524 // ATP binding // inferred from electronic annotation	---	---	AK175415 // Arabidopsis thaliana mRNA for mitochondrial chaperonin (HSP60), complete cds, clone: RAFL21-85-D12. // gb // 11 // --- /// At2g33210 // 68415.t03763 chaperonin, putative similar to SWISS-PROT:Q05046- chaperonin CPN60-2, mitochondrial precursor (HSP60-2) [Cucurbita maxima]; contains Pfam:PF00118 domain, TCP-1/cpn60 chaperonin family // tigr // 9 // --- /// AT2G33210.1 // | Symbols: HSP…	9.05884	8.99624	9.1019	8.89817	9.03546	9.0631	9.0262	8.89199	8.88499	9.18017	9.19522	9.11452	9.07107	9.12921	8.87462	8.8371	8.98375	9.02559	P	P	P	P	P	P	P	P	P	P	P	P	P	P	P	P	P	P	-0.0273594
245165_at	At2g33180	unknown protein predicted by genscan	At2g33180	O49317	---	AT2G33180	---	0009570 // chloroplast stroma // inferred from direct assay	---	---	---	At2g33180 // 68415.t03759 expressed protein // tigr // 10 // --- /// AT2G33180.1 // | Symbols: | unknown protein | chr2:14066463-14067467 FORWARD // tair // 11 // --- /// AY063835 // Arabidopsis thaliana unknown protein (At2g33180) mRNA, complete cds. // gb // 11 // --- /// AY117211 // Arabidopsis thaliana unknown protein (At2g33180) mRNA, complete cds. // gb // 11 // --- /// NM_128877 // Arabido…	8.81755	8.85282	8.83752	8.74684	8.76243	8.67091	8.82149	8.83307	8.85313	8.69147	8.81249	8.80115	8.8441	8.7087	8.79505	8.82285	8.68415	8.63577	P	P	P	P	P	P	P	P	P	P	P	P	P	P	P	P	P	P	-0.0533472
245166_at	At2g33170	putative receptor-like protein kinase	At2g33170	O49318	---	AT2G33170	0006468 // protein amino acid phosphorylation // inferred from electronic annotation /// 0006468 // protein amino acid phosphorylation // inferred from sequence or structural similarity	0012505 // endomembrane system // inferred from electronic annotation /// 0016020 // membrane // inferred from electronic annotation /// 0016021 // integral to membrane // inferred from electronic annotation	0000166 // nucleotide binding // inferred from electronic annotation /// 0004672 // protein kinase activity // inferred from electronic annotation /// 0004672 // protein kinase activity // inferred from sequence or structural similarity /// 0004674 // protein serine/threonine kinase activity // inferred from electronic annotation /// 0004872 // receptor activity // inferred from electronic annota…	---	---	At2g33170 // 68415.t03758 leucine-rich repeat transmembrane protein kinase, putative similar to receptor protein kinase [Pinus sylvestris] gi|12054894|emb|CAC20842; contains leucine rich repeat (LRR) domains, Pfam:PF00560; contains protein kinase domain, Pfam:PF00069 // tigr // 11 // --- /// AT2G33170.1 // | Symbols: | leucine-rich repeat transmembrane protein kinase, putative | chr2:14056250-140…	6.32612	6.25613	6.33274	6.32275	6.35456	6.33904	6.29111	6.44677	6.40778	6.50195	6.35231	6.35646	6.7252	6.49753	6.55893	6.51879	6.3427	6.31714	P	P	P	P	P	P	P	P	P	P	P	P	P	P	P	P	P	P	0.288888
245167_s_at	At2g33120	putative synaptobrevin ;supported by full-length cDNA: Ceres:2443.	At2g33120	P47192 /// Q2V436 /// Q8VY69	---	AT2G33110 /// AT2G33120	0006810 // transport // inferred from electronic annotation /// 0015031 // protein transport // inferred from electronic annotation /// 0016192 // vesicle-mediated transport // inferred from electronic annotation	0005768 // endosome // traceable author statement /// 0005783 // endoplasmic reticulum // traceable author statement /// 0005886 // plasma membrane // inferred from direct assay /// 0005886 // plasma membrane // traceable author statement /// 0016020 // membrane // inferred from sequence or structural similarity /// 0016020 // membrane // inferred from electronic annotation /// 0016021 // integra…	---	---	---	AF419564 // Arabidopsis thaliana At2g33120/F25I18.14 mRNA, complete cds. // gb // 11 // --- /// AK317447 // Arabidopsis thaliana AT2G33120 mRNA, complete cds, clone: RAFL25-37-C13. // gb // 10 // --- /// AT2G33110.1 // | Symbols: ATVAMP723, VAMP723 | ATVAMP723 (VESICLE-ASSOCIATED MEMBRANE PROTEIN 723) | chr2:14041038-14043358 REVERSE // tair // 11 // --- /// At2g33120 // 68415.t03754 synaptobrevi…	8.45747	8.57318	8.56973	8.46249	8.40355	8.39746	8.3172	8.47041	8.45588	8.55244	8.34892	8.39398	8.21902	8.56308	8.7671	8.44601	8.16845	8.37335	P	P	P	P	P	P	P	P	P	P	P	P	P	P	P	P	P	P	-0.0170639
245168_at	At2g33150	3-ketoacyl-CoA thiolase ;supported by full-length cDNA: Ceres:36488.	At2g33150	Q42301 /// Q56WD9	EC:2.3.1.16	AT2G33150	0006629 // lipid metabolic process // inferred from electronic annotation /// 0006631 // fatty acid metabolic process // inferred from electronic annotation /// 0006633 // fatty acid biosynthetic process // inferred from electronic annotation /// 0006635 // fatty acid beta-oxidation // traceable author statement /// 0008152 // metabolic process // inferred from electronic annotation /// 0008610 /…	0005730 // nucleolus // inferred from direct assay /// 0005739 // mitochondrion // inferred from direct assay /// 0005777 // peroxisome // inferred from direct assay /// 0005777 // peroxisome // inferred from electronic annotation /// 0005886 // plasma membrane // inferred from direct assay /// 0009507 // chloroplast // inferred from direct assay /// 0009514 // glyoxysome // inferred from electro…	0003824 // catalytic activity // inferred from electronic annotation /// 0003988 // acetyl-CoA C-acyltransferase activity // inferred from direct assay /// 0003988 // acetyl-CoA C-acyltransferase activity // inferred from mutant phenotype /// 0003988 // acetyl-CoA C-acyltransferase activity // inferred from sequence or structural similarity /// 0003988 // acetyl-CoA C-acyltransferase activity // …	---	---	AB008854 // Arabidopsis thaliana mRNA for 3-ketoacyl-CoA thiolase, complete cds. // gb // 11 // --- /// AF327529 // Arabidopsis thaliana putative 3-ketoacyl-CoA thiolase (At2g33150) mRNA, complete cds. // gb // 11 // --- /// AF349530 // Arabidopsis thaliana putative 3-ketoacyl-CoA thiolase (At2g33150) mRNA, complete cds. // gb // 11 // --- /// At2g33150 // 68415.t03756 acetyl-CoA C-acyltransferas…	10.2691	10.2761	10.2723	10.4119	10.4045	10.3906	10.3898	10.3978	10.4502	10.4354	10.3989	10.4498	10.1881	10.346	10.2151	10.3407	10.2978	10.3355	P	P	P	P	P	P	P	P	P	P	P	P	P	P	P	P	P	P	-0.0227049
245169_at	At2g33220	unknown protein predicted by genefinder and 5' EST; supported by full-length cDNA: Ceres: 954.	At2g33220	O49313	---	AT2G33220	0009853 // photorespiration // traceable author statement	0005739 // mitochondrion // inferred from direct assay /// 0005747 // mitochondrial respiratory chain complex I // inferred from direct assay /// 0031966 // mitochondrial membrane // inferred from direct assay /// 0045271 // respiratory chain complex I // inferred from direct assay	---	---	---	At2g33220 // 68415.t03764 expressed protein // tigr // 11 // --- /// AT2G33220.1 // | Symbols: | FUNCTIONS IN: molecular_function unknown; INVOLVED IN: photorespiration; LOCATED IN: mitochondrion, mitochondrial membrane, plastid, respiratory chain complex I; EXPRESSED IN: 25 plant structures; EXPRESSED DURING: 15 growth stages; CONTAINS InterPro DOMAIN/s: GRIM-19 (InterPro:IPR009346); BEST Arabid…	9.17816	9.314	9.21121	9.20823	9.21111	9.1216	9.21781	9.16936	9.22018	9.22983	9.26213	9.19477	9.133	9.2234	9.27567	9.21133	9.19961	9.20642	P	P	P	P	P	P	P	P	P	P	P	P	P	P	P	P	P	P	-0.0237632
245170_at	At2g47570	60S ribosomal protein L18, 5'partial No ATG at the position for start codon	At2g47570	O22254	---	AT2G47570	0006412 // translation // inferred from electronic annotation /// 0006412 // translation // inferred from sequence or structural similarity	0005622 // intracellular // inferred from electronic annotation /// 0005840 // ribosome // inferred from electronic annotation /// 0015934 // large ribosomal subunit // inferred from sequence or structural similarity /// 0022625 // cytosolic large ribosomal subunit // inferred from direct assay /// 0030529 // ribonucleoprotein complex // inferred from electronic annotation	0003735 // structural constituent of ribosome // inferred from electronic annotation /// 0003735 // structural constituent of ribosome // inferred from sequence or structural similarity	---	---	At2g47570 // 68415.t05416 60S ribosomal protein L18 (RPL18A) // tigr // 11 // --- /// AT2G47570.1 // | Symbols: | 60S ribosomal protein L18 (RPL18A) | chr2:19515898-19516925 REVERSE // tair // 11 // --- /// NM_130325 // Arabidopsis thaliana 60S ribosomal protein L18 (RPL18A) (AT2G47570) mRNA, complete cds. // refseq // 11 // ---	3.81813	3.80675	3.73716	3.7652	3.80245	3.87737	3.95446	3.83464	3.81714	3.84261	3.90133	3.87783	3.57017	3.67612	3.75409	3.78095	3.80576	3.71011	A	A	A	A	A	A	A	A	A	A	A	A	A	A	A	A	A	A	-0.120553
245171_at	At2g47560	hypothetical protein predicted by genscan	At2g47560	O22255	---	AT2G47560	---	0016020 // membrane // inferred from electronic annotation /// 0016021 // integral to membrane // inferred from electronic annotation	0005515 // protein binding // inferred from electronic annotation /// 0005515 // protein binding // inferred from sequence or structural similarity /// 0008270 // zinc ion binding // inferred from electronic annotation /// 0008270 // zinc ion binding // inferred from sequence or structural similarity /// 0046872 // metal ion binding // inferred from electronic annotation	---	---	At2g47560 // 68415.t05415 zinc finger (C3HC4-type RING finger) family protein contains Pfam domain, PF00097: Zinc finger, C3HC4 type (RING finger) // tigr // 11 // --- /// AT2G47560.1 // | Symbols: | zinc finger (C3HC4-type RING finger) family protein | chr2:19511717-19512728 REVERSE // tair // 11 // --- /// BT003983 // Arabidopsis thaliana clone RAFL15-24-N06 (R20695) unknown protein (At2g47560)…	4.4437	4.44269	4.30212	4.51845	4.56286	4.51141	4.46168	4.5174	4.33194	4.27048	4.68929	4.44332	4.38758	4.26143	4.49988	4.64064	4.40741	4.74168	A	A	A	A	A	A	A	A	A	A	A	A	A	A	A	A	A	A	-0.013207
245172_at	At2g47540	hypothetical protein predicted by genscan and genefinder	At2g47540	O22257	---	AT2G47540	---	0012505 // endomembrane system // inferred from electronic annotation	---	---	---	At2g47540 // 68415.t05413 pollen Ole e 1 allergen and extensin family protein contains Pfam domain, PF01190: Pollen proteins Ole e I family // tigr // 11 // --- /// AT2G47540.1 // | Symbols: | pollen Ole e 1 allergen and extensin family protein | chr2:19505860-19506598 FORWARD // tair // 11 // --- /// NM_130322 // Arabidopsis thaliana pollen Ole e 1 allergen and extensin family protein (AT2G47540…	3.96409	4.09802	3.99351	4.03233	4.09637	4.01241	4.26354	4.16337	4.11555	4.47882	4.27463	4.22585	4.07874	4.29513	4.13489	4.13284	4.00154	4.21168	M	M	A	A	P	A	A	M	A	P	P	A	A	A	P	P	A	A	0.151045
245173_at	At2g47520	putative AP2 domain transcription factor	At2g47520	O22259	---	AT2G47520	0006350 // transcription // inferred from electronic annotation /// 0006355 // regulation of transcription, DNA-dependent // inferred from sequence or structural similarity /// 0006355 // regulation of transcription, DNA-dependent // inferred from electronic annotation /// 0009873 // ethylene mediated signaling pathway // inferred from electronic annotation /// 0034059 // response to anoxia // in…	0005634 // nucleus // inferred from direct assay /// 0005634 // nucleus // inferred from sequence or structural similarity /// 0005634 // nucleus // inferred from electronic annotation	0003677 // DNA binding // inferred from sequence or structural similarity /// 0003677 // DNA binding // inferred from electronic annotation /// 0003700 // transcription factor activity // inferred from sequence or structural similarity /// 0003700 // transcription factor activity // inferred from electronic annotation	---	---	At2g47520 // 68415.t05411 AP2 domain-containing transcription factor, putative // tigr // 11 // --- /// AT2G47520.1 // | Symbols: | AP2 domain-containing transcription factor, putative | chr2:19502802-19503569 REVERSE // tair // 11 // --- /// AY074645 // Arabidopsis thaliana At2g47520/T30B22.18 mRNA, complete cds. // gb // 11 // --- /// NM_130320 // Arabidopsis thaliana AP2 domain-containing tran…	3.52945	3.60198	3.5282	5.41655	5.32191	4.38577	3.62567	3.54192	3.76213	3.88282	3.81642	3.62975	3.66412	3.56921	3.79746	3.72032	3.7372	3.60172	M	M	M	P	P	P	A	A	A	P	P	A	A	A	A	A	M	A	0.123722
245174_at	At2g47500	putative kinesin heavy chain	At2g47500	Q84W97	---	AT2G47500	0007018 // microtubule-based movement // inferred from electronic annotation	0005874 // microtubule // inferred from electronic annotation /// 0005875 // microtubule associated complex // inferred from electronic annotation	0000166 // nucleotide binding // inferred from electronic annotation /// 0003774 // motor activity // inferred from electronic annotation /// 0003777 // microtubule motor activity // inferred from electronic annotation /// 0003777 // microtubule motor activity // inferred from sequence or structural similarity /// 0005524 // ATP binding // inferred from electronic annotation	---	---	At2g47500 // 68415.t05409 kinesin motor protein-related // tigr // 11 // --- /// AT2G47500.1 // | Symbols: | ATP binding / microtubule motor | chr2:19492995-19498160 FORWARD // tair // 11 // --- /// BT004088 // Arabidopsis thaliana clone RAFL15-38-I17 (R20911) putative kinesin (At2g47500) mRNA, complete cds. // gb // 11 // --- /// NM_180144 // Arabidopsis thaliana ATP binding / microtubule motor …	4.99616	5.07764	5.13564	4.86459	5.17888	4.99466	5.33346	4.99466	4.89768	5.03147	4.91744	4.75119	5.02939	5.14666	5.03225	5.08428	5.17235	4.90396	P	P	P	P	P	P	P	P	P	P	P	M	P	P	P	P	P	P	-0.00038584
245175_at	At2g47470	putative protein disulfide-isomerase	At2g47470	A8MSC5 /// B9DI05 /// O22263 /// Q2V400 /// Q3EBE6 /// Q546R3 /// Q570G2	---	AT2G47470	0009553 // embryo sac development // inferred from mutant phenotype /// 0009567 // double fertilization forming a zygote and endosperm // inferred from mutant phenotype /// 0009793 // embryonic development ending in seed dormancy // inferred from mutant phenotype /// 0034976 // response to endoplasmic reticulum stress // inferred from expression pattern /// 0045454 // cell redox homeostasis // in…	0005783 // endoplasmic reticulum // inferred from direct assay /// 0005783 // endoplasmic reticulum // inferred from electronic annotation /// 0005788 // endoplasmic reticulum lumen // inferred from electronic annotation /// 0005886 // plasma membrane // inferred from direct assay /// 0009505 // plant-type cell wall // inferred from direct assay	0003756 // protein disulfide isomerase activity // inferred from sequence or structural similarity /// 0003756 // protein disulfide isomerase activity // inferred from electronic annotation /// 0016853 // isomerase activity // inferred from electronic annotation	---	IPR011679 // Endoplasmic reticulum ERp29, C-terminal // 1.7E-15	AJ271470 // Arabidopsis thaliana pdi23 gene for PDI-like protein. // gb // 11 // --- /// AK316899 // Arabidopsis thaliana AT2G47470 mRNA, complete cds, clone: RAFL14-05-N18. // gb // 10 // --- /// At2g47470 // 68415.t05405 thioredoxin family protein similar to protein disulfide isomerase [Dictyostelium discoideum] GI:2627440; contains Pfam profile: PF00085 Thioredoxin // tigr // 10 // --- /// AT2…	9.88588	9.86127	9.90017	9.88859	10.0117	9.98281	10.0488	9.97141	10.033	10.0506	10.0174	9.98971	10.0082	9.99365	9.99677	9.91271	9.97321	10.0094	P	P	P	P	P	P	P	P	P	P	P	P	P	P	P	P	P	P	0.117086
245176_at	At2g47440	unknown protein similar to GP|2104534|AF001308 (T10M13.11)	At2g47440	O22266	---	AT2G47440	0006457 // protein folding // inferred from sequence or structural similarity	---	0005488 // binding // inferred from electronic annotation /// 0031072 // heat shock protein binding // inferred from electronic annotation	---	IPR001440 // Tetratricopeptide TPR_1 // 5.8E-7	At2g47440 // 68415.t05402 DNAJ heat shock N-terminal domain-containing protein contains Pfam profiles PF00226: DnaJ domain, PF00515: TPR Domain; similar to GP|2104534|AF001308 (T10M13.11) // tigr // 11 // --- /// AT2G47440.1 // | Symbols: | DNAJ heat shock N-terminal domain-containing protein | chr2:19469719-19471886 FORWARD // tair // 11 // --- /// AY099575 // Arabidopsis thaliana unknown protei…	8.53338	8.56729	8.77114	8.86949	9.01946	9.0103	9.22155	9.25945	9.31125	8.933	8.5382	8.48576	8.53685	8.33856	8.20889	7.85883	7.92661	8.06305	P	P	P	P	P	P	P	P	P	P	P	P	P	P	P	P	P	P	-0.262505
245177_at	At5g12380	annexin-like protein genmodel supported by ESTs AV542769 and Av542175 in condradiction to N-terminal homology data from EMBL:AF188832, PIR:S56674, EMBL:MTANNEXIN~strong similarity to annexin, Fragaria x ananassa, EMBL:AF188832~Contains Annexins repeated domain signature AA198	At5g12380	Q94CK4	---	AT5G12380	0009408 // response to heat // inferred from expression pattern /// 0009409 // response to cold // inferred from expression pattern /// 0009414 // response to water deprivation // inferred from expression pattern /// 0009651 // response to salt stress // inferred from expression pattern	---	0005509 // calcium ion binding // inferred from electronic annotation /// 0005509 // calcium ion binding // inferred from sequence or structural similarity /// 0005544 // calcium-dependent phospholipid binding // inferred from electronic annotation /// 0005544 // calcium-dependent phospholipid binding // inferred from sequence or structural similarity	---	---	At5g12380 // 68418.t01327 annexin, putative similar to annexin [Fragaria x ananassa] GI:6010777, annexin p33 [Zea mays] GI:6272285; contains Pfam profile PF00191: Annexin // tigr // 11 // --- /// AT5G12380.1 // | Symbols: | annexin, putative | chr5:4009223-4010687 FORWARD // tair // 11 // --- /// NM_121276 // Arabidopsis thaliana annexin, putative (AT5G12380) mRNA, complete cds. // refseq // 11 /…	2.7801	2.95685	3.00471	2.93728	2.76898	2.99303	3.1187	2.92271	3.06386	3.05564	2.95426	3.00282	3.05986	2.98995	2.97032	2.79734	2.85465	2.85448	A	A	A	A	A	A	A	A	A	A	A	A	A	A	A	A	A	A	0.0928239
245178_at	At5g12390	putative protein similarity to cDNA clones from human and mouse	At5g12390	Q94CK3	---	AT5G12390	0016559 // peroxisome fission // inferred from mutant phenotype	0005739 // mitochondrion // inferred from direct assay /// 0005777 // peroxisome // inferred from direct assay	0005488 // binding // inferred from electronic annotation	---	IPR013105 // Tetratricopeptide TPR_2 // 3.2E-4	AB195718 // Arabidopsis thaliana At5g12390 mRNA for mitochondrial fission related protein AtFIS1b, complete cds. // gb // 11 // --- /// AK118241 // Arabidopsis thaliana At5g12390 mRNA for unknown protein, complete cds, clone: RAFL19-54-P11. // gb // 11 // --- /// At5g12390 // 68418.t01328 expressed protein // tigr // 11 // --- /// AT5G12390.1 // | Symbols: FIS1B | FIS1B (FISSION 1B); binding | ch…	7.61576	7.75579	7.62776	7.70888	7.79776	7.57527	7.51385	7.49245	7.57091	7.50889	7.62272	7.56415	7.63051	7.51243	7.59913	7.48288	7.64849	7.59269	P	P	P	P	P	P	P	P	P	P	P	P	P	P	P	P	P	P	-0.0857457
245179_at	At5g12400	putative protein similarity to predicted proteins, Arabidopsis thaliana	At5g12400	Q94CK2	---	AT5G12400	0006355 // regulation of transcription, DNA-dependent // inferred from sequence or structural similarity	0005634 // nucleus // inferred from sequence or structural similarity	0003677 // DNA binding // inferred from electronic annotation /// 0003677 // DNA binding // inferred from sequence or structural similarity /// 0005515 // protein binding // inferred from electronic annotation /// 0008270 // zinc ion binding // inferred from electronic annotation /// 0046872 // metal ion binding // inferred from electronic annotation	---	IPR004022 // DDT // 0.031	At5g12400 // 68418.t01329 PHD finger transcription factor, putative similarity to predicted proteins, Arabidopsis thaliana // tigr // 11 // --- /// AT5G12400.1 // | Symbols: | PHD finger transcription factor, putative | chr5:4013813-4020909 FORWARD // tair // 11 // --- /// NM_121278 // Arabidopsis thaliana PHD finger transcription factor, putative (AT5G12400) mRNA, complete cds. // refseq // 11 /…	5.79885	5.91963	5.73074	5.80276	5.87122	5.79179	5.83638	5.7772	5.71186	5.71155	5.82095	5.87306	5.91231	5.96891	5.78147	5.86405	5.95328	5.77159	P	P	P	P	P	P	P	P	P	P	P	P	P	P	P	P	P	P	0.0711578
245180_at	At5g12410	putative protein similarity to proteins of unknown function from human and mouse	At5g12410	Q56XG1 /// Q94CK1	---	AT5G12410	---	---	---	---	---	At5g12410 // 68418.t01330 THUMP domain-containing protein contains Pfam profile PF02926: THUMP domain // tigr // 10 // --- /// AT5G12410.1 // | Symbols: | THUMP domain-containing protein | chr5:4021815-4023988 REVERSE // tair // 11 // --- /// AY127011 // Arabidopsis thaliana At5g12410 mRNA, complete cds. // gb // 11 // --- /// BT001143 // Arabidopsis thaliana At5g12410/At5g12410 mRNA, complete cd…	7.67654	7.70053	7.69818	7.59863	7.72727	7.74518	7.47924	7.70001	7.70163	7.73853	7.79255	7.77686	7.7571	7.82932	7.80164	7.69041	7.72319	7.71809	P	P	P	P	P	P	P	P	P	P	P	P	P	P	P	P	P	P	0.104272
245181_at	At5g12420	putative protein similarity to various predicted proteins~Contains ATP synthase delta (OSCP) subunit signature AA211-230;Prokaryotic membrane lipoprotein lipid attachment site AA140-150	At5g12420	Q56XB1 /// Q94CK0	---	AT5G12420	---	---	---	---	IPR004255 // Protein of unknown function UPF0089 // 1.7E-5	AK117487 // Arabidopsis thaliana At5g12420 mRNA for unknown protein, complete cds, clone: RAFL17-11-E08. // gb // 11 // --- /// At5g12420 // 68418.t01331 expressed protein // tigr // 9 // --- /// AT5G12420.1 // | Symbols: | unknown protein | chr5:4024314-4026741 REVERSE // tair // 11 // --- /// AY080798 // Arabidopsis thaliana unknown protein (At5g12420) mRNA, complete cds. // gb // 11 // --- ///…	4.35693	4.18638	4.14502	4.14948	4.72829	4.32845	4.30429	4.34674	4.14726	4.45805	4.80551	5.04492	4.39891	4.25365	4.27211	4.70997	4.24992	4.67447	P	P	P	P	P	P	P	P	P	P	P	P	P	P	P	P	P	P	0.078779
245182_at	At5g12430	putative protein similarity to TETRATRICOPEPTIDE REPEAT PROTEIN 2 , human, SWISSPROT:TTC2_HUMAN~Contains dnaJ domains signatures and profile AA1108-1127	At5g12430	Q941R2 /// Q941R3 /// Q94CJ9	---	AT5G12430	0006457 // protein folding // inferred from sequence or structural similarity	0009507 // chloroplast // inferred from electronic annotation	0005488 // binding // inferred from electronic annotation /// 0031072 // heat shock protein binding // inferred from electronic annotation	---	---	At5g12430 // 68418.t01332 DNAJ heat shock N-terminal domain-containing protein similarity to TETRATRICOPEPTIDE REPEAT PROTEIN 2 , human, SWISSPROT:TTC2_HUMAN; contains Pfam profiles PF00226: DnaJ domain, PF00515: TPR Domain // tigr // 9 // --- /// AT5G12430.1 // | Symbols: | DNAJ heat shock N-terminal domain-containing protein | chr5:4027979-4034086 REVERSE // tair // 11 // --- /// NM_121281 // A…	6.0653	5.94136	6.0008	5.985	5.99218	5.93847	6.14905	6.05886	6.05149	5.9043	5.908	5.84827	6.13083	5.76762	5.97143	5.82304	6.01962	5.9933	P	P	P	P	P	P	P	P	P	P	P	P	P	P	P	P	P	P	-0.0458647
245183_at	At5g12440	putative protein similarity to predicted proteins, Arabidopsis thaliana	At5g12440	Q94CJ8	---	AT5G12440	---	---	0000166 // nucleotide binding // inferred from electronic annotation /// 0003676 // nucleic acid binding // inferred from electronic annotation /// 0003676 // nucleic acid binding // inferred from sequence or structural similarity /// 0003677 // DNA binding // inferred from electronic annotation /// 0003723 // RNA binding // inferred from electronic annotation /// 0008270 // zinc ion binding // i…	---	IPR000504 // RNA-binding region RNP-1 (RNA recognition motif) // 2.6E-4	AK119121 // Arabidopsis thaliana At5g12440 mRNA for unknown protein, complete cds, clone: RAFL21-47-N04. // gb // 11 // --- /// At5g12440 // 68418.t01333 zinc finger (CCCH-type) family protein contains Pfam domain, PF00642: Zinc finger C-x8-C-x5-C-x3-H type (and similar) // tigr // 10 // --- /// AT5G12440.1 // | Symbols: | nucleic acid binding / nucleotide binding / zinc ion binding | chr5:403529…	6.39577	6.22212	6.23777	6.38573	6.27673	6.25418	6.29466	6.53704	6.47041	6.38704	6.37921	6.43994	6.73124	6.52539	6.49631	6.40103	6.50047	6.49972	P	P	P	P	P	P	P	P	P	P	P	P	P	P	P	P	P	P	0.299091
245184_at	At1g67790	F12A21.8 hypothetical protein	At1g67790	Q9FXE2	---	AT1G67790	---	---	---	---	---	At1g67790 // 68414.t07094 expressed protein // tigr // 11 // --- /// AT1G67790.1 // | Symbols: | unknown protein | chr1:25417542-25420099 REVERSE // tair // 11 // --- /// NM_105447 // Arabidopsis thaliana unknown protein (AT1G67790) mRNA, complete cds. // refseq // 11 // ---	3.20999	3.30856	3.26401	3.26401	3.31488	3.5332	3.40654	3.21431	3.38877	3.30271	3.34557	3.29192	3.47474	3.25013	3.3292	3.20199	3.40758	3.57557	A	A	A	A	A	P	A	M	A	M	A	A	P	A	M	A	A	P	0.0905048
245185_at	At1g67760	F12A21.11 similar to T-Complex protein 1, epsilon subunit sp|004450|TCPE_ARATH	At1g67760	Q67ZE4	---	AT1G67760	0006457 // protein folding // inferred from electronic annotation /// 0044267 // cellular protein metabolic process // inferred from electronic annotation	---	0005515 // protein binding // inferred from electronic annotation /// 0005524 // ATP binding // inferred from electronic annotation /// 0051082 // unfolded protein binding // inferred from electronic annotation	---	IPR002423 // Chaperonin Cpn60/TCP-1 // 6.7E-4	AK176174 // Arabidopsis thaliana mRNA for putative protein, complete cds, clone: RAFL23-03-P13. // gb // 11 // --- /// At1g67760 // 68414.t07090 T-complex protein 1 epsilon subunit, putative / TCP-1-epsilon, putative / chaperonin, putative similar to chaperonin containing TCP-1 (CCT) epsilon subunit [Tetrahymena pyriformis] GI:15824416, SP|P80316 T-complex protein 1, epsilon subunit (TCP-1-epsilo…	5.64096	5.40781	5.40708	5.41647	5.41426	5.56964	5.42643	5.41328	5.53981	5.67562	5.73789	5.47113	5.47744	5.4167	5.43663	5.3559	5.56454	5.1582	P	M	P	M	A	A	M	P	M	A	P	A	P	A	M	P	P	A	-0.041691
245186_at	At1g67710	F12A21.15 hypothetical protein	At1g67710	Q0WRT0 /// Q9FXD6	---	AT1G67710	0000160 // two-component signal transduction system (phosphorelay) // inferred from electronic annotation /// 0006350 // transcription // inferred from electronic annotation /// 0006355 // regulation of transcription, DNA-dependent // inferred from electronic annotation /// 0009735 // response to cytokinin stimulus // inferred from genetic interaction /// 0009736 // cytokinin mediated signaling p…	0005634 // nucleus // inferred from electronic annotation	0000156 // two-component response regulator activity // inferred from sequence or structural similarity /// 0000156 // two-component response regulator activity // inferred from electronic annotation /// 0003677 // DNA binding // inferred from electronic annotation /// 0003700 // transcription factor activity // inferred from direct assay /// 0003700 // transcription factor activity // inferred f…	---	---	AK228216 // Arabidopsis thaliana mRNA for response regulator 11, complete cds, clone: RAFL14-66-N10. // gb // 11 // --- /// At1g67710 // 68414.t07085 two-component responsive regulator family protein / response regulator family protein contains Pfam profile: PF00072 response regulator receiver domain; contains similarity to response regulator proteins from [Arabidopsis thaliana] // tigr // 11 // …	4.40417	4.59393	4.42023	4.07536	4.25974	4.17336	4.41365	4.51074	4.58922	4.28061	4.41093	4.3186	4.50666	4.47139	4.40478	4.18997	4.08217	4.108	A	A	A	A	A	A	A	A	A	A	A	A	A	A	A	A	A	A	-0.0118334
245187_s_at	At1g67680	F12A21.17 similar to signal recognition particle 72kD gi|5902124	At1g67680	Q84WF7 /// Q9FXD1 /// Q9FXD4	---	AT1G67650 /// AT1G67680	0006614 // SRP-dependent cotranslational protein targeting to membrane // inferred from electronic annotation	0048500 // signal recognition particle // inferred from electronic annotation	0008312 // 7S RNA binding // inferred from electronic annotation	---	---	At1g67650 // 68414.t07079 expressed protein // tigr // 11 // --- /// AT1G67650.1 // | Symbols: | 7S RNA binding | chr1:25359659-25362395 REVERSE // tair // 11 // --- /// At1g67680 // 68414.t07082 expressed protein // tigr // 11 // --- /// AT1G67680.1 // | Symbols: | 7S RNA binding | chr1:25365756-25368526 REVERSE // tair // 11 // --- /// BT003859 // Arabidopsis thaliana clone RAFL14-88-B17 (R2037…	7.29867	7.26722	7.30543	7.17217	7.33349	7.2131	7.12798	7.23855	7.03948	7.27978	7.24042	7.24461	7.35648	7.20451	7.41018	7.21601	7.12552	7.10306	P	P	P	P	P	P	P	P	P	P	P	P	P	P	P	P	P	P	0.0332788
245188_at	At1g67660	F12A21.19 unknown protein; similar to ESTs gb|AI996033.1, and dbj|AV563431.1	At1g67660	Q8GW93 /// Q9FXD2	---	AT1G67660	---	0009507 // chloroplast // inferred from electronic annotation	0003677 // DNA binding // inferred from electronic annotation /// 0004518 // nuclease activity // inferred from electronic annotation	---	---	AK118996 // Arabidopsis thaliana At1g67660 mRNA for unknown protein, complete cds, clone: RAFL21-33-D09. // gb // 11 // --- /// At1g67660 // 68414.t07080 expressed protein // tigr // 11 // --- /// AT1G67660.1 // | Symbols: | DNA binding / nuclease | chr1:25363535-25365229 FORWARD // tair // 11 // --- /// AT1G67660.2 // | Symbols: | DNA binding / nuclease | chr1:25363535-25365229 FORWARD // tair /…	8.61729	8.74226	8.80869	8.68107	8.76299	8.65044	8.60315	8.62295	8.6235	8.66919	8.49593	8.59576	8.64742	8.66863	8.49822	8.66417	8.56968	8.58008	P	P	P	P	P	P	P	P	P	P	P	P	P	P	P	P	P	P	-0.11799
245189_at	At1g67670	F12A21.18 hypothetical protein	At1g67670	Q9FXD3	---	AT1G67670	---	---	---	---	---	At1g67670 // 68414.t07081 hypothetical protein // tigr // 11 // --- /// AT1G67670.1 // | Symbols: | unknown protein | chr1:25365473-25365667 FORWARD // tair // 11 // --- /// NM_105435 // Arabidopsis thaliana unknown protein (AT1G67670) mRNA, complete cds. // refseq // 11 // ---	2.33213	2.27632	2.2821	2.37683	2.52836	2.50666	2.49507	2.37106	2.4351	2.4667	2.39778	2.35098	2.45817	2.453	2.36166	2.46285	2.53471	2.4924	A	A	A	A	A	A	A	A	A	A	A	A	A	A	A	A	A	A	0.127429
245190_at	At1g67690	F12A21.16 hypothetical protein	At1g67690	---	---	AT1G67690	0006508 // proteolysis // inferred from electronic annotation /// 0006508 // proteolysis // inferred from sequence or structural similarity	---	0004222 // metalloendopeptidase activity // inferred from electronic annotation /// 0004222 // metalloendopeptidase activity // inferred from sequence or structural similarity	---	---	At1g67690 // 68414.t07083 peptidase M3 family protein / thimet oligopeptidase family protein similar to SP|P42676 Neurolysin, mitochondrial precursor (EC 3.4.24.16) (Mitochondrial oligopeptidase M) {Rattus norvegicus}; contains Pfam profile PF01432: Peptidase family M3 // tigr // 10 // --- /// AT1G67690.1 // | Symbols: | metalloendopeptidase | chr1:25369086-25373730 FORWARD // tair // 11 // --- /…	5.90617	5.73692	5.78686	5.82201	5.79784	5.66889	5.90022	5.79272	5.80536	5.7449	5.73839	5.7535	5.81274	5.7083	5.65438	6.03271	5.86135	5.85965	P	P	P	P	P	P	P	P	P	P	P	P	P	P	P	P	P	P	-0.0848408
245191_at	At1g67770	F12A21.10 similar to terminal ear1 gb|AAC39463.1	At1g67770	Q9FXE0	---	AT1G67770	---	---	0000166 // nucleotide binding // inferred from electronic annotation /// 0003676 // nucleic acid binding // inferred from electronic annotation /// 0003723 // RNA binding // inferred from sequence or structural similarity	---	---	At1g67770 // 68414.t07091 RNA-binding protein, putative similar to terminal ear1 gb|AAC39463.1 // tigr // 9 // --- /// AT1G67770.1 // | Symbols: TEL2 | TEL2 (TERMINAL EAR1-LIKE 2); RNA binding / nucleic acid binding / nucleotide binding | chr1:25408043-25410153 FORWARD // tair // 11 // --- /// DQ446408 // Arabidopsis thaliana clone pENTR221-At1g67770 RNA-binding protein (At1g67770) mRNA, complete…	4.13981	4.17762	4.02536	4.2114	4.16121	4.3798	4.50218	4.06084	4.23778	4.27984	4.21938	4.13034	4.41662	4.26495	4.28912	4.28662	4.2624	4.15381	A	A	A	A	A	A	A	A	A	A	A	A	A	A	A	A	A	A	0.209302
245192_at	At1g67780	F12A21.9 hypothetical protein	At1g67780	Q9FXE1	---	AT1G67780	---	---	---	---	---	At1g67780 // 68414.t07092 hypothetical protein // tigr // 11 // --- /// AT1G67780.1 // | Symbols: | FUNCTIONS IN: molecular_function unknown; INVOLVED IN: biological_process unknown; LOCATED IN: cellular_component unknown; EXPRESSED IN: shoot apex, flower, root, seed; EXPRESSED DURING: petal differentiation and expansion stage, E expanded cotyledon stage; CONTAINS InterPro DOMAIN/s: DDT superfami…	2.30238	2.41571	2.46081	2.46127	2.26848	2.44078	2.37513	2.35593	2.31399	2.42769	2.5196	2.31723	2.35064	2.43687	2.56064	2.22799	2.38328	2.27183	A	A	A	A	A	A	A	A	A	A	A	A	A	A	A	A	A	A	0.0564174
245193_at	At1g67810	F12A21.6 hypothetical protein	At1g67810	Q9FXE3	---	AT1G67810	0016226 // iron-sulfur cluster assembly // inferred by curator /// 0051176 // positive regulation of sulfur metabolic process // inferred from direct assay	0009507 // chloroplast // inferred from direct assay	0008047 // enzyme activator activity // inferred from direct assay	---	---	At1g67810 // 68414.t07096 Fe-S metabolism associated domain-containing protein contains Pfam PF02657: Fe-S metabolism associated domain // tigr // 11 // --- /// AT1G67810.1 // | Symbols: SUFE2 | SUFE2 (SULFUR E 2); enzyme activator | chr1:25426488-25427349 FORWARD // tair // 11 // --- /// BT029461 // Arabidopsis thaliana At1g67810 mRNA, complete cds. // gb // 11 // --- /// NM_105449 // Arabidopsi…	3.37871	3.18759	3.10919	7.25111	7.18894	6.33283	4.33803	4.20602	4.36596	6.65373	6.87916	7.06717	3.80155	3.93048	3.62596	6.41134	6.17427	6.41414	A	A	A	P	P	P	A	A	A	P	P	P	A	A	A	P	P	P	0.560836
245194_at	At1g67820	F12A21.5 similar to protein phosphatase 2C emb|CAA72341.1	At1g67820	Q9FXE4	---	AT1G67820	0006470 // protein amino acid dephosphorylation // inferred from electronic annotation	0008287 // protein serine/threonine phosphatase complex // inferred from electronic annotation	0003824 // catalytic activity // inferred from electronic annotation /// 0004721 // phosphoprotein phosphatase activity // inferred from electronic annotation /// 0004722 // protein serine/threonine phosphatase activity // inferred from electronic annotation /// 0004722 // protein serine/threonine phosphatase activity // inferred from sequence or structural similarity /// 0016787 // hydrolase act…	---	---	At1g67820 // 68414.t07097 protein phosphatase 2C, putative / PP2C, putative similar to protein phosphatase 2C emb|CAA72341.1 // tigr // 11 // --- /// AT1G67820.1 // | Symbols: | protein phosphatase 2C, putative / PP2C, putative | chr1:25429853-25431564 FORWARD // tair // 11 // --- /// NM_105450 // Arabidopsis thaliana protein phosphatase 2C, putative / PP2C, putative (AT1G67820) mRNA, complete cd…	4.85774	4.8199	4.77439	5.20984	5.3677	5.36055	5.43839	5.12783	5.18262	5.34748	5.55341	5.37572	5.29151	5.39481	4.97497	5.30352	5.46552	5.3578	A	A	P	P	P	M	P	P	A	P	P	P	A	P	P	P	P	P	0.403084
245195_at	At1g67740	F12A21.13 putative photosystem II Core Complex sp|049347|PSBY_ARATH; similar to ESTs gb|BE523181, dbj|AV531372.1, dbj|AV527826.1, dbj AV520274.1, dbj|AV522153.1, dbj|AV530317.1, dbj|AV526312.1, dbj|AV527090.1, dbj|AV521148.1, and dbj|AV531908.1;supported by full-l	At1g67740	O49347 /// Q549N8 /// Q8LAL4	---	AT1G67740	0015979 // photosynthesis // inferred from sequence or structural similarity /// 0015979 // photosynthesis // traceable author statement /// 0015979 // photosynthesis // inferred from electronic annotation	0009507 // chloroplast // inferred from electronic annotation /// 0009523 // photosystem II // inferred from sequence or structural similarity /// 0009523 // photosystem II // inferred from electronic annotation /// 0009533 // chloroplast stromal thylakoid // inferred from direct assay /// 0009535 // chloroplast thylakoid membrane // inferred from direct assay /// 0009535 // chloroplast thylakoid…	0030145 // manganese ion binding // inferred from electronic annotation	---	---	AF079800 // Arabidopsis thaliana PsbY precursor (psbY) mRNA, nuclear gene encoding chloroplast protein, complete cds. // gb // 11 // --- /// At1g67740 // 68414.t07088 photosystem II core complex proteins psbY, chloroplast (PSBY) / L-arginine metabolising enzyme identical to SP:O49347 Photosystem II core complex proteins psbY, chloroplast precursor (L-arginine metabolising enzyme) (L-AME) [Contain…	12.3598	12.2951	12.3516	12.3226	12.3229	12.3245	12.2693	12.2802	12.3394	12.3047	12.3177	12.2211	12.41	12.2536	12.3572	12.4003	12.3946	12.4815	P	P	P	P	P	P	P	P	P	P	P	P	P	P	P	P	P	P	0.00479379
245196_at	At1g67750	F12A21.12 similar to pectate lyase like protein emb|CAB41931.1; similar to ESTs dbj|AV519656.1, and dbj|AV563083.1;supported by full-length cDNA: Ceres:94849.	At1g67750	Q9FXD8	---	AT1G67750	---	0012505 // endomembrane system // inferred from electronic annotation	0016829 // lyase activity // inferred from electronic annotation /// 0030570 // pectate lyase activity // inferred from sequence or structural similarity /// 0030570 // pectate lyase activity // inferred from electronic annotation /// 0046872 // metal ion binding // inferred from electronic annotation	---	---	AF462797 // Arabidopsis thaliana At1g67750/F12A21_12 mRNA, complete cds. // gb // 11 // --- /// At1g67750 // 68414.t07089 pectate lyase family protein similar to pectate lyase GI:14289169 from [Salix gilgiana] // tigr // 11 // --- /// AT1G67750.1 // | Symbols: | pectate lyase family protein | chr1:25401588-25403503 FORWARD // tair // 11 // --- /// AY101535 // Arabidopsis thaliana At1g67750/F12A21…	8.38848	8.37883	8.33224	8.03856	8.30551	8.51658	8.05708	8.17699	8.02675	8.0842	8.23953	8.01901	8.49421	8.44704	8.4947	8.46586	8.43677	8.40099	P	P	P	P	P	P	P	P	P	P	P	P	P	P	P	P	P	P	0.112128
245197_at	At1g67800	F12A21.7 hypothetical protein;supported by full-length cDNA: Ceres:34552.	At1g67800	Q3ECG6 /// Q8LB88	---	AT1G67800	---	---	0005515 // protein binding // inferred from electronic annotation /// 0008270 // zinc ion binding // inferred from electronic annotation /// 0046872 // metal ion binding // inferred from electronic annotation	---	---	At1g67800 // 68414.t07095 copine-related low similarity to SP|Q99829 Copine I {Homo sapiens} // tigr // 10 // --- /// AT1G67800.1 // | Symbols: | copine-related | chr1:25420780-25423684 REVERSE // tair // 11 // --- /// AT1G67800.2 // | Symbols: | copine-related | chr1:25420780-25423403 REVERSE // tair // 11 // --- /// AT1G67800.3 // | Symbols: | copine-related | chr1:25420780-25423723 REVERSE // …	6.30506	6.17879	6.06799	6.61446	6.65148	6.33117	5.7183	5.69936	5.77579	6.37037	6.27109	6.28433	6.39492	6.30491	6.36734	6.3652	6.29267	6.38796	P	P	P	P	P	P	P	P	P	P	P	P	P	P	P	P	P	P	0.171773
245198_at	At1g67700	Expressed protein ; supported by full-length cDNA: Ceres: 19973.	At1g67700	Q8LDL0 /// Q94A67	---	AT1G67700	---	0009507 // chloroplast // inferred from direct assay /// 0009941 // chloroplast envelope // inferred from direct assay	---	---	---	AK316962 // Arabidopsis thaliana AT1G67700 mRNA, complete cds, clone: RAFL15-28-J17. // gb // 11 // --- /// At1g67700 // 68414.t07084 expressed protein // tigr // 10 // --- /// AT1G67700.1 // | Symbols: | unknown protein | chr1:25374230-25376033 FORWARD // tair // 11 // --- /// AT1G67700.2 // | Symbols: | unknown protein | chr1:25374230-25376034 FORWARD // tair // 11 // --- /// AY050331 // Arabid…	10.8065	10.818	10.8229	10.8397	10.8363	10.8741	10.6195	10.6792	10.66	10.6762	10.6971	10.573	10.8814	10.7361	10.7578	10.7096	10.7646	10.7954	P	P	P	P	P	P	P	P	P	P	P	P	P	P	P	P	P	P	-0.0239676
245199_at	At1g67730	Expressed protein ; supported by full-length cDNA: Ceres: 7434.	At1g67730	O24481 /// Q8H1N9 /// Q8L9C4 /// Q9AST7	EC:1.1.1.36	AT1G67730	0008152 // metabolic process // inferred from electronic annotation /// 0009790 // embryonic development // inferred from mutant phenotype /// 0042335 // cuticle development // inferred from sequence or structural similarity /// 0042761 // very long-chain fatty acid biosynthetic process // inferred from mutant phenotype /// 0055114 // oxidation reduction // inferred from electronic annotation	0005783 // endoplasmic reticulum // inferred from direct assay /// 0016020 // membrane // inferred from direct assay	0003824 // catalytic activity // inferred from electronic annotation /// 0005488 // binding // inferred from electronic annotation /// 0016491 // oxidoreductase activity // inferred from sequence or structural similarity /// 0016491 // oxidoreductase activity // inferred from electronic annotation /// 0018454 // acetoacetyl-CoA reductase activity // inferred from mutant phenotype /// 0045703 // k…	---	IPR002198 // Short-chain dehydrogenase/reductase SDR // 6.6E-7	AF361844 // Arabidopsis thaliana At1g67730/F12A21_31 mRNA, complete cds. // gb // 11 // --- /// At1g67730 // 68414.t07087 b-keto acyl reductase, putative (GLOSSY8) similar to b-keto acyl reductase GI:2586127 from [Hordeum vulgare] // tigr // 10 // --- /// AT1G67730.1 // | Symbols: YBR159, KCR1 | YBR159; ketoreductase/ oxidoreductase | chr1:25391460-25393610 FORWARD // tair // 11 // --- /// AY1438…	9.49021	9.57643	9.54442	9.56233	9.59111	9.58903	9.47196	9.59465	9.58727	9.68892	9.81753	9.68217	9.59359	9.55286	9.58674	9.66877	9.6156	9.66786	P	P	P	P	P	P	P	P	P	P	P	P	P	P	P	P	P	P	0.0407109
245200_at	At1g67850	F12A21.2 hypothetical protein; supported by cDNA: gi_14326581_gb_AF385745.1_AF385745	At1g67850	Q94F37	---	AT1G67850	---	---	---	---	---	AF385745 // Arabidopsis thaliana At1g67850/F12A21_2 mRNA, complete cds. // gb // 11 // --- /// AK317179 // Arabidopsis thaliana AT1G67850 mRNA, complete cds, clone: RAFL21-96-P20. // gb // 11 // --- /// AK317674 // Arabidopsis thaliana AT1G67850 mRNA, complete cds, clone: RAFL21-57-H18. // gb // 11 // --- /// At1g67850 // 68414.t07100 expressed protein contains Pfam profile PF05212: Protein of un…	6.60495	6.73932	6.61769	6.74886	6.76967	6.8697	6.65236	6.72024	6.73308	6.64228	6.80396	6.73497	6.97536	6.9283	6.8488	6.8102	6.94467	6.75987	P	P	P	P	P	P	P	P	P	P	P	P	P	P	P	P	P	P	0.263501
245201_at	At1g67840	F12A21.3 unknown protein; similar to ESTs gb|AI995396.1, dbj|AV557393.1, and dbj|AV557055.1; supported by cDNA: gi_15146205_gb_AY049244.1_	At1g67840	Q3ECG5 /// Q94AA5	---	AT1G67840	0007165 // signal transduction // inferred from electronic annotation /// 0010468 // regulation of gene expression // inferred from mutant phenotype /// 0046777 // protein amino acid autophosphorylation // inferred from direct assay /// 0080005 // photosystem stoichiometry adjustment // inferred from mutant phenotype	0009507 // chloroplast // inferred from direct assay /// 0009570 // chloroplast stroma // inferred from direct assay /// 0016020 // membrane // inferred from electronic annotation	0000155 // two-component sensor activity // inferred from electronic annotation /// 0005524 // ATP binding // inferred from sequence or structural similarity /// 0005524 // ATP binding // inferred from electronic annotation /// 0016301 // kinase activity // inferred from direct assay	---	IPR003594 // ATP-binding region, ATPase-like // 0.0019	At1g67840 // 68414.t07099 ATP-binding region, ATPase-like domain-containing protein contains Pfam profile PF02518: ATPase, histidine kinase-, DNA gyrase B-, and HSP90-like domain protein; similar to ESTs gb|AI995396.1, dbj|AV557393.1, and dbj|AV557055.1 // tigr // 11 // --- /// AT1G67840.1 // | Symbols: CSK | CSK (CHLOROPLAST SENSOR KINASE); ATP binding / kinase | chr1:25434102-25437075 FORWARD /…	8.62623	8.69032	8.60696	8.73989	8.75086	8.72853	8.67203	8.64702	8.72197	8.61663	8.6125	8.54976	8.59583	8.45403	8.53253	8.54439	8.7183	8.60868	P	P	P	P	P	P	P	P	P	P	P	P	P	P	P	P	P	P	-0.113708
245202_at	At1g67720	F12A21.14 similar to receptor protein kinase-like protein emb|CAB45811.1; supported by cDNA: gi_16604632_gb_AY059761.1_ which likely contains two unspliced introns.	At1g67720	C0LGI2	---	AT1G67720	0006468 // protein amino acid phosphorylation // inferred from electronic annotation	0012505 // endomembrane system // inferred from electronic annotation /// 0016020 // membrane // inferred from electronic annotation /// 0016021 // integral to membrane // inferred from electronic annotation	0000166 // nucleotide binding // inferred from electronic annotation /// 0004672 // protein kinase activity // inferred from sequence or structural similarity /// 0004672 // protein kinase activity // inferred from electronic annotation /// 0004674 // protein serine/threonine kinase activity // inferred from electronic annotation /// 0004872 // receptor activity // inferred from electronic annota…	---	---	At1g67720 // 68414.t07086 leucine-rich repeat family protein / protein kinase family protein contains similarity to light repressible receptor protein kinase [Arabidopsis thaliana] gi|1321686|emb|CAA66376; contains Pfam doamins PF00069: Protein kinase domain and PF00560: Leucine Rich Repeat // tigr // 11 // --- /// AT1G67720.1 // | Symbols: | leucine-rich repeat family protein / protein kinase fa…	5.53757	5.61231	5.60013	5.54916	5.67249	5.65942	5.79261	5.84545	5.73141	5.83509	5.79465	5.81567	5.82084	5.6978	5.63918	5.75252	5.71699	5.74374	P	P	P	P	P	P	P	P	P	P	P	P	P	P	P	P	P	P	0.135935
245203_at	At3g33080	hypothetical protein similar to protein prospero GI:1346808 [Drosophila melanogaster]	At3g33080	---	---	---	---	---	---	---	---	At3g33080 // 68416.t03901 hypothetical protein similar to protein prospero GI:1346808 [Drosophila melanogaster] // tigr // 11 // --- /// AT3G33080.1 // | Symbols: | transposable element gene | chr3:13816642-13817171 REVERSE // tair // 11 // ---	2.5402	2.51682	2.4691	2.4389	2.37523	2.54919	2.52493	2.42681	2.46975	2.48556	2.38817	2.52806	2.4289	2.52773	2.49885	2.50054	2.54358	2.51793	A	A	A	A	A	A	A	A	A	A	A	A	A	A	A	A	A	A	-0.0235459
245204_at	At5g12270	1-AMINOCYCLOPROPANE-1-CARBOXYLATE OXIDASE-like protein similarity to ripening protein E8, tomato, PIR:S01642	At5g12270	Q94CL5	---	AT5G12270	0055114 // oxidation reduction // inferred from electronic annotation	---	0016491 // oxidoreductase activity // inferred from electronic annotation /// 0016706 // oxidoreductase activity, acting on paired donors, with incorporation or reduction of molecular oxygen, 2-oxoglutarate as one donor, and incorporation of one atom each of oxygen into both donors // inferred from sequence or structural similarity	---	---	At5g12270 // 68418.t01316 oxidoreductase, 2OG-Fe(II) oxygenase family protein similarity to ripening protein E8, tomato, PIR:S01642; contains Pfam domain PF03171, 2OG-Fe(II) oxygenase superfamily // tigr // 11 // --- /// AT5G12270.1 // | Symbols: | oxidoreductase, 2OG-Fe(II) oxygenase family protein | chr5:3970131-3971301 REVERSE // tair // 11 // --- /// NM_121265 // Arabidopsis thaliana oxidored…	4.09768	4.06771	3.99602	3.97846	4.04321	4.30174	4.16131	3.94681	3.89682	4.04141	4.03524	4.1543	3.82617	4.14155	3.82232	3.96085	4.02347	3.97957	A	A	A	A	A	A	A	A	A	A	A	A	A	A	A	A	A	A	-0.123793
245205_at	At5g12280	putative protein similarity to splicing factor SF3a 120K chain, human, PIR:S60735	At5g12280	Q5XV44 /// Q5XV45 /// Q94CL4	---	AT5G12280	0006396 // RNA processing // inferred from electronic annotation /// 0006464 // protein modification process // inferred from electronic annotation	---	0003723 // RNA binding // inferred from electronic annotation	---	---	At5g12280 // 68418.t01317 hypothetical protein // tigr // 11 // --- /// AT5G12280.1 // | Symbols: | RNA binding | chr5:3972014-3973636 REVERSE // tair // 11 // --- /// AT5G12280.2 // | Symbols: | RNA binding | chr5:3971800-3973644 REVERSE // tair // 11 // --- /// NM_001161238 // Arabidopsis thaliana RNA binding (AT5G12280) mRNA, complete cds. // refseq // 11 // --- /// NM_121266 // Arabidopsis th…	4.6748	4.63918	4.5319	4.50037	4.38812	4.42509	4.67303	4.45356	4.52067	4.53417	4.50338	4.46664	4.63986	4.51345	4.58781	4.46439	4.53109	4.39207	A	A	A	A	A	A	A	A	A	A	A	A	A	A	A	A	A	A	-0.0349245
245206_at	At5g12290	putative protein similarity to NCA2 protein, yeast, PIR:S54389~Contains 'Homeobox' domain signature and profile AA305-328	At5g12290	Q8GUK1 /// Q8GWL0	---	AT5G12290	0019375 // galactolipid biosynthetic process // inferred from mutant phenotype /// 0050665 // hydrogen peroxide biosynthetic process // inferred from mutant phenotype	0005739 // mitochondrion // inferred from direct assay /// 0005741 // mitochondrial outer membrane // inferred from direct assay /// 0043234 // protein complex // inferred from direct assay	---	---	---	AK118777 // Arabidopsis thaliana At5g12290 mRNA for unknown protein, complete cds, clone: RAFL21-11-K07. // gb // 11 // --- /// At5g12290 // 68418.t01318 expressed protein similarity to NCA2 protein, yeast, PIR:S54389~Contains 'Homeobox' domain signature and profile AA305-328 // tigr // 10 // --- /// AT5G12290.1 // | Symbols: DGS1 | DGS1 (DGD1 SUPPRESSOR 1) | chr5:3974171-3978160 REVERSE // tair …	6.58851	6.68493	6.63774	6.59847	6.65148	6.5312	6.69714	6.62629	6.7226	6.62753	6.72945	6.53591	6.91845	6.68576	6.75166	6.57317	6.69847	6.65133	P	P	P	P	P	P	P	P	P	P	P	P	P	P	P	P	P	P	0.148229
245207_at	At5g12310	RING finger-like protein similarity to predicted protein, Arabidopsis thaliana, AF361602~Contains Zinc finger, C3HC4 type (RING finger), signature AA61-70	At5g12310	Q94CL1	---	AT5G12310	---	---	0005515 // protein binding // inferred from electronic annotation /// 0005515 // protein binding // inferred from sequence or structural similarity /// 0008270 // zinc ion binding // inferred from electronic annotation /// 0008270 // zinc ion binding // inferred from sequence or structural similarity /// 0046872 // metal ion binding // inferred from electronic annotation	---	---	AK117718 // Arabidopsis thaliana At5g12310 mRNA for putative RING finger, complete cds, clone: RAFL17-39-M11. // gb // 11 // --- /// At5g12310 // 68418.t01320 zinc finger (C3HC4-type RING finger) family protein contains Pfam profile: PF00097 zinc finger, C3HC4 type (RING finger) // tigr // 11 // --- /// AT5G12310.1 // | Symbols: | zinc finger (C3HC4-type RING finger) family protein | chr5:3980226…	8.25799	8.22514	8.26052	8.43279	8.40384	8.38903	8.30425	8.24431	8.28537	8.27068	8.27943	8.26598	8.2816	8.22464	8.31972	8.49979	8.59629	8.48317	P	P	P	P	P	P	P	P	P	P	P	P	P	P	P	P	P	P	0.0274367
245208_at	At5g12330	lateral root primordia (LRP1)	At5g12330	Q3E9I3 /// Q94CK9	---	AT5G12330	0009733 // response to auxin stimulus // inferred from expression pattern /// 0048364 // root development // inferred from mutant phenotype	---	0042803 // protein homodimerization activity // inferred from physical interaction	---	---	At5g12330 // 68418.t01322 lateral root primordium 1 (LRP1) identical to lateral root primordium 1 (LRP1) [Arabidopsis thaliana] GI:882341; contains Pfam profile PF05142: Domain of unknown function (DUF702) // tigr // 11 // --- /// AT5G12330.1 // | Symbols: LRP1 | LRP1 (LATERAL ROOT PRIMORDIUM 1); protein homodimerization | chr5:3987375-3989406 REVERSE // tair // 11 // --- /// AT5G12330.2 // | Sym…	4.86084	4.6832	4.72307	4.79086	4.80038	4.85967	4.84429	4.7257	4.79323	4.84691	5.04416	4.7982	4.75419	5.13999	4.92727	4.8205	5.11249	5.05897	A	A	P	A	A	A	A	A	A	A	A	A	A	A	A	A	P	P	0.18478
245209_at	At5g12340	putative protein similarity to predicted protein, Arabidopsis thaliana	At5g12340	Q94CK8	---	AT5G12340	---	---	---	---	---	At5g12340 // 68418.t01323 expressed protein ; expression supported by MPSS // tigr // 11 // --- /// AT5G12340.1 // | Symbols: | unknown protein | chr5:3992948-3993610 REVERSE // tair // 11 // --- /// NM_121272 // Arabidopsis thaliana unknown protein (AT5G12340) mRNA, complete cds. // refseq // 11 // ---	3.27415	3.09482	2.91845	3.13727	3.03283	3.16752	3.17654	3.03475	3.14166	3.11039	3.1745	2.96138	2.96446	3.18182	2.93719	3.12751	3.17372	3.23455	A	A	A	A	A	A	A	A	A	A	A	A	A	A	A	A	A	A	-0.0679884
245210_at	At5g12350	putative protein similarity to UVB-resistance protein UVR8, Arabidopsis thaliana, PIR:T50662~Contains Regulator of chromosome condensation (RCC1) signatures AA300-310;Regulator of chromosome condensation (RCC1) signatures AA405-415;Regulator of chromosome condensation (RC	At5g12350	Q94CK7	---	AT5G12350	---	0005886 // plasma membrane // inferred from direct assay	0003682 // chromatin binding // inferred from sequence or structural similarity /// 0008270 // zinc ion binding // inferred from electronic annotation /// 0008270 // zinc ion binding // inferred from sequence or structural similarity /// 0008536 // Ran GTPase binding // inferred from sequence or structural similarity /// 0046872 // metal ion binding // inferred from electronic annotation	---	---	At5g12350 // 68418.t01324 zinc finger protein, putative / regulator of chromosome condensation (RCC1) family protein similar to zinc finger protein [Arabidopsis thaliana] gi|15811367|gb|AAL08940 // tigr // 11 // --- /// AT5G12350.1 // | Symbols: | Ran GTPase binding / chromatin binding / zinc ion binding | chr5:3995342-4000801 FORWARD // tair // 11 // --- /// NM_121273 // Arabidopsis thaliana Ran…	6.2203	6.29027	6.35925	6.24431	6.28178	6.30301	6.26865	6.39	6.30122	6.20082	6.16209	6.14049	6.32554	6.34236	6.33133	6.21672	6.24892	6.30802	P	P	P	P	P	P	P	P	P	P	P	P	P	P	P	P	P	P	0.0431363
245211_at	At5g12370	putative protein similarity to sec10, Drosophila melanogaster, AE003746~Contains Putative AMP-binding domain signature AA505-516	At5g12370	C0Z285 /// Q2V384 /// Q8RVQ5	---	AT5G12370	0006810 // transport // inferred from electronic annotation /// 0006887 // exocytosis // inferred from electronic annotation /// 0015031 // protein transport // inferred from electronic annotation /// 0048278 // vesicle docking // inferred from electronic annotation	0000145 // exocyst // inferred from direct assay /// 0005737 // cytoplasm // inferred from electronic annotation /// 0005886 // plasma membrane // inferred from direct assay /// 0016020 // membrane // inferred from direct assay	---	---	---	AK222187 // Arabidopsis thaliana mRNA for putative protein, complete cds, clone: RAFL24-14-J18. // gb // 11 // --- /// At5g12370 // 68418.t01326 exocyst complex component Sec10-related low similarity to SP|O00471 Exocyst complex component Sec10 (hSec10) {Homo sapiens} // tigr // 10 // --- /// AT5G12370.1 // | Symbols: SEC10 | SEC10 (EXOCYST COMPLEX COMPONENT SEC10) | chr5:4002775-4008804 REVERSE …	8.08525	7.91874	7.92305	7.90553	7.87347	7.91393	7.92898	7.93098	7.76699	7.79213	7.87282	7.83528	7.88288	7.96995	8.03603	7.91062	7.77918	7.81382	P	P	P	P	P	P	P	P	P	P	P	P	P	P	P	P	P	P	-0.012721
245212_at	At1g44254	hypothetical protein predicted by genscan+	At1g44254	Q570Y0 /// Q94LA2	---	---	---	0012505 // endomembrane system // inferred from electronic annotation	---	---	---	At1g44222 // 68414.t04668 hypothetical protein // tigr // 11 // --- /// BT011703 // Arabidopsis thaliana At1g44222 gene, complete cds. // gb // 11 // ---	3.45352	3.75376	3.63231	3.75355	3.77974	3.84617	4.02001	3.71325	3.41366	3.78986	3.87035	3.52	3.7821	3.76697	3.60478	3.76435	4.10361	4.03885	A	A	A	A	A	A	A	A	A	A	A	A	A	A	A	A	A	A	0.104752
245213_at	At1g44575	photosystem II 22kDa protein, putative similar to photosystem II 22kDa protein GI:21306 from [Spinacia oleracea]; supported by cDNA: gi_15294225_gb_AF410304.1_AF410304	At1g44575	Q3ECX1 /// Q56XH2 /// Q56ZF6 /// Q94EI1 /// Q9XF91	---	AT1G44575	0010196 // nonphotochemical quenching // inferred from mutant phenotype /// 0015979 // photosynthesis // inferred from electronic annotation	0009507 // chloroplast // inferred from direct assay /// 0009507 // chloroplast // inferred from electronic annotation /// 0009517 // PSII associated light-harvesting complex II // traceable author statement /// 0009523 // photosystem II // inferred from electronic annotation /// 0009535 // chloroplast thylakoid membrane // inferred from direct assay /// 0009535 // chloroplast thylakoid membrane …	0016168 // chlorophyll binding // traceable author statement /// 0051738 // xanthophyll binding // traceable author statement	---	---	AF134131 // Arabidopsis thaliana PsbS protein (PsbS) mRNA, complete cds. // gb // 11 // --- /// AF410304 // Arabidopsis thaliana unknown protein mRNA, complete cds. // gb // 11 // --- /// AK221702 // Arabidopsis thaliana mRNA for Photosystem II chlorophyll-binding protein PsbS, complete cds, clone: RAFL15-46-K22. // gb // 11 // --- /// At1g44575 // 68414.t04678 photosystem II 22kDa protein, chlor…	12.6284	12.6342	12.637	12.6489	12.6434	12.6276	12.6111	12.6246	12.6417	12.662	12.6766	12.6775	12.5789	12.6079	12.6736	12.7242	12.6573	12.7499	P	P	P	P	P	P	P	P	P	P	P	P	P	P	P	P	P	P	-0.0130531
245214_at	At1g67855	F12A21.1 hypothetical protein	At1g67855	B3H596	---	AT1G67855	---	---	---	---	---	At1g67855 // 68414.t07101 hypothetical protein hypothetical protein // tigr // 10 // ---	3.01419	3.06165	2.90295	3.02278	3.06939	3.16348	3.13384	3.04857	3.20675	3.05697	3.2452	2.93103	3.3146	3.0498	3.11733	3.03814	2.98689	3.04397	A	A	A	A	A	A	A	A	A	A	A	A	A	A	A	A	A	A	0.167644
245215_at	At1g67830	F12A21.4 similar to iEP4 gb|AAD11468.1	At1g67830	Q9FXE5	---	AT1G67830	0006629 // lipid metabolic process // inferred from electronic annotation /// 0008152 // metabolic process // inferred from electronic annotation	0005576 // extracellular region // inferred from electronic annotation /// 0009505 // plant-type cell wall // inferred from direct assay /// 0048046 // apoplast // inferred from electronic annotation	0004091 // carboxylesterase activity // inferred from sequence or structural similarity /// 0004560 // alpha-L-fucosidase activity // inferred from direct assay /// 0004560 // alpha-L-fucosidase activity // inferred from electronic annotation /// 0016787 // hydrolase activity // inferred from electronic annotation /// 0016788 // hydrolase activity, acting on ester bonds // inferred from electroni…	---	---	At1g67830 // 68414.t07098 GDSL-motif lipase/hydrolase family protein similar to early nodulin ENOD8 [Medicago sativa] GI:304037, elicitor-induced glycoprotein iEP4 [Daucus carota] GI:1911765, lanatoside 15'-O-acetylesterase [Digitalis lanata] GI:3688284; contains Pfam profile PF00657: Lipase/Acylhydrolase with GDSL-like motif // tigr // 11 // --- /// AT1G67830.1 // | Symbols: ATFXG1 | ATFXG1 (alp…	8.59249	8.58364	8.54506	8.5638	8.60238	8.68994	8.64893	8.63836	8.58511	8.72295	8.68554	8.79138	8.5979	8.64426	8.52096	8.62624	8.60933	8.53833	P	P	P	P	P	P	P	P	P	P	P	P	P	P	P	P	P	P	0.0139754
245216_at	At4g16143	Expressed protein non-consensus GG donor splice site at exon 1 and 6; CT acceptor splice site at exon 2; supported by cDNA: gi:13605660	At4g16143	O49600 /// Q56WA3 /// Q8L7D3 /// Q9ASV4	---	AT4G16143	0006606 // protein import into nucleus // inferred from electronic annotation /// 0006606 // protein import into nucleus // inferred from sequence or structural similarity /// 0006886 // intracellular protein transport // inferred from electronic annotation /// 0006886 // intracellular protein transport // inferred from sequence or structural similarity	0005634 // nucleus // inferred from electronic annotation /// 0005643 // nuclear pore // inferred from electronic annotation /// 0005730 // nucleolus // inferred from direct assay /// 0005737 // cytoplasm // inferred from electronic annotation /// 0005829 // cytosol // inferred from direct assay	0005488 // binding // inferred from electronic annotation /// 0008565 // protein transporter activity // inferred from electronic annotation /// 0008565 // protein transporter activity // inferred from sequence or structural similarity	---	IPR000357 // HEAT // 2.9 /// IPR000357 // HEAT // 1.3	AF361811 // Arabidopsis thaliana AT3g06720/F3E22_14 mRNA, complete cds. // gb // 10 // --- /// At4g16143 // 68417.t02310 importin alpha-2, putative (IMPA-2) similar to importin alpha 2 [Capsicum annuum] GI:13752562; contains Pfam profiles PF01749: Importin beta binding domain, PF00514: Armadillo/beta-catenin-like repeat; non-consensus GG donor splice site at exon 1 and 6; CT acceptor splice site …	8.04472	7.92394	7.95161	8.01585	8.00831	8.01968	8.0578	7.95272	8.09918	7.96191	8.04176	8.02993	8.1062	7.93871	8.061	8.02906	8.10401	8.10131	P	P	P	P	P	P	P	P	P	P	P	P	P	P	P	P	P	P	0.0618773
245217_at	At1g38340	retroelement pol polyprotein, putative	At1g38340	---	---	---	---	---	---	---	---	At1g38340 // 68414.t04255 gypsy-like retrotransposon family (Athila) has a 3.7e-36 P-value blast match to GB:CAA57397 Athila ORF 1 [Arabidopsis thaliana] // tigr // 11 // --- /// AT1G38340.1 // | Symbols: | transposable element gene | chr1:14430747-14432225 FORWARD // tair // 11 // ---	3.96291	4.00184	3.96609	4.14488	4.08321	3.90831	4.2205	4.14336	4.34739	3.9335	4.05123	4.04988	4.06173	4.0325	4.0449	4.03504	4.09169	3.88385	A	A	A	A	A	A	A	A	A	A	A	A	A	A	A	A	A	A	0.0694331
245218_s_at	At1g58842	viral resistance protein, putative, 5' partial similar to viral resistance protein GI:7110565 from [Arabidopsis thaliana]	At1g58842	Q0WLD0 /// Q570U2 /// Q570X7 /// Q94HW3	---	AT1G58848 /// AT1G59218	0006915 // apoptosis // inferred from electronic annotation /// 0006952 // defense response // inferred from sequence or structural similarity /// 0006952 // defense response // inferred from electronic annotation	---	0000166 // nucleotide binding // inferred from electronic annotation /// 0005515 // protein binding // inferred from electronic annotation /// 0005524 // ATP binding // inferred from electronic annotation	---	---	AK220580 // Arabidopsis thaliana mRNA for viral resistance protein, complete cds, clone: RAFL16-10-E14. // gb // 11 // --- /// At1g58848 // 68414.t06102 disease resistance protein (CC-NBS-LRR class), putative / PRM1 homolog, putative similar to disease resistance protein rpp8 [Arabidopsis thaliana] gi|3901294|gb|AAC78631; // tigr // 11 // --- /// AT1G58848.1 // | Symbols: | ATP binding / protein …	8.23923	8.34555	8.28148	8.26731	8.37891	8.00609	8.22302	8.35661	8.37901	8.45728	8.29518	8.33639	8.81975	8.55794	8.67693	8.36803	8.41779	8.513	P	P	P	P	P	P	P	P	P	P	P	P	P	P	P	P	P	P	0.39612
245219_at	At1g59124	viral resistance protein, putative similar to viral resistance protein GI:7110565 from [Arabidopsis thaliana]	At1g59124	Q0WNF7 /// Q3ECM3 /// Q8W3J8	---	AT1G58807 /// AT1G59124	0006915 // apoptosis // inferred from electronic annotation /// 0006952 // defense response // inferred from sequence or structural similarity /// 0006952 // defense response // inferred from electronic annotation	---	0000166 // nucleotide binding // inferred from electronic annotation /// 0005515 // protein binding // inferred from electronic annotation /// 0005524 // ATP binding // inferred from electronic annotation	---	IPR001611 // Leucine-rich repeat // 4.7 /// IPR001611 // Leucine-rich repeat // 8.7 /// IPR002182 // NB-ARC // 2.6E-43	AK229484 // Arabidopsis thaliana mRNA for PRM1 homolog, complete cds, clone: RAFL16-91-B06. // gb // 10 // --- /// At1g58807 // 68414.t06101 disease resistance protein (CC-NBS-LRR class), putative / PRM1 homolog, putative similar to disease resistance protein rpp8 [Arabidopsis thaliana] gi|3901294|gb|AAC78631; identical to cDNA RF45 mRNA for PRM1 homolog, partial cds GI:6520196 // tigr // 10 // -…	10.0408	10.1195	10.0055	10.1195	10.0531	9.95766	9.98643	10.1454	10.062	10.2482	10.2194	10.166	10.3853	10.244	10.3432	10.2302	10.1655	10.1463	P	P	P	P	P	P	P	P	P	P	P	P	P	P	P	P	P	P	0.268919
245220_at	At1g59171	hypothetical protein contains similarity to merozoite-piroplasm surface antigen Tams1	At1g59171	B3H7H2 /// Q94HW4	---	AT1G59171	---	---	0005524 // ATP binding // inferred from electronic annotation /// 0035299 // inositol pentakisphosphate 2-kinase activity // inferred from electronic annotation	---	IPR009286 // Protein of unknown function DUF941 // 1.7E-15 /// IPR009286 // Protein of unknown function DUF941 // 2.9E-8	AT1G58808.1 // | Symbols: | Unknown gene | chr1:21784645-21786869 FORWARD // tair // 11 // --- /// At1g59171 // 68414.t06114 hypothetical protein contains similarity to merozoite-piroplasm surface antigen Tams1 // tigr // 9 // --- /// AT1G59171.1 // | Symbols: | ATP binding / inositol pentakisphosphate 2-kinase | chr1:21821024-21822548 FORWARD // tair // 11 // --- /// AT1G59171.2 // | Symbols: | …	2.45808	2.27036	2.36763	2.57918	2.42409	2.34453	2.51987	2.38156	2.46945	2.36048	2.49166	2.63176	2.53359	2.4683	2.53729	2.49941	2.54486	2.4924	A	A	A	A	A	A	A	A	A	A	A	A	A	A	A	A	A	A	0.147703
245221_s_at	At1g59265	polyprotein, putative similar to polyprotein GI:4996365 from [Arabidopsis thaliana]	At1g59265	---	---	---	---	---	---	---	---	At1g58889 // 68414.t06103 copia-like retrotransposon family has a 0. P-value blast match to dbj|BAA78425.1| polyprotein [Arabidopsis thaliana] (AtRE1) (Ty1_Copia-element) // tigr // 11 // --- /// AT1G58889.1 // | Symbols: | transposable element gene | chr1:21797094-21801662 REVERSE // tair // 11 // --- /// At1g59265 // 68414.t06116 copia-like retrotransposon family has a 0. P-value blast match to…	3.23065	3.37721	3.27428	3.19565	3.43504	3.10098	3.34738	3.2619	3.17683	3.16928	3.20874	3.32003	2.97326	3.15669	3.10517	2.98371	3.26001	3.01846	A	A	A	A	M	A	A	A	A	A	A	A	A	A	A	A	A	A	-0.215671
245222_at	At3g29787	contains similarity to En/Spm transposon protein~gene_id:K17E7.3	At3g29787	---	---	---	---	---	---	---	---	At3g29787 // 68416.t03451 CACTA-like transposase family (Ptta/En/Spm) has a 4.8e-35 P-value blast match to At5g29026.1/8-244 CACTA-like transposase family (Ptta/En/Spm) (CACTA-element) [Arabidopsis thaliana] // tigr // 11 // --- /// AT3G29787.1 // | Symbols: | transposable element gene | chr3:11691624-11692551 FORWARD // tair // 11 // ---	3.21813	3.04709	2.98304	2.96553	2.98405	3.14301	3.2269	2.96516	3.26021	3.20446	3.0785	3.02939	3.03296	3.15865	2.9162	2.93411	2.99069	3.19228	A	A	A	A	A	A	A	A	A	A	A	A	A	A	A	A	A	A	-0.0468168
245223_at	At3g29791	gene_id:K17E7.5~unknown protein	At3g29791	Q9LJ52	---	AT3G29791	---	---	---	---	---	At3g29791 // 68416.t03453 expressed protein // tigr // 11 // --- /// AT3G29791.1 // | Symbols: | unknown protein | chr3:11695756-11696771 FORWARD // tair // 11 // --- /// NM_113907 // Arabidopsis thaliana unknown protein (AT3G29791) mRNA, complete cds. // refseq // 11 // ---	3.3048	3.28839	3.10937	3.28686	3.20686	3.25957	3.2769	3.11702	3.27257	3.39314	3.25906	3.22943	3.32136	3.43196	3.15355	3.20142	3.36073	3.14348	A	A	A	A	A	A	A	A	A	A	A	A	A	A	A	A	A	A	0.0681003
245224_at	At3g29796	gene_id:K17E7.8~unknown protein	At3g29796	Q9LJ51	---	AT3G29796	---	---	---	---	---	At3g29796 // 68416.t03455 hypothetical protein // tigr // 9 // --- /// AT3G29796.1 // | Symbols: | unknown protein | chr3:11708561-11713028 FORWARD // tair // 11 // --- /// NM_113908 // Arabidopsis thaliana unknown protein (AT3G29796) mRNA, complete cds. // refseq // 11 // ---	4.16859	4.3877	4.36169	4.39584	4.34061	4.30287	4.5111	4.13932	4.56191	4.33761	4.56765	4.31598	4.51717	4.51489	4.34824	4.26087	4.7338	4.39118	A	A	A	A	A	A	A	A	A	A	A	A	A	A	A	A	A	P	0.154108
245225_at	At3g29800	mitochondrial protein-like; contains similarity to AAA-type ATPase gene_id:K17E7.100	At3g29800	Q9LJ50	---	AT3G29800	---	0012505 // endomembrane system // inferred from electronic annotation	0005524 // ATP binding // inferred from electronic annotation /// 0005524 // ATP binding // inferred from sequence or structural similarity /// 0016887 // ATPase activity // inferred from sequence or structural similarity	---	IPR003959 // AAA ATPase, central region // 4.0E-5	At3g29800 // 68416.t03457 AAA-type ATPase family contains Pfam profile: ATPase family PF00004 // tigr // 11 // --- /// AT3G29800.1 // | Symbols: | AAA-type ATPase family | chr3:11720096-11722103 FORWARD // tair // 11 // --- /// NM_113909 // Arabidopsis thaliana AAA-type ATPase family (AT3G29800) mRNA, complete cds. // refseq // 11 // ---	4.17321	4.04778	4.20503	4.12799	4.07155	4.33219	4.34129	4.19482	4.34016	4.22145	4.28098	4.26341	4.25556	3.9358	4.17736	4.01332	4.22475	4.18518	A	A	A	A	A	A	A	A	A	A	A	A	A	A	A	A	A	A	-0.0191029
245226_at	At3g29970	gene_id:K17E7.15~unknown protein	At3g29970	Q9LJ47	---	AT3G29970	---	0012505 // endomembrane system // inferred from electronic annotation	---	---	---	At3g29970 // 68416.t03462 germination protein-related similar to HvB12D [Hordeum vulgare subsp. vulgare] gi|471319|emb|CAA54065 // tigr // 10 // --- /// AT3G29970.1 // | Symbols: | germination protein-related | chr3:11745211-11746570 FORWARD // tair // 11 // --- /// BX824977 // Arabidopsis thaliana Full-length cDNA Complete sequence from clone GSLTPGH86ZH11 of Hormone Treated Callus of strain col…	3.0065	2.9289	2.88404	2.87322	2.69721	2.94804	3.2029	2.99059	2.9925	3.19573	2.84274	2.99858	3.09271	2.86785	2.89605	3.00411	3.09628	2.92475	A	A	A	A	A	A	P	A	A	P	A	A	A	A	A	P	A	A	0.0123934
245227_s_at	At3g30140	gunknown protein contains non-consensus TG donor splice site at exon 1	At3g30140	Q0WQT0 /// Q9SJF1	---	AT1G08410	---	0005622 // intracellular // inferred from electronic annotation	0005525 // GTP binding // inferred from electronic annotation /// 0005525 // GTP binding // inferred from sequence or structural similarity	---	---	At1g08410 // 68414.t00829 GTP-binding family protein contains Pfam domain, PF01926: GTPase of unknown function // tigr // 11 // --- /// AT1G08410.1 // | Symbols: | GTP-binding family protein | chr1:2646189-2649379 FORWARD // tair // 11 // --- /// BT023444 // Arabidopsis thaliana At1g08410 gene, complete cds. // gb // 11 // --- /// BT030367 // Arabidopsis thaliana At1g08410 mRNA, complete cds. // …	6.18199	6.1102	6.2293	6.02986	5.7008	5.98192	6.06666	6.14678	6.21483	6.18988	6.18967	6.0456	6.10844	6.16968	6.28674	5.90407	5.81434	6.06429	P	P	P	P	P	P	P	P	P	P	P	P	P	P	P	P	P	P	0.0144605
245228_at	At3g29810	phytochelatin synthetase-like protein gene_id:K17E7.120;supported by full-length cDNA: Ceres:98007.	At3g29810	Q8L8Q7	---	AT3G29810	---	0005886 // plasma membrane // inferred from electronic annotation /// 0016020 // membrane // inferred from electronic annotation /// 0031225 // anchored to membrane // traceable author statement /// 0031225 // anchored to membrane // inferred from electronic annotation /// 0046658 // anchored to plasma membrane // inferred from direct assay	---	---	---	At3g29810 // 68416.t03459 phytochelatin synthetase family protein / COBRA cell expansion protein COBL2 similar to phytochelatin synthetase [Hordeum vulgare subsp. vulgare] GI:29570314; identified in Roudier, et al, Plant Phys. (2002) 130:538-548 (PMID:12376623); contains Pfam profile PF04833: Phytochelatin synthetase-like conserved region // tigr // 11 // --- /// AT3G29810.1 // | Symbols: COBL2 |…	4.07817	4.11408	4.0435	4.18782	4.19025	4.34853	4.01551	4.3044	4.17588	4.25905	4.4995	4.62254	4.24041	4.1076	4.0275	4.12965	3.9804	4.05727	P	P	P	P	P	P	P	P	P	P	P	P	P	P	P	P	P	P	0.0465869
245229_at	At4g25620	putative protein contains EST gb:T4504800	At4g25620	Q8GYX5	---	AT4G25620	---	---	---	---	---	AK117334 // Arabidopsis thaliana At4g25620 mRNA for unknown protein, complete cds, clone: RAFL16-90-E06. // gb // 11 // --- /// At4g25620 // 68417.t03436 hydroxyproline-rich glycoprotein family protein contains proline-rich extensin domains, INTERPRO:IPR002965; Common family member At5g52430 [Arabidopsis thaliana]; // tigr // 11 // --- /// AT4G25620.1 // | Symbols: | hydroxyproline-rich glycoprot…	7.09095	7.06056	7.13659	7.21088	7.33431	7.23762	7.08964	7.08536	6.99055	7.06668	7.04011	7.03594	7.08642	7.01931	7.07581	7.03686	7.30096	7.48134	P	P	P	P	P	P	P	P	P	P	P	P	P	P	P	P	P	P	-0.0355174
245230_at	At4g25610	hypothetical protein Contains Zinc finger, C2H2 type, domain, [CEKCSREFCSPVNFRRHNRMH]00	At4g25610	Q8RXF0	---	AT4G25610	---	0005622 // intracellular // inferred from electronic annotation	0003676 // nucleic acid binding // inferred from sequence or structural similarity /// 0008270 // zinc ion binding // inferred from electronic annotation /// 0008270 // zinc ion binding // inferred from sequence or structural similarity	---	IPR007087 // Zinc finger, C2H2-type // 0.011	At4g25610 // 68417.t03435 zinc finger (C2H2 type) family protein contains Pfam profile: PF00096 zinc finger, C2H2 type // tigr // 11 // --- /// AT4G25610.1 // | Symbols: | zinc finger (C2H2 type) family protein | chr4:13063264-13067228 FORWARD // tair // 10 // --- /// AT4G25610.2 // | Symbols: | zinc finger (C2H2 type) family protein | chr4:13063264-13067228 FORWARD // tair // 10 // --- /// AY081…	4.40356	4.49545	4.51152	4.51245	4.6062	4.60315	4.50556	4.74868	4.5942	4.50932	4.39468	4.39757	4.44978	4.5266	4.47222	4.33615	4.41996	4.626	P	P	P	P	P	P	P	P	P	P	P	P	P	P	P	P	P	P	0.0126882
245231_at	At4g25600	hypothetical protein	At4g25600	Q8GXT7	---	AT4G25600	0019538 // protein metabolic process // inferred from electronic annotation /// 0055114 // oxidation reduction // inferred from electronic annotation	---	0005506 // iron ion binding // inferred from electronic annotation /// 0016705 // oxidoreductase activity, acting on paired donors, with incorporation or reduction of molecular oxygen // inferred from electronic annotation /// 0016706 // oxidoreductase activity, acting on paired donors, with incorporation or reduction of molecular oxygen, 2-oxoglutarate as one donor, and incorporation of one atom…	---	---	At4g25600 // 68417.t03434 ShTK domain-containing protein similar to PBCV-1 prolyl 4-hydroxylase [Paramecium bursaria Chlorella virus 1] GI:1131429; contains Pfam profile PF01549: ShTK domain // tigr // 10 // ---	5.89026	5.94281	5.75369	5.87502	5.75641	5.88292	5.84506	5.80932	5.93385	5.64986	5.81801	5.6012	5.64921	5.84431	5.87872	5.85117	5.97246	5.87263	P	P	P	P	P	P	P	P	P	P	P	P	P	P	P	P	P	P	-0.0715042
245232_at	At4g25590	actin depolymerizing factor-like protein strong similarity to actin-depolymerizing factor, Brassica napus, PIR2:S30934~Contains Actin-depolymerizing proteins signature, [PDSSRVRMKMVYASSKDRFK]00	At4g25590	Q67ZM4	---	AT4G25590	---	0005622 // intracellular // inferred from electronic annotation /// 0005622 // intracellular // inferred from sequence or structural similarity	0003779 // actin binding // inferred from electronic annotation	---	---	AK176093 // Arabidopsis thaliana mRNA for actin depolymerizing factor - like protein, complete cds, clone: RAFL22-86-L03. // gb // 11 // --- /// At4g25590 // 68417.t03433 actin-depolymerizing factor, putative strong similarity to pollen specific actin-depolymerizing factor 2 [Nicotiana tabacum] GI:22857914; contains Pfam profile PF00241: Cofilin/tropomyosin-type actin-binding protein // tigr // 1…	2.69184	2.99879	2.89713	2.86602	2.68604	2.78249	2.92779	2.61822	2.96262	2.75024	2.91763	2.92039	2.76309	2.63207	2.8232	2.9665	2.90026	2.82331	A	A	A	A	A	A	A	A	A	A	A	A	A	A	A	A	A	A	-0.123134
245233_at	At4g25580	putative protein similarity to low-temperature-induced protein 65, Arabidopsis thaliana, PIR2:S30153~contains EST gb:W43419, W4351200	At4g25580	Q8RY15	---	AT4G25580	---	---	---	---	---	At4g25580 // 68417.t03432 stress-responsive protein-related contains weak similarity to Low-temperature-induced 65 kDa protein (Desiccation-responsive protein 29B) (Swiss-Prot:Q04980) [Arabidopsis thaliana] // tigr // 11 // --- /// AT4G25580.1 // | Symbols: | stress-responsive protein-related | chr4:13056184-13058802 FORWARD // tair // 11 // --- /// AY078963 // Arabidopsis thaliana At4g25580/M7J2…	3.39779	3.50495	3.5055	3.58138	3.60269	3.64908	3.45929	3.45301	3.52322	3.54059	3.55287	3.33413	3.74595	3.60334	3.4706	3.34002	3.58933	3.63724	A	A	A	A	A	A	A	A	A	A	A	A	A	A	A	A	A	A	0.137216
245234_at	At4g25560	myb-like protein similarity to ATMYB4 - Arabidopsis thaliana~Contains Myb DNA-binding domain repeat signatures, Myb_1[WSPEEDEKL], Myb_2 [WSQIAKFLPGRTDNEIKNYWHSHL], ATP/GTP-binding site motif A (P-loop), [GLQRNGKS]00	At4g25560	O49757 /// Q9M0K4	---	AT4G25560	0006350 // transcription // inferred from electronic annotation /// 0006355 // regulation of transcription, DNA-dependent // inferred from sequence or structural similarity /// 0009585 // red, far-red light phototransduction // inferred from electronic annotation /// 0009751 // response to salicylic acid stimulus // inferred from expression pattern /// 0010017 // red or far-red light signaling pa…	0005634 // nucleus // inferred from electronic annotation /// 0016607 // nuclear speck // inferred from electronic annotation	0003677 // DNA binding // inferred from sequence or structural similarity /// 0003677 // DNA binding // inferred from electronic annotation /// 0003700 // transcription factor activity // inferred from sequence or structural similarity /// 0005515 // protein binding // inferred from physical interaction	---	---	At4g25560 // 68417.t03430 myb family transcription factor (MYB18) contains PFAM profile: Myb DNA binding domain PF00249 // tigr // 11 // --- /// AT4G25560.1 // | Symbols: AtMYB18 | AtMYB18 (myb domain protein 18); DNA binding / transcription factor | chr4:13052555-13053618 FORWARD // tair // 11 // --- /// AY519609 // Arabidopsis thaliana MYB transcription factor (At4g25560) mRNA, complete cds. //…	5.35778	5.07029	5.02027	5.21372	5.01616	5.21856	5.29309	5.03319	5.29272	5.04656	5.15916	5.35099	5.2217	5.09113	4.95212	4.95844	5.44782	5.15754	A	A	A	A	A	A	A	A	A	A	M	A	A	A	A	A	A	A	-0.0611305
245235_at	At4g25550	putative protein similarity to predicted protein F43G9.5, Caenorhabditis elegans00	At4g25550	Q570Y1 /// Q8GXS3	---	AT4G25550	---	---	0005515 // protein binding // inferred from physical interaction	---	---	AK118070 // Arabidopsis thaliana At4g25550 mRNA for unknown protein, complete cds, clone: RAFL19-31-N23. // gb // 10 // --- /// At4g25550 // 68417.t03429 expressed protein // tigr // 11 // --- /// AT4G25550.1 // | Symbols: | protein binding | chr4:13048377-13051169 FORWARD // tair // 10 // --- /// BT005519 // Arabidopsis thaliana clone U50693 unknown protein (At4g25550) mRNA, complete cds. // gb …	8.83692	8.75362	8.76638	8.78873	8.8213	8.85786	8.80287	8.74092	8.76839	8.73933	8.78531	8.78359	8.75456	8.78527	8.77099	8.79293	8.81785	8.85086	P	P	P	P	P	P	P	P	P	P	P	P	P	P	P	P	P	P	-0.015365
245236_at	At4g25540	putative DNA mismatch repair protein similarity to DNA mismatch repair protein rep-3, Mus musculus, PIR2:JC4019~Contains DNA mismatch repair proteins mutS family signature, [SLVILDELGRGTSTHDG], ATP/GTP-binding site motif A (P-loop), [GPNMGGKS00	At4g25540	O65607 /// Q56WN2	---	AT4G25540	0006281 // DNA repair // inferred from electronic annotation /// 0006298 // mismatch repair // inferred from sequence or structural similarity /// 0006298 // mismatch repair // inferred from electronic annotation /// 0006974 // response to DNA damage stimulus // inferred from electronic annotation	---	0000166 // nucleotide binding // inferred from electronic annotation /// 0003677 // DNA binding // inferred from electronic annotation /// 0003684 // damaged DNA binding // inferred from direct assay /// 0005515 // protein binding // inferred from direct assay /// 0005524 // ATP binding // inferred from electronic annotation /// 0030983 // mismatched DNA binding // inferred from direct assay /// …	---	IPR007860 // MutS II // 1.5E-10	AJ007791 // Arabidopsis thaliana mRNA for mismatch repair protein (Msh3). // gb // 11 // --- /// At4g25540 // 68417.t03428 DNA mismatch repair protein MSH3 (MSH3) identical to SP|O65607 DNA mismatch repair protein MSH3 (AtMsh3) {Arabidopsis thaliana} // tigr // 10 // --- /// AT4G25540.1 // | Symbols: MSH3, ATMSH3 | MSH3 (Arabidopsis homolog of DNA mismatch repair protein MSH3); damaged DNA bindin…	4.73941	4.99068	4.89006	4.8952	4.89465	5.1402	4.82712	4.75771	4.87157	4.94039	4.81455	4.99286	4.72869	4.8863	4.82612	4.89282	4.90543	4.89332	P	P	M	P	P	P	A	P	P	P	M	P	M	P	P	P	M	P	-0.059681
245237_at	At4g25520	putative protein similarity to ALR - Homo sapiens~contains EST gb:Aa39558600	At4g25520	O65609 /// Q0WVM7	---	AT4G25520	0009790 // embryonic development // inferred from mutant phenotype /// 0048467 // gynoecium development // inferred from mutant phenotype /// 0048481 // ovule development // inferred from mutant phenotype	---	0030528 // transcription regulator activity // inferred from sequence or structural similarity	---	---	At4g25520 // 68417.t03426 transcriptional co-regulator family protein contains similarity to GP|18033922|gb|AAL57277 SEUSS transcriptional co-regulator [Arabidopsis thaliana] // tigr // 11 // --- /// AT4G25520.1 // | Symbols: SLK1 | SLK1 (SEUSS-LIKE 1); transcription regulator | chr4:13032178-13036213 REVERSE // tair // 11 // --- /// BT012580 // Arabidopsis thaliana At4g25520 mRNA, complete cds. …	5.63685	5.37706	5.50918	5.34131	5.66266	5.3431	5.27924	5.38568	5.41709	5.31804	5.21473	5.16266	5.76499	5.42176	5.64193	5.14536	5.46495	5.50283	P	P	P	P	P	P	P	P	P	P	P	P	P	P	P	P	P	P	0.101864
245238_at	At4g25570	putative protein similarity to cytochrome b561, Homo sapiens, PIR2:S53321~contains EST gb:AA720180, R65413, T46072, AA728528, T04182, T04807, Z37601, F19849, T8828200;supported by full-length cDNA: Ceres:15975.	At4g25570	Q8L856 /// Q8LE60 /// Q9CAZ1	EC:1.16.1.7	AT4G25570	---	0005773 // vacuole // inferred from direct assay /// 0009507 // chloroplast // inferred from direct assay /// 0016021 // integral to membrane // inferred from sequence or structural similarity	0008805 // carbon-monoxide oxygenase activity // inferred from sequence or structural similarity	---	---	AB049628 // Arabidopsis thaliana acyb-2 mRNA for cytochrome b561, complete cds. // gb // 11 // --- /// At4g25570 // 68417.t03431 cytochrome B561 family protein contains Pfam domain, PF03188: Cytochrome b561 // tigr // 11 // --- /// AT4G25570.1 // | Symbols: ACYB-2 | ACYB-2; carbon-monoxide oxygenase | chr4:13053686-13055623 REVERSE // tair // 11 // --- /// AY120730 // Arabidopsis thaliana putativ…	9.80542	9.85775	9.79839	9.73619	9.66329	9.72526	9.77955	9.77962	9.80272	9.56602	9.66566	9.60083	9.79019	9.48116	9.65862	9.74206	9.68083	9.70525	P	P	P	P	P	P	P	P	P	P	P	P	P	P	P	P	P	P	-0.177197
245239_at	At4g25530	putative homeodomain-protein similarity to homeodomain protein AHDP, Arabidopsis thaliana00; supported by cDNA: gi_13506819_gb_AF243535.1_AF243535	At4g25530	B5BPE6 /// Q9FVI6	---	AT4G25530	0006349 // regulation of gene expression by genetic imprinting // inferred from expression pattern /// 0006350 // transcription // inferred from electronic annotation /// 0006355 // regulation of transcription, DNA-dependent // inferred from sequence or structural similarity /// 0006355 // regulation of transcription, DNA-dependent // inferred from electronic annotation /// 0007275 // multicellul…	0005634 // nucleus // inferred from direct assay /// 0005634 // nucleus // inferred from sequence or structural similarity /// 0005634 // nucleus // inferred from electronic annotation	0003677 // DNA binding // inferred from sequence or structural similarity /// 0003677 // DNA binding // inferred from electronic annotation /// 0003700 // transcription factor activity // inferred from sequence or structural similarity /// 0003700 // transcription factor activity // inferred from electronic annotation /// 0005515 // protein binding // inferred from physical interaction /// 004280…	---	---	AF243535 // Arabidopsis thaliana homeodomain-containing transcription factor FWA (FWA) mRNA, complete cds. // gb // 11 // --- /// At4g25530 // 68417.t03427 homeodomain protein (FWA) identical to Homeobox protein FWA (SP:Q9FVI6) [Arabidopsis thaliana]; contains Pfam profiles PF01852: START domain and PF00046: Homeobox domain; identical to cDNA homeodomain-containing transcription factor FWA (FWA)G…	3.75858	3.51779	3.65825	3.65762	3.46048	3.627	3.86831	3.5621	3.59658	3.75345	3.86493	3.44216	3.62612	3.75858	3.36756	3.61819	3.66841	3.71879	A	A	A	A	A	A	A	A	A	A	A	A	A	M	A	A	A	A	-0.0607827
245240_at	At1g44510	polyprotein, putative similar to polyprotein GI:4996367 from [Arabidopsis thaliana]	At1g44510	---	---	---	---	---	---	---	---	At1g44510 // 68414.t04676 copia-like retrotransposon family has a 0. P-value blast match to dbj|BAA78426.1| polyprotein (AtRE2-1) [Arabidopsis thaliana] (Ty1_Copia-element) // tigr // 11 // --- /// AT1G44510.1 // | Symbols: | transposable element gene | chr1:16853447-16857835 REVERSE // tair // 11 // ---	4.06054	3.87665	4.04682	4.21895	3.8985	4.05813	4.1828	3.9279	3.99151	3.95744	3.83567	4.24553	4.00882	4.00092	3.98286	3.91521	4.38259	4.05865	A	A	A	A	A	A	A	A	A	A	A	A	A	A	A	A	A	A	0.00285593
245241_at	At1g44478	hypothetical protein contains similarity to protein kinase GI:571458 from [Gallus gallus]	At1g44478	Q94LA7	---	AT1G44478	---	---	---	---	---	At1g44478 // 68414.t04675 hypothetical protein // tigr // 10 // --- /// AT1G44478.1 // | Symbols: | FUNCTIONS IN: molecular_function unknown; INVOLVED IN: biological_process unknown; LOCATED IN: cellular_component unknown; BEST Arabidopsis thaliana protein match is: CYP59 (CYCLOPHILIN 59); RNA binding / nucleic acid binding / peptidyl-prolyl cis-trans isomerase (TAIR:AT1G53720.1); Has 293 Blast h…	3.42755	3.53349	3.57399	3.50765	3.49995	3.71085	3.76624	3.48216	3.67607	3.54146	3.45127	3.42485	3.53797	3.53326	3.64726	3.43159	3.30897	3.63998	A	A	A	A	A	A	A	A	A	A	A	A	A	A	A	A	A	A	0.0611513
245242_at	At1g44446	chlorophyll a oxygenase identical to chlorophyll a oxygenase GI:5853117 from [Arabidopsis thaliana]; supported by cDNA: gi_5478806_dbj_AB021316.1_AB021316	At1g44446	Q0WQP6 /// Q9MBA1	---	AT1G44446	0015995 // chlorophyll biosynthetic process // inferred from mutant phenotype /// 0015995 // chlorophyll biosynthetic process // inferred from electronic annotation /// 0055114 // oxidation reduction // inferred from electronic annotation	0009507 // chloroplast // inferred from direct assay /// 0009507 // chloroplast // inferred from sequence or structural similarity /// 0009507 // chloroplast // inferred from electronic annotation /// 0009535 // chloroplast thylakoid membrane // inferred from electronic annotation /// 0009536 // plastid // inferred from electronic annotation /// 0009579 // thylakoid // inferred from electronic an…	0005506 // iron ion binding // inferred from electronic annotation /// 0010277 // chlorophyllide a oxygenase activity // inferred from direct assay /// 0010277 // chlorophyllide a oxygenase activity // inferred from mutant phenotype /// 0010277 // chlorophyllide a oxygenase activity // inferred from electronic annotation /// 0016491 // oxidoreductase activity // inferred from electronic annotatio…	---	---	AB021316 // Arabidopsis thaliana mRNA for chlorophyll b synthase, complete cds. // gb // 10 // --- /// AK228645 // Arabidopsis thaliana mRNA for chlorophyll a oxygenase, complete cds, clone: RAFL15-49-D16. // gb // 11 // --- /// At1g44446 // 68414.t04674 chlorophyll a oxygenase (CAO) / chlorophyll b synthase identical to chlorophyll a oxygenase GI:5853117 from [Arabidopsis thaliana]; contains Pfa…	7.56511	7.64987	7.63695	7.54099	7.75403	7.59534	7.69361	7.68787	7.59461	7.69464	7.77891	7.64143	7.77612	7.95483	7.93515	7.81218	7.83091	7.83816	P	P	P	P	P	P	P	P	P	P	P	P	P	P	P	P	P	P	0.271391
245243_at	At1g44414	hypothetical protein predicted by genemark.hmm	At1g44414	Q56WT5 /// Q94LA6	---	AT1G44414	---	---	---	---	---	At1g44414 // 68414.t04673 hypothetical protein // tigr // 11 // --- /// AT1G44414.1 // | Symbols: | unknown protein | chr1:16847781-16848086 FORWARD // tair // 11 // --- /// BT011711 // Arabidopsis thaliana At1g44414 gene, complete cds. // gb // 11 // --- /// NM_103547 // Arabidopsis thaliana unknown protein (AT1G44414) mRNA, complete cds. // refseq // 11 // ---	4.51518	4.59247	4.41012	4.5351	4.34068	4.43698	4.48923	4.4058	4.40267	4.34813	4.36559	4.43788	4.3913	4.34312	4.30106	4.35723	4.23218	4.16523	A	A	A	A	A	M	A	A	M	A	A	A	A	A	P	A	A	A	-0.160765
245244_at	At1g44350	IAA-amino acid hydrolase, putative similar to IAA-amino acid hydrolase GI:3421384 from [Arabidopsis thaliana]	At1g44350	Q0WNN8 /// Q8VYX0	---	AT1G44350	0006508 // proteolysis // inferred from sequence or structural similarity /// 0008152 // metabolic process // inferred from electronic annotation /// 0009850 // auxin metabolic process // inferred from sequence or structural similarity /// 0010112 // regulation of systemic acquired resistance // inferred from expression pattern	0012505 // endomembrane system // inferred from electronic annotation	0005515 // protein binding // inferred from electronic annotation /// 0008237 // metallopeptidase activity // inferred from sequence or structural similarity /// 0010178 // IAA-amino acid conjugate hydrolase activity // inferred from sequence or structural similarity /// 0016787 // hydrolase activity // inferred from electronic annotation	---	---	AK229399 // Arabidopsis thaliana mRNA for IAA-amino acid hydrolase, complete cds, clone: RAFL16-64-J21. // gb // 11 // --- /// AK230111 // Arabidopsis thaliana mRNA for IAA-amino acid hydrolase, clone: RAFL22-78-F12. // gb // 11 // --- /// At1g44350 // 68414.t04671 IAA-amino acid hydrolase 6, putative (ILL6) / IAA-Ala hydrolase, putative virtually identical to gr1-protein from [Arabidopsis thalia…	6.93512	7.30537	6.98542	6.75287	7.05412	6.66725	7.17774	7.2743	7.2428	6.5652	6.75751	6.472	7.63783	7.66373	7.52204	6.75498	6.82889	7.0044	P	P	P	P	P	P	P	P	P	P	P	P	P	P	P	P	P	P	0.532558
245245_at	At1g44318	delta-aminolevulinic acid dehydratase (Alad), putative similar to delta-aminolevulinic acid dehydratase (Alad) GI:493019 from [Glycine max]	At1g44318	Q94LA4	---	AT1G44318	0006779 // porphyrin biosynthetic process // traceable author statement /// 0008152 // metabolic process // inferred from electronic annotation /// 0033014 // tetrapyrrole biosynthetic process // inferred from electronic annotation	---	0003824 // catalytic activity // inferred from electronic annotation /// 0004655 // porphobilinogen synthase activity // inferred from electronic annotation /// 0004655 // porphobilinogen synthase activity // inferred from sequence or structural similarity /// 0046872 // metal ion binding // inferred from electronic annotation	---	---	At1g44318 // 68414.t04670 porphobilinogen synthase, putative / delta-aminolevulinic acid dehydratase, putative similar to delta-aminolevulinic acid dehydratase (Alad) GI:493019 [SP|P43210] from Glycine max, SP|P24493 from Spinacia oleracea, SP|P30124 from Pisum sativum // tigr // 10 // --- /// AT1G44318.1 // | Symbols: hemb2 | hemb2; catalytic/ metal ion binding / porphobilinogen synthase | chr1:…	3.67691	3.95341	3.4848	3.65212	3.50133	3.60402	3.85434	3.77376	3.8055	3.86003	3.5904	3.69282	3.32579	3.55368	3.49093	3.44591	3.50562	3.62223	A	M	A	A	A	A	M	A	P	M	A	A	A	A	A	A	A	A	-0.24824
245246_at	At1g44222	hypothetical protein predicted by genemark.hmm	At1g44222	Q570Y0 /// Q94LA2	---	AT1G44224	---	0012505 // endomembrane system // inferred from electronic annotation	---	---	---	AT1G44224.1 // | Symbols: | Encodes a ECA1 gametogenesis related family protein | chr1:16820946-16821808 REVERSE // tair // 11 // --- /// NM_001084209 // Arabidopsis thaliana unknown protein (AT1G44224) mRNA, complete cds. // refseq // 11 // ---	3.39514	3.42641	3.39116	3.36647	3.2009	3.35059	3.60329	3.50103	3.47396	3.59926	3.5482	3.39835	3.47281	3.23971	3.378	3.32699	3.49589	3.41425	A	A	A	A	A	A	A	A	A	A	A	A	A	A	A	A	A	A	-0.040728
245247_at	At4g17230	scarecrow-like 13 (SCL13) ; supported by cDNA: gi_16930432_gb_AF419570.1_AF419570	At4g17230	B9DGM6 /// Q9M0M5	---	AT4G17230	0006350 // transcription // inferred from electronic annotation /// 0010200 // response to chitin // inferred from expression pattern /// 0045449 // regulation of transcription // traceable author statement /// 0045449 // regulation of transcription // inferred from electronic annotation	0005634 // nucleus // inferred from electronic annotation /// 0005737 // cytoplasm // inferred from electronic annotation	0003700 // transcription factor activity // inferred from sequence or structural similarity	---	---	AF419570 // Arabidopsis thaliana AT4g17230/dl4650c mRNA, complete cds. // gb // 11 // --- /// At4g17230 // 68417.t02439 scarecrow-like transcription factor 13 (SCL13) // tigr // 11 // --- /// AT4G17230.1 // | Symbols: SCL13 | SCL13 (Scarecrow-like 13); transcription factor | chr4:9660985-9663774 REVERSE // tair // 11 // --- /// BT001076 // Arabidopsis thaliana At4g17230/dl4650c mRNA, complete cds…	6.40499	6.31918	6.39108	6.82611	6.80725	6.65425	6.2979	6.30628	6.4142	6.44982	6.6158	6.52789	6.36093	6.34324	6.30228	6.21467	6.37664	6.52799	P	A	M	P	P	A	P	M	M	P	P	P	M	P	M	P	A	P	-0.0362675
245248_at	At4g15415	Expressed protein ; supported by cDNA: gi_2160693_gb_U73528.1_ATU73528	At4g15415	Q0WNY8 /// Q8RW96	---	AT4G15415	0006950 // response to stress // inferred from electronic annotation /// 0007165 // signal transduction // inferred from electronic annotation /// 0007165 // signal transduction // inferred from sequence or structural similarity	0000159 // protein phosphatase type 2A complex // inferred from electronic annotation /// 0000159 // protein phosphatase type 2A complex // inferred from sequence or structural similarity	0008266 // poly(U) RNA binding // inferred from direct assay /// 0008601 // protein phosphatase type 2A regulator activity // inferred from sequence or structural similarity /// 0008601 // protein phosphatase type 2A regulator activity // inferred from electronic annotation	---	---	AK229298 // Arabidopsis thaliana mRNA for phosphatase like protein, complete cds, clone: RAFL16-57-A12. // gb // 11 // --- /// At4g15415 // 68417.t02222 serine/threonine protein phosphatase 2A (PP2A) regulatory subunit B' (B'gamma) identical to B' regulatory subunit of PP2A [Arabidopsis thaliana] GI:2160694; similar to SWISS-PROT:Q28653 serine/threonine protein phosphatase 2A, 56 kDa regulatory s…	6.52593	6.55966	6.51729	6.49596	6.44468	6.43265	6.36547	6.55449	6.71291	6.52323	6.60447	6.40869	6.60708	6.52796	6.64075	6.42502	6.57133	6.64486	P	P	P	P	P	P	P	P	P	P	P	P	P	P	P	P	P	P	0.0576353
245249_at	At4g16760	acyl-CoA oxidase like protein ; supported by cDNA: gi_3044213_gb_AF057044.1_AF057044	At4g16760	O65202	EC:1.3.3.6	AT4G16760	0001676 // long-chain fatty acid metabolic process // inferred from mutant phenotype /// 0002213 // defense response to insect // inferred from genetic interaction /// 0006629 // lipid metabolic process // inferred from electronic annotation /// 0006631 // fatty acid metabolic process // inferred from electronic annotation /// 0006635 // fatty acid beta-oxidation // inferred from direct assay ///…	0005777 // peroxisome // inferred from direct assay /// 0005777 // peroxisome // inferred from sequence or structural similarity /// 0005777 // peroxisome // inferred from electronic annotation	0003995 // acyl-CoA dehydrogenase activity // inferred from electronic annotation /// 0003997 // acyl-CoA oxidase activity // inferred from direct assay /// 0003997 // acyl-CoA oxidase activity // inferred from mutant phenotype /// 0003997 // acyl-CoA oxidase activity // inferred from sequence or structural similarity /// 0003997 // acyl-CoA oxidase activity // inferred from electronic annotation…	---	---	AF057044 // Arabidopsis thaliana acyl-CoA oxidase (ACX1) mRNA, complete cds. // gb // 9 // --- /// At4g16760 // 68417.t02386 acyl-CoA oxidase (ACX1) identical to acyl-CoA oxidase [Arabidopsis thaliana] GI:3044214 // tigr // 10 // --- /// AT4G16760.1 // | Symbols: ACX1, ATACX1 | ACX1 (ACYL-COA OXIDASE 1); acyl-CoA oxidase | chr4:9424633-9428864 REVERSE // tair // 9 // --- /// AY058849 // Arabidops…	8.63502	8.69824	8.74045	9.10174	9.25099	8.97638	8.88862	8.96949	8.91841	9.20172	9.24255	9.27042	8.83593	8.80324	8.83432	8.85941	8.85088	8.85142	P	P	P	P	P	P	P	P	P	P	P	P	P	P	P	P	P	P	0.13326
245250_at	At4g17490	ethylene responsive element binding factor-like protein (AtERF6) ; supported by cDNA: gi_3298497_dbj_AB013301.1_AB013301	At4g17490	Q8VZ91	---	AT4G17490	0006350 // transcription // inferred from electronic annotation /// 0006355 // regulation of transcription, DNA-dependent // inferred from sequence or structural similarity /// 0006355 // regulation of transcription, DNA-dependent // inferred from electronic annotation /// 0006952 // defense response // inferred from electronic annotation /// 0009873 // ethylene mediated signaling pathway // trac…	0005634 // nucleus // inferred from sequence or structural similarity /// 0005634 // nucleus // inferred from electronic annotation	0003677 // DNA binding // inferred from sequence or structural similarity /// 0003677 // DNA binding // inferred from electronic annotation /// 0003700 // transcription factor activity // inferred from sequence or structural similarity /// 0003700 // transcription factor activity // traceable author statement /// 0003700 // transcription factor activity // inferred from electronic annotation	---	---	At4g17490 // 68417.t02465 ethylene-responsive element-binding protein, putative similar to SP|O80341 Ethylene responsive element binding factor 5 (AtERF5) {Arabidopsis thaliana} // tigr // 11 // --- /// AT4G17490.1 // | Symbols: ATERF6, ERF-6-6 | ATERF6 (ETHYLENE RESPONSIVE ELEMENT BINDING FACTOR 6); DNA binding / transcription factor | chr4:9752824-9753867 REVERSE // tair // 11 // --- /// AY0651…	5.62789	5.43297	6.00422	6.68168	6.16259	6.13097	4.19278	4.20311	4.53444	4.89631	4.63643	4.67968	4.33961	4.38374	4.15598	5.04357	5.39479	6.07871	P	P	P	P	P	P	A	A	A	M	A	A	A	A	A	P	P	P	-1.39525
245251_at	At4g17615	calcineurin B-like protein 1 ; supported by cDNA: gi_3309081_gb_AF076251.1_AF076251	At4g17615	O81445 /// Q3E7J2	---	AT4G17615	0006950 // response to stress // inferred from electronic annotation /// 0006970 // response to osmotic stress // inferred from mutant phenotype /// 0006970 // response to osmotic stress // traceable author statement /// 0009409 // response to cold // inferred from expression pattern /// 0009414 // response to water deprivation // inferred from mutant phenotype /// 0009651 // response to salt str…	0005737 // cytoplasm // inferred from direct assay /// 0005886 // plasma membrane // inferred from direct assay /// 0005886 // plasma membrane // inferred from electronic annotation /// 0016020 // membrane // inferred from electronic annotation	0005509 // calcium ion binding // inferred from sequence or structural similarity /// 0005509 // calcium ion binding // inferred from electronic annotation /// 0005515 // protein binding // inferred from physical interaction	---	---	AF076251 // Arabidopsis thaliana calcineurin B-like protein 1 (CBL1) mRNA, complete cds. // gb // 11 // --- /// AK118798 // Arabidopsis thaliana At4g17615 mRNA for calcineurin B-like protein 1, putative, complete cds, clone: RAFL21-13-D20. // gb // 11 // --- /// At4g17615 // 68417.t02482 calcineurin B-like protein 1 (CBL1) identical to calcineurin B-like protein 1 (GI:3309082) [Arabidopsis thalia…	6.56938	6.51576	6.60046	6.67875	6.77543	6.52151	6.77098	6.73049	6.8288	6.77887	7.00512	7.04193	6.74284	6.75833	6.8494	6.72623	6.8249	6.72504	P	P	P	P	P	P	P	P	P	P	P	P	P	P	P	P	P	P	0.221661
245252_at	At4g17500	ethylene responsive element binding factor 1 (frameshift !) ; supported by cDNA: gi_3434966_dbj_AB008103.1_AB008103	At4g17500	O80337	---	AT4G17500	0006350 // transcription // inferred from electronic annotation /// 0006355 // regulation of transcription, DNA-dependent // inferred from direct assay /// 0006355 // regulation of transcription, DNA-dependent // inferred from electronic annotation /// 0006952 // defense response // inferred from electronic annotation /// 0009873 // ethylene mediated signaling pathway // inferred from electronic …	0005634 // nucleus // inferred from electronic annotation /// 0005643 // nuclear pore // inferred from sequence or structural similarity	0003677 // DNA binding // traceable author statement /// 0003677 // DNA binding // inferred from electronic annotation /// 0003700 // transcription factor activity // inferred from sequence or structural similarity /// 0003700 // transcription factor activity // traceable author statement /// 0003700 // transcription factor activity // inferred from electronic annotation /// 0016563 // transcript…	---	---	AB008103 // Arabidopsis thaliana AtERF-1 mRNA for ethylene responsive element binding factor 1, complete cds. // gb // 11 // --- /// At4g17500 // 68417.t02466 ethylene-responsive element-binding protein 1 (ERF1) / EREBP-2 protein identical to SP|O80337 Ethylene responsive element binding factor 1 (EREBP-2 protein) [Arabidopsis thaliana]; a false single bp exon was added to circumvent a single bas…	5.2192	5.69252	5.71279	5.69232	5.73231	5.64383	5.63151	5.44755	5.57312	5.2863	5.23132	5.44557	4.31909	4.73862	4.50946	5.23377	5.27081	5.35682	P	P	P	P	P	P	P	P	P	P	P	P	P	P	P	P	P	P	-1.01911
245253_at	At4g15440	hydroperoxide lyase (HPOL) like protein ; supported by cDNA: gi_3822402_gb_AF087932.1_AF087932	At4g15440	B3LF83 /// Q8RXK9 /// Q9ZSY9	---	AT4G15440	0006631 // fatty acid metabolic process // inferred from sequence or structural similarity /// 0009611 // response to wounding // inferred from expression pattern	0009941 // chloroplast envelope // inferred from direct assay	0004497 // monooxygenase activity // inferred from electronic annotation /// 0005506 // iron ion binding // inferred from electronic annotation /// 0009055 // electron carrier activity // inferred from electronic annotation /// 0016829 // lyase activity // inferred from electronic annotation /// 0020037 // heme binding // inferred from electronic annotation /// 0046872 // metal ion binding // inf…	---	IPR001128 // Cytochrome P450 // 1.9E-11 /// IPR001128 // Cytochrome P450 // 1.8E-10	AF087932 // Arabidopsis thaliana hydroperoxide lyase (HPL1) mRNA, complete cds. // gb // 10 // --- /// At4g15440 // 68417.t02226 hydroperoxide lyase (HPL1) identical to hydroperoxide lyase GI:3822403 from [Arabidopsis thaliana] // tigr // 11 // --- /// AT4G15440.1 // | Symbols: HPL1, CYP74B2 | HPL1 (HYDROPEROXIDE LYASE 1); electron carrier/ heme binding / iron ion binding / monooxygenase | chr4:8…	8.25731	8.60712	8.39776	8.05481	8.26834	8.23115	8.62534	8.68172	8.5496	8.25519	8.17876	7.89904	8.83303	9.01489	8.9879	8.46191	8.57708	8.52965	P	P	P	P	P	P	P	P	P	P	P	P	P	P	P	P	P	P	0.524543
245254_at	At4g14680	ATP-sulfurylase ; supported by cDNA: gi_459143_gb_U06275.1_ATU06275	At4g14680	O23324 /// Q42520	---	AT4G14680	0000103 // sulfate assimilation // inferred from sequence or structural similarity /// 0000103 // sulfate assimilation // traceable author statement /// 0000103 // sulfate assimilation // inferred from electronic annotation	0009507 // chloroplast // non-traceable author statement	0004781 // sulfate adenylyltransferase (ATP) activity // inferred from mutant phenotype /// 0004781 // sulfate adenylyltransferase (ATP) activity // inferred from sequence or structural similarity /// 0004781 // sulfate adenylyltransferase (ATP) activity // inferred from electronic annotation /// 0016740 // transferase activity // inferred from electronic annotation /// 0016779 // nucleotidyltran…	---	---	At4g14680 // 68417.t02132 sulfate adenylyltransferase 3 / ATP-sulfurylase 3 (APS3) identical to ATP sulfurylase (APS3) [Arabidopsis thaliana] GI:1575327 // tigr // 11 // --- /// AT4G14680.1 // | Symbols: APS3 | APS3; sulfate adenylyltransferase (ATP) | chr4:8413288-8415391 REVERSE // tair // 11 // --- /// BX827287 // Arabidopsis thaliana Full-length cDNA Complete sequence from clone GSLTLS34ZC01 …	8.42254	8.48855	8.50251	8.06664	8.18141	8.09818	8.60725	8.77098	8.77528	8.44185	8.49099	8.4367	8.62801	8.46453	8.49984	8.63633	8.6009	8.65938	P	P	P	P	P	P	P	P	P	P	P	P	P	P	P	P	P	P	0.0595932
245255_at	At4g14110	COP9 protein ; supported by cDNA: gi_530869_gb_L32874.1_ATHCOP9A	At4g14110	P43255 /// Q548D1	---	AT4G14110	0000338 // protein deneddylation // traceable author statement /// 0007275 // multicellular organismal development // inferred from electronic annotation /// 0009416 // response to light stimulus // inferred from mutant phenotype /// 0009585 // red, far-red light phototransduction // inferred from electronic annotation /// 0009640 // photomorphogenesis // traceable author statement /// 0009753 //…	0005634 // nucleus // inferred from direct assay /// 0005634 // nucleus // inferred from electronic annotation /// 0005737 // cytoplasm // inferred from electronic annotation /// 0008180 // signalosome // inferred from physical interaction /// 0008180 // signalosome // traceable author statement /// 0008180 // signalosome // inferred from electronic annotation	0004222 // metalloendopeptidase activity // traceable author statement /// 0005515 // protein binding // inferred from physical interaction	---	---	AF395067 // Arabidopsis thaliana CSN complex subunit 8 (CSN8) mRNA, complete cds. // gb // 11 // --- /// At4g14110 // 68417.t02065 COP9 signalosome subunit, putative / CSN subunit, putative (CSN8) CSN8, FUS7; identical to cDNA CSN complex subunit 8 (CSN8) GI:18056672 // tigr // 9 // --- /// AT4G14110.1 // | Symbols: COP9, CSN8, FUS7, EMB143 | COP9 (CONSTITUTIVE PHOTOMORPHOGENIC 9); metalloendopep…	8.00203	8.07222	8.07097	8.00722	8.1341	8.16959	8.07773	8.12916	7.93561	8.22997	8.36108	8.16163	8.13814	8.12879	7.96227	8.15547	8.33286	8.21371	P	P	P	P	P	P	P	P	P	P	P	P	P	P	P	P	P	P	0.0279949
245256_at	At4g15090	Expressed protein ; supported by cDNA: gi_5764394_gb_AF159587.1_AF159587	At4g15090	Q9SWG3	---	AT4G15090	0009639 // response to red or far red light // inferred from mutant phenotype /// 0010017 // red or far-red light signaling pathway // inferred from mutant phenotype /// 0010018 // far-red light signaling pathway // inferred from mutant phenotype /// 0010218 // response to far red light // inferred from mutant phenotype	0005634 // nucleus // inferred from direct assay /// 0005634 // nucleus // inferred from electronic annotation	0003700 // transcription factor activity // inferred from direct assay /// 0005515 // protein binding // inferred from physical interaction /// 0008270 // zinc ion binding // inferred from electronic annotation /// 0016563 // transcription activator activity // inferred from direct assay /// 0046872 // metal ion binding // inferred from electronic annotation	---	---	AF159587 // Arabidopsis thaliana far-red impaired response protein (FAR1) mRNA, complete cds. // gb // 11 // --- /// At4g15090 // 68417.t02185 far-red impaired response protein (FAR1) / far-red impaired responsive protein (FAR1) identical to far-red impaired response protein FAR1 [Arabidopsis thaliana] gi|5764395|gb|AAD51282; contains Pfam:PF03101 domain: FAR1 family // tigr // 10 // --- /// AT4G…	5.84027	5.76546	5.89108	5.83482	5.83691	5.8301	5.55547	5.87457	5.8701	5.7449	5.77571	5.72283	5.9058	5.65144	5.75868	5.83542	5.62851	5.90673	P	P	P	P	P	P	P	P	P	P	P	P	P	P	P	P	P	P	-0.0602948
245257_at	At4g14640	calmodulin ; supported by cDNA: gi_5825599_gb_AF178074.1_AF178074	At4g14640	O23320	---	AT4G14640	0005513 // detection of calcium ion // inferred from sequence or structural similarity /// 0019722 // calcium-mediated signaling // inferred from genetic interaction	---	0005509 // calcium ion binding // inferred from electronic annotation /// 0005509 // calcium ion binding // inferred from sequence or structural similarity /// 0005515 // protein binding // inferred from physical interaction	---	---	AF178074 // Arabidopsis thaliana calmodulin 8 (CAM8) mRNA, complete cds. // gb // 11 // --- /// At4g14640 // 68417.t02128 calmodulin-8 (CAM8) identical to calmodulin 8 GI:5825600 from [Arabidopsis thaliana] // tigr // 10 // --- /// AT4G14640.1 // | Symbols: CAM8 | CAM8 (CALMODULIN 8); calcium ion binding | chr4:8397712-8400076 FORWARD // tair // 11 // --- /// BT024688 // Arabidopsis thaliana At4g…	2.5783	2.655	2.5154	2.60639	2.5249	2.62114	2.58779	2.5493	2.64056	2.62099	2.67148	2.61915	2.6517	2.79513	2.6096	2.65209	2.55306	2.73532	A	A	A	A	A	A	A	A	A	A	A	A	A	A	A	A	A	A	0.102576
245258_at	At4g15340	lupeol synthase like protein ; supported by cDNA: gi_6650207_gb_AF062513.1_AF062513	At4g15340	Q9FR95	---	AT4G15340	0010263 // tricyclic triterpenoid biosynthetic process // inferred from direct assay	---	0003824 // catalytic activity // inferred from electronic annotation /// 0016853 // isomerase activity // inferred from electronic annotation /// 0016866 // intramolecular transferase activity // inferred from electronic annotation /// 0034075 // arabidiol synthase activity // inferred from direct assay	---	---	AB257562 // Arabidopsis thaliana At4g15340 mRNA for arabidiol synthase, complete cds. // gb // 11 // --- /// AF062513 // Arabidopsis thaliana pentacyclic triterpene synthase (04C11) mRNA, complete cds. // gb // 11 // --- /// At4g15340 // 68417.t02212 pentacyclic triterpene synthase (04C11) identical to pentacyclic triterpene synthase [gi:6650208] [PMID:11247608] // tigr // 11 // --- /// AT4G15340…	2.92101	3.04818	2.92888	2.90949	2.84416	2.98235	2.99572	2.84908	2.89572	2.93251	2.86684	2.8916	2.92518	2.94596	2.92384	2.91953	3.11648	2.879	A	A	A	A	A	A	A	A	A	A	A	A	A	A	A	A	A	A	-0.034363
245259_at	At4g14150	kinesin like protein ; supported by cDNA: gi_8745332_gb_AF193767.1_AF193767	At4g14150	Q9LDN0	---	AT4G14150	0000914 // phragmoplast assembly // inferred from genetic interaction /// 0007018 // microtubule-based movement // inferred from electronic annotation /// 0055046 // microgametogenesis // inferred from mutant phenotype	0005874 // microtubule // inferred from electronic annotation /// 0009524 // phragmoplast // inferred from direct assay	0000166 // nucleotide binding // inferred from electronic annotation /// 0003774 // motor activity // inferred from electronic annotation /// 0003777 // microtubule motor activity // inferred from sequence or structural similarity /// 0003777 // microtubule motor activity // inferred from electronic annotation /// 0005524 // ATP binding // inferred from electronic annotation /// 0008574 // plus-e…	---	---	AF193767 // Arabidopsis thaliana phragmoplast-associated kinesin-related protein 1 (PAKRP1) mRNA, complete cds. // gb // 11 // --- /// At4g14150 // 68417.t02070 phragmoplast-associated kinesin-related protein (PAKRP1) // tigr // 11 // --- /// AT4G14150.1 // | Symbols: PAKRP1, KINESIN-12A | PAKRP1 (PHRAGMOPLAST-ASSOCIATED KINESIN-RELATED PROTEIN 1); microtubule motor/ plus-end-directed microtubule…	3.94522	4.07559	4.02633	4.00706	3.96119	4.09467	4.12424	3.95086	3.93665	4.18339	4.04946	4.0152	4.04754	4.25034	4.04361	4.00977	4.07964	4.34137	P	P	P	P	P	P	A	P	P	P	M	M	P	P	P	P	P	P	0.0981149
245260_at	At4g16360	kinase like protein ; supported by cDNA: gi_13430671_gb_AF360248.1_AF360248	At4g16360	C0Z307 /// Q2V3H9 /// Q9SCY5	---	AT4G16360	0005975 // carbohydrate metabolic process // inferred from electronic annotation /// 0006633 // fatty acid biosynthetic process // inferred from electronic annotation /// 0008610 // lipid biosynthetic process // inferred from electronic annotation /// 0042128 // nitrate assimilation // inferred from electronic annotation	0009507 // chloroplast // inferred from electronic annotation	0000166 // nucleotide binding // inferred from electronic annotation /// 0004679 // AMP-activated protein kinase activity // inferred from sequence or structural similarity /// 0005515 // protein binding // inferred from physical interaction /// 0005524 // ATP binding // inferred from electronic annotation	---	---	AF360248 // Arabidopsis thaliana putative kinase (At4g16360) mRNA, complete cds. // gb // 11 // --- /// AK318971 // Arabidopsis thaliana AT4G16360 mRNA, complete cds, clone: RAFL21-99-E23. // gb // 11 // --- /// At4g16360 // 68417.t02338 5'-AMP-activated protein kinase beta-2 subunit, putative similar to Swiss-Prot:Q9QZH4 5'-AMP-activated protein kinase, beta-2 subunit (AMPK beta-2 chain) [Rattus…	8.05183	8.16645	8.14815	7.90732	8.10259	8.12189	8.17066	8.26861	8.20466	8.23154	8.1934	8.15305	8.33558	8.27726	8.25922	8.06464	8.16458	8.13317	P	P	P	P	P	P	P	P	P	P	P	P	P	P	P	P	P	P	0.168545
245261_at	At4g14385	Expressed protein ; supported by cDNA: gi_13877886_gb_AF370206.1_AF370206	At4g14385	Q3EA30 /// Q3EA31 /// Q93VF4	---	AT4G14385	---	0005773 // vacuole // inferred from direct assay	---	---	---	AF370206 // Arabidopsis thaliana unknown protein (At4g14385) mRNA, complete cds. // gb // 11 // --- /// AK117591 // Arabidopsis thaliana At4g14385 mRNA for unknown protein, complete cds, clone: RAFL17-23-M19. // gb // 11 // --- /// AK118586 // Arabidopsis thaliana At4g14385 mRNA for unknown protein, complete cds, clone: RAFL19-83-A04. // gb // 10 // --- /// AK317008 // Arabidopsis thaliana AT4G14…	7.23794	7.1951	7.25396	7.09686	7.18255	6.953	7.15335	7.17792	7.16599	7.16922	7.23416	7.0039	7.1771	7.04738	7.13589	7.09254	7.22151	7.16656	P	P	P	P	P	P	P	P	P	P	P	P	P	P	P	P	P	P	-0.108878
245262_at	At4g16563	predicted protein ; supported by cDNA: gi_15809799_gb_AY054167.1_	At4g16563	Q940R4	---	AT4G16563	0006508 // proteolysis // inferred from electronic annotation /// 0006508 // proteolysis // inferred from sequence or structural similarity	0009505 // plant-type cell wall // inferred from direct assay	0004190 // aspartic-type endopeptidase activity // inferred from electronic annotation /// 0008233 // peptidase activity // inferred from electronic annotation /// 0016787 // hydrolase activity // inferred from electronic annotation	---	IPR001461 // Peptidase A1, pepsin // 1.1E-6	At4g16563 // 68417.t02363 aspartyl protease family protein contains Pfam profile: PF00026 eukaryotic aspartyl protease // tigr // 11 // --- /// AT4G16563.1 // | Symbols: | aspartyl protease family protein | chr4:9329657-9331523 REVERSE // tair // 11 // --- /// AY054167 // Arabidopsis thaliana AT4g16560/dl4305c mRNA, complete cds. // gb // 11 // --- /// AY074554 // Arabidopsis thaliana AT4g16560/d…	6.22602	6.23941	6.2912	6.22656	5.78419	6.1879	5.54469	5.58089	5.52451	5.37751	5.55907	5.70615	5.67225	5.49974	5.43582	5.59067	5.66518	5.47153	P	P	P	P	P	P	P	P	P	P	P	P	P	P	P	P	P	P	-0.716273
245263_at	At4g17740	PSII D1 protein processing enzyme ; supported by cDNA: gi_15809807_gb_AY054171.1_	At4g17740	O23614 /// Q9ZP02	EC:3.4.21.102	AT4G17740	0006508 // proteolysis // inferred from electronic annotation /// 0023034 // intracellular signaling pathway // inferred from sequence similarity	0005739 // mitochondrion // inferred from direct assay /// 0009543 // chloroplast thylakoid lumen // inferred from direct assay /// 0009579 // thylakoid // inferred from direct assay /// 0031977 // thylakoid lumen // inferred from direct assay	0005515 // protein binding // inferred from electronic annotation /// 0008233 // peptidase activity // inferred from electronic annotation /// 0008236 // serine-type peptidase activity // inferred from electronic annotation	---	---	AF424602 // Arabidopsis thaliana AT4g17740/dl4905c mRNA, complete cds. // gb // 11 // --- /// At4g17740 // 68417.t02495 C-terminal processing protease, putative similar to C-terminal protease precursor [Spinacia oleracea] GI:999435; similar to SP|Q44879| (Bartonella bacilliformis) // tigr // 9 // --- /// AT4G17740.1 // | Symbols: | C-terminal processing protease, putative | chr4:9866977-9869752 R…	8.8882	8.98104	8.94603	8.86331	8.86289	8.87759	9.00736	8.88448	8.92718	8.91889	8.86201	8.70415	8.90157	8.92138	8.86244	8.71862	8.89031	8.79877	P	P	P	P	P	P	P	P	P	P	P	P	P	P	P	P	P	P	-0.0432969
245264_at	At4g17245	Expressed protein ; supported by cDNA: gi_15809953_gb_AY054245.1_	At4g17245	Q940N3	---	AT4G17245	---	---	0005515 // protein binding // inferred from electronic annotation /// 0005515 // protein binding // inferred from sequence or structural similarity /// 0008270 // zinc ion binding // inferred from electronic annotation /// 0008270 // zinc ion binding // inferred from sequence or structural similarity /// 0046872 // metal ion binding // inferred from electronic annotation	---	---	AF458337 // Arabidopsis thaliana AT4g17240/dl4655c mRNA, complete cds. // gb // 11 // --- /// At4g17245 // 68417.t02441 zinc finger (C3HC4-type RING finger) family protein contains Pfam profile: PF00097 zinc finger, C3HC4 type (RING finger) // tigr // 11 // --- /// AT4G17245.1 // | Symbols: | zinc finger (C3HC4-type RING finger) family protein | chr4:9669365-9670005 FORWARD // tair // 11 // --- /…	5.87741	5.84152	5.86394	5.72361	5.74409	5.45185	5.0322	5.37314	5.09346	5.00216	5.46741	5.25364	4.33962	4.40718	4.60032	4.73463	4.77453	5.03662	P	P	P	P	P	P	P	P	P	P	P	P	P	P	P	P	P	P	-1.41191
245265_at	At4g14400	hypothetical protein ; supported by cDNA: gi_15810232_gb_AY056155.1_	At4g14400	B9DFF6 /// Q56W39 /// Q56XT0 /// Q56YD7 /// Q682F8 /// Q8GW50 /// Q8LPS2	---	AT4G14400	0008219 // cell death // inferred from mutant phenotype /// 0009751 // response to salicylic acid stimulus // inferred from mutant phenotype /// 0009816 // defense response to bacterium, incompatible interaction // inferred from mutant phenotype	0016020 // membrane // inferred from direct assay /// 0016020 // membrane // inferred from sequence or structural similarity /// 0016021 // integral to membrane // inferred from electronic annotation	0005515 // protein binding // inferred from sequence or structural similarity	---	---	AK119077 // Arabidopsis thaliana At4g14400 mRNA for unknown protein, complete cds, clone: RAFL21-43-F06. // gb // 11 // --- /// AK176809 // Arabidopsis thaliana mRNA, complete cds, clone: RAFL25-35-N20. // gb // 10 // --- /// AK316751 // Arabidopsis thaliana AT4G14400 mRNA, complete cds, clone: RAFL09-70-P13. // gb // 11 // --- /// At4g14400 // 68417.t02100 ankyrin repeat family protein contains …	11.2242	11.2561	11.3254	10.6489	10.6143	10.7222	10.812	10.7499	10.8296	10.7169	10.432	10.2272	11.3966	11.1809	11.4916	10.6619	10.6289	10.6933	P	P	P	P	P	P	P	P	P	P	P	P	P	P	P	P	P	P	0.0877831
245266_at	At4g17070	hypothetical protein ; supported by cDNA: gi_15912320_gb_AY056438.1_	At4g17070	Q93ZN3	---	AT4G17070	0006457 // protein folding // inferred from electronic annotation /// 0006979 // response to oxidative stress // inferred from mutant phenotype	---	0003755 // peptidyl-prolyl cis-trans isomerase activity // inferred from electronic annotation /// 0016853 // isomerase activity // inferred from electronic annotation	---	---	At4g17070 // 68417.t02422 expressed protein // tigr // 10 // --- /// AT4G17070.1 // | Symbols: | peptidyl-prolyl cis-trans isomerase | chr4:9595385-9598237 REVERSE // tair // 11 // --- /// AY056438 // Arabidopsis thaliana AT4g17070/dl4565c mRNA, complete cds. // gb // 11 // --- /// AY143891 // Arabidopsis thaliana At4g17070/dl4565c mRNA, complete cds. // gb // 11 // --- /// NM_117811 // Arabidops…	6.47631	6.31676	6.3936	6.37848	6.37672	6.38337	6.12926	6.24434	6.3492	6.28069	6.29531	6.34991	6.50856	6.10995	6.50622	6.3092	6.31063	6.24713	P	P	P	P	P	P	P	P	P	P	P	P	P	P	P	P	P	P	-0.0206441
245267_at	At4g14060	major latex protein like ; supported by cDNA: gi_15982831_gb_AY057523.1_	At4g14060	O23267	---	AT4G14060	0006952 // defense response // inferred from electronic annotation /// 0009607 // response to biotic stimulus // inferred from electronic annotation	---	---	---	---	At4g14060 // 68417.t02058 major latex protein-related / MLP-related low similarity to major latex protein {Papaver somniferum}[GI:294060] ; contains Pfam profile PF00407: Pathogenesis-related protein Bet v I family // tigr // 11 // --- /// AT4G14060.1 // | Symbols: | major latex protein-related / MLP-related | chr4:8107337-8108307 FORWARD // tair // 11 // --- /// AY057523 // Arabidopsis thaliana …	3.16778	3.23613	3.00243	3.09672	4.00944	3.9829	3.24246	3.92296	3.34911	3.61105	3.63758	4.3573	3.18405	2.99581	3.14953	3.76306	2.8237	3.83471	A	A	A	A	A	P	A	M	A	A	A	P	A	A	A	A	A	A	-0.0256503
245268_at	At4g16570	hypothetical protein ; supported by cDNA: gi_15983409_gb_AF424579.1_AF424579	At4g16570	Q944R7	---	AT4G16570	0006479 // protein amino acid methylation // inferred from electronic annotation	0009507 // chloroplast // inferred from electronic annotation	0008168 // methyltransferase activity // inferred from electronic annotation /// 0016740 // transferase activity // inferred from electronic annotation	---	---	AF424579 // Arabidopsis thaliana AT4g16570/dl4310w mRNA, complete cds. // gb // 9 // --- /// At4g16570 // 68417.t02365 protein arginine N-methyltransferase-related contains weak similarity to protein arginine N-methyltransferase 2 (EC 2.1.1.-) (Swiss-Prot:P55345) [Homo sapiens] // tigr // 10 // --- /// AT4G16570.1 // | Symbols: ATPRMT7, PRMT7 | PRMT7 (PROTEIN ARGININE METHYLTRANSFERASE 7); methyl…	6.53002	6.4805	6.43954	6.45538	6.43997	6.47702	6.3975	6.50281	6.35332	6.51126	6.52758	6.41641	6.35458	6.35134	6.42362	6.32456	6.44639	6.50889	P	P	P	P	P	P	P	P	P	P	P	P	P	P	P	P	P	P	-0.106841
245269_at	At4g14500	hypothetical protein ; supported by cDNA: gi_16226250_gb_AF428283.1_AF428283	At4g14500	O23306 /// Q944M2	---	AT4G14500	---	---	---	---	---	AF428283 // Arabidopsis thaliana AT4g14500/dl3290w mRNA, complete cds. // gb // 11 // --- /// At4g14500 // 68417.t02112 expressed protein weak similarity to SP|Q9UKL6 Phosphatidylcholine transfer protein (PC-TP) {Homo sapiens} // tigr // 11 // --- /// AT4G14500.1 // | Symbols: | FUNCTIONS IN: molecular_function unknown; INVOLVED IN: biological_process unknown; LOCATED IN: cellular_component unkno…	8.69994	8.63536	8.65981	8.64956	8.52885	8.61797	8.56242	8.69541	8.65944	8.39664	8.52543	8.43758	8.51819	8.43298	8.49114	8.42018	8.3601	8.30676	P	P	P	P	P	P	P	P	P	P	P	P	P	P	P	P	P	P	-0.184264
245270_at	At4g14960	tubulin alpha-6 chain (TUA6) ; supported by cDNA: gi_16226461_gb_AF428406.1_AF428406	At4g14960	P29511 /// Q3EA24 /// Q41999 /// Q944I2	---	AT4G14960	0000226 // microtubule cytoskeleton organization // inferred from mutant phenotype /// 0007017 // microtubule-based process // inferred from electronic annotation /// 0007018 // microtubule-based movement // inferred from electronic annotation /// 0009651 // response to salt stress // inferred from expression pattern /// 0051258 // protein polymerization // inferred from electronic annotation ///…	0005618 // cell wall // inferred from direct assay /// 0005730 // nucleolus // inferred from direct assay /// 0005773 // vacuole // inferred from direct assay /// 0005829 // cytosol // inferred from direct assay /// 0005874 // microtubule // inferred from direct assay /// 0005874 // microtubule // inferred from electronic annotation /// 0005886 // plasma membrane // inferred from direct assay ///…	0000166 // nucleotide binding // inferred from electronic annotation /// 0003924 // GTPase activity // inferred from electronic annotation /// 0005198 // structural molecule activity // inferred from electronic annotation /// 0005200 // structural constituent of cytoskeleton // inferred from sequence or structural similarity /// 0005515 // protein binding // inferred from physical interaction ///…	---	---	AF428406 // Arabidopsis thaliana AT4g14960/dl3520c mRNA, complete cds. // gb // 11 // --- /// AK316754 // Arabidopsis thaliana AT4G14960 mRNA, complete cds, clone: RAFL09-75-D12. // gb // 11 // --- /// At4g14960 // 68417.t02168 tubulin alpha-6 chain (TUA6) nearly identical to SP|P29511 Tubulin alpha-6 chain {Arabidopsis thaliana} // tigr // 11 // --- /// AT4G14960.1 // | Symbols: TUA6 | TUA6; str…	11.0906	11.0296	11.0393	11.0605	11.1671	11.1613	10.9314	11.0667	10.9236	10.9453	11.1288	10.9701	11.1733	10.9193	11.1062	10.9836	11.0329	11.1665	P	P	P	P	P	P	P	P	P	P	P	P	P	P	P	P	P	P	0.0130605
245271_at	At4g16430	transcription factor like protein ; supported by cDNA: gi_16226918_gb_AF428368.1_AF428368	At4g16430	O23487	---	AT4G16430	0006350 // transcription // inferred from electronic annotation /// 0045449 // regulation of transcription // traceable author statement /// 0045449 // regulation of transcription // inferred from electronic annotation	0005634 // nucleus // inferred from electronic annotation	0003677 // DNA binding // inferred from sequence or structural similarity /// 0003677 // DNA binding // inferred from electronic annotation /// 0003700 // transcription factor activity // inferred from sequence or structural similarity /// 0030528 // transcription regulator activity // inferred from electronic annotation	---	---	AF251688 // Arabidopsis thaliana putative transcription factor BHLH3 (BHLH3) mRNA, complete cds. // gb // 11 // --- /// AF428368 // Arabidopsis thaliana AT4g16430/dl4240w mRNA, complete cds. // gb // 11 // --- /// At4g16430 // 68417.t02345 basic helix-loop-helix (bHLH) family protein contains Pfam profile: PF00010 helix-loop-helix DNA-binding domain // tigr // 11 // --- /// AT4G16430.1 // | Symbo…	6.93117	6.86376	6.93416	6.79366	6.96348	6.90394	6.90123	6.87826	6.94573	6.83795	6.87228	6.86903	7.22543	7.19282	7.13772	7.05015	7.00073	6.92118	P	P	P	P	P	P	P	P	P	P	P	P	P	P	P	P	P	P	0.275626
245272_at	At4g17250	hypothetical protein ; supported by cDNA: gi_16323154_gb_AY057681.1_	At4g17250	Q93ZA8	---	AT4G17250	0010286 // heat acclimation // inferred from expression pattern	---	---	---	---	At4g17250 // 68417.t02442 expressed protein // tigr // 11 // --- /// AT4G17250.1 // | Symbols: | unknown protein | chr4:9671051-9673417 FORWARD // tair // 10 // --- /// AY057681 // Arabidopsis thaliana AT4g17250/dl4660w mRNA, complete cds. // gb // 9 // --- /// AY143931 // Arabidopsis thaliana At4g17250/dl4660w mRNA, complete cds. // gb // 9 // --- /// NM_117831 // Arabidopsis thaliana unknown pr…	4.56829	4.69266	4.72532	4.8729	4.87463	4.76975	4.79845	4.6386	4.70273	4.83308	4.91897	4.93334	4.94993	4.72075	4.67532	4.64353	4.80622	4.68289	P	A	P	P	P	A	P	A	A	M	P	P	A	P	A	P	P	A	0.119917
245273_at	At4g14950	hypothetical protein ; supported by cDNA: gi_16604570_gb_AY059730.1_	At4g14950	Q3EA25 /// Q3EA26 /// Q5XF36 /// Q93YX1	---	AT4G14950	---	0005783 // endoplasmic reticulum // inferred from direct assay	---	---	---	At4g14950 // 68417.t02167 expressed protein // tigr // 10 // --- /// AT4G14950.1 // | Symbols: | unknown protein | chr4:8545171-8548055 FORWARD // tair // 11 // --- /// AT4G14950.2 // | Symbols: | unknown protein | chr4:8545172-8548054 FORWARD // tair // 10 // --- /// AT4G14950.3 // | Symbols: | unknown protein | chr4:8545172-8548054 FORWARD // tair // 11 // --- /// AY059730 // Arabidopsis thalia…	6.65427	6.44224	6.53265	6.61055	6.55631	6.66642	6.87486	6.78121	6.72105	6.64883	6.83958	6.78422	6.73406	6.69912	6.85953	6.82594	6.74673	6.73536	P	P	P	P	P	M	P	P	P	P	P	P	P	P	P	P	P	P	0.221186
245274_at	At4g14360	ankyrin like protein ; supported by cDNA: gi_16604604_gb_AY059747.1_	At4g14360	A0ME30 /// Q1G385 /// Q93YV7	---	AT4G14360	---	0000139 // Golgi membrane // inferred from electronic annotation /// 0005794 // Golgi apparatus // inferred from direct assay /// 0005794 // Golgi apparatus // inferred from electronic annotation /// 0016020 // membrane // inferred from electronic annotation /// 0016021 // integral to membrane // inferred from electronic annotation	0008168 // methyltransferase activity // inferred from electronic annotation /// 0016740 // transferase activity // inferred from electronic annotation	---	---	At4g14360 // 68417.t02094 dehydration-responsive protein-related similar to early-responsive to dehydration stress ERD3 protein [Arabidopsis thaliana] GI:15320410; contains Pfam profile PF03141: Putative methyltransferase // tigr // 11 // --- /// AT4G14360.1 // | Symbols: | dehydration-responsive protein-related | chr4:8267660-8271121 REVERSE // tair // 11 // --- /// AT4G14360.2 // | Symbols: | d…	8.61261	8.53843	8.50145	8.48959	8.60863	8.60872	8.82388	8.72069	8.786	8.69328	8.67055	8.71904	8.66135	8.54903	8.64771	8.55692	8.62967	8.6235	P	P	P	P	P	P	P	P	P	P	P	P	P	P	P	P	P	P	0.0685322
245275_at	At4g15210	beta-amylase ; supported by cDNA: gi_166601_gb_M73467.1_ATHAMYB	At4g15210	P25853	EC:3.2.1.2	AT4G15210	0000272 // polysaccharide catabolic process // inferred from electronic annotation /// 0005975 // carbohydrate metabolic process // inferred from electronic annotation /// 0005983 // starch catabolic process // inferred from direct assay /// 0008152 // metabolic process // inferred from electronic annotation /// 0080027 // response to herbivore // inferred from expression pattern	0005576 // extracellular region // inferred from electronic annotation /// 0012505 // endomembrane system // inferred from electronic annotation	0003824 // catalytic activity // inferred from electronic annotation /// 0016161 // beta-amylase activity // inferred from direct assay /// 0016161 // beta-amylase activity // inferred from sequence or structural similarity /// 0016161 // beta-amylase activity // inferred from electronic annotation /// 0016787 // hydrolase activity // inferred from electronic annotation /// 0016798 // hydrolase a…	---	---	AF424573 // Arabidopsis thaliana unknown protein mRNA, complete cds. // gb // 11 // --- /// AK226353 // Arabidopsis thaliana mRNA for beta-amylase, complete cds, clone: RAFL05-16-L21. // gb // 11 // --- /// AK316869 // Arabidopsis thaliana AT4G15210 mRNA, complete cds, clone: RAFL09-10-K11. // gb // 9 // --- /// At4g15210 // 68417.t02197 beta-amylase (BMY1) / 1,4-alpha-D-glucan maltohydrolase ide…	3.44092	3.50896	3.87773	3.48259	4.00154	3.95742	4.82846	4.11349	4.26744	4.38135	4.16375	4.87357	4.39452	5.55957	4.40559	5.1248	5.63667	5.51977	A	A	A	A	A	A	P	M	A	A	A	P	P	P	A	P	P	P	1.17736
245276_at	At4g16780	DNA-binding homeotic protein Athb-2 ; supported by cDNA: gi_166751_gb_M90394.1_ATHHOMEOA	At4g16780	Q05466 /// Q05480	---	AT4G16780	0006350 // transcription // inferred from electronic annotation /// 0006355 // regulation of transcription, DNA-dependent // inferred from sequence or structural similarity /// 0006355 // regulation of transcription, DNA-dependent // inferred from electronic annotation /// 0007275 // multicellular organismal development // inferred from electronic annotation /// 0008283 // cell proliferation // i…	0005634 // nucleus // inferred from direct assay /// 0005634 // nucleus // inferred from sequence or structural similarity /// 0005634 // nucleus // inferred from electronic annotation	0003677 // DNA binding // inferred from sequence or structural similarity /// 0003677 // DNA binding // inferred from electronic annotation /// 0003700 // transcription factor activity // inferred from sequence or structural similarity /// 0003700 // transcription factor activity // inferred from electronic annotation /// 0016563 // transcription activator activity // inferred from electronic ann…	---	---	AF375453 // Arabidopsis thaliana AT4g16780/dl4415w mRNA, complete cds. // gb // 11 // --- /// At4g16780 // 68417.t02389 homeobox-leucine zipper protein 4 (HAT4) / HD-ZIP protein 4 SP|Q05466|HAT4_ARATH Homeobox-leucine zipper protein HAT4 (HD-ZIP protein 4) (SP:Q05466) [Arabidopsis thaliana] (HD-ZIP homeotic protein Athb-2 // tigr // 11 // --- /// AT4G16780.1 // | Symbols: ATHB-2, HAT4, ATHB2 | AT…	5.55614	5.70533	5.72005	5.65481	5.72197	5.59966	5.74516	5.59581	5.64385	5.63993	5.59648	5.52379	5.61579	5.73574	5.63794	5.55813	5.78511	5.63959	A	A	A	M	A	A	A	A	A	A	A	A	A	A	A	A	A	A	0.00264868
245277_at	At4g15550	glucosyltransferase like protein ; supported by cDNA: gi_2149126_gb_U81293.1_ATU81293	At4g15550	O04930 /// Q93Z19	---	AT4G15550	0008152 // metabolic process // inferred from electronic annotation	0009507 // chloroplast // inferred from electronic annotation	0008194 // UDP-glycosyltransferase activity // inferred from sequence or structural similarity /// 0016740 // transferase activity // inferred from electronic annotation /// 0016757 // transferase activity, transferring glycosyl groups // inferred from sequence or structural similarity /// 0016757 // transferase activity, transferring glycosyl groups // inferred from electronic annotation /// 001…	---	---	At4g15550 // 68417.t02239 UDP-glucose:indole-3-acetate beta-D-glucosyltransferase (IAGLU) identical to UDP-glucose:indole-3-acetate beta-D-glucosyltransferase (iaglu) GI:2149126 from [Arabidopsis thaliana] // tigr // 11 // --- /// AT4G15550.1 // | Symbols: IAGLU | IAGLU (INDOLE-3-ACETATE BETA-D-GLUCOSYLTRANSFERASE); UDP-glycosyltransferase/ transferase, transferring glycosyl groups | chr4:8877590…	7.40685	7.31004	7.44546	8.15763	8.25547	8.04468	8.25132	8.12675	8.29127	8.92262	9.105	8.9914	7.31151	7.15196	7.00127	8.11819	7.74672	7.9886	P	P	P	P	P	P	P	P	P	P	P	P	P	P	P	P	P	P	-0.232533
245278_at	At4g17730	syntaxin ; supported by cDNA: gi_2149379_gb_U85036.1_ATU85036	At4g17730	A8MS65 /// O04378	---	AT4G17730	0006810 // transport // inferred from electronic annotation /// 0006886 // intracellular protein transport // traceable author statement /// 0006886 // intracellular protein transport // inferred from electronic annotation /// 0006944 // cellular membrane fusion // traceable author statement /// 0015031 // protein transport // inferred from electronic annotation /// 0016192 // vesicle-mediated tr…	0005886 // plasma membrane // inferred from direct assay /// 0016020 // membrane // inferred from electronic annotation /// 0016021 // integral to membrane // inferred from electronic annotation	0005484 // SNAP receptor activity // traceable author statement /// 0005484 // SNAP receptor activity // inferred from electronic annotation /// 0005515 // protein binding // inferred from electronic annotation	---	---	AK316791 // Arabidopsis thaliana AT4G17730 mRNA, complete cds, clone: RAFL07-36-K08. // gb // 11 // --- /// At4g17730 // 68417.t02494 syntaxin 23 (SYP23) / PEP12-like protein identical to SP|O04378 Syntaxin 23 (AtSYP23) (AtPLP) (AtPEP12-like protein) {Arabidopsis thaliana} // tigr // 10 // --- /// AT4G17730.1 // | Symbols: SYP23, ATSYP23 | SYP23 (SYNTAXIN OF PLANTS 23); SNAP receptor | chr4:98651…	8.21808	8.3672	8.1572	8.08294	7.95562	8.10793	7.93323	8.15346	8.04894	7.94483	8.0287	7.87568	8.00151	8.01832	7.88082	7.78203	7.73694	7.77599	P	P	P	P	P	P	P	P	P	P	P	P	P	P	P	P	P	P	-0.280611
245279_at	At4g17270	putative protein ; supported by cDNA: gi_14190518_gb_AF380659.1_AF380659	At4g17270	Q9M0M4	---	AT4G17270	---	0005886 // plasma membrane // inferred from direct assay	0005488 // binding // inferred from electronic annotation	---	---	AF380659 // Arabidopsis thaliana AT4g17270/dl4670w mRNA, complete cds. // gb // 11 // --- /// At4g17270 // 68417.t02444 Mo25 family protein similar to MO25 protein (early mouse development protein family) [Mouse] SWISS-PROT:Q06138 // tigr // 10 // --- /// AT4G17270.1 // | Symbols: | Mo25 family protein | chr4:9676127-9678777 FORWARD // tair // 11 // --- /// AY055792 // Arabidopsis thaliana AT4g17…	7.70973	7.73703	7.69626	7.6302	7.69101	7.6481	7.5625	7.64526	7.59103	7.73665	7.77843	7.57873	7.74992	7.68214	7.73755	7.58335	7.64247	7.67606	P	P	P	P	P	P	P	P	P	P	P	P	P	P	P	P	P	P	0.00886806
245280_at	At4g16845	Expressed protein ; supported by cDNA: gi_14334421_gb_AY034902.1_	At4g16845	Q3E6U1 /// Q8W5B1	---	AT4G16845	0006349 // regulation of gene expression by genetic imprinting // inferred from mutant phenotype /// 0006350 // transcription // inferred from electronic annotation /// 0009409 // response to cold // inferred from expression pattern /// 0010048 // vernalization response // inferred from mutant phenotype /// 0045449 // regulation of transcription // inferred from electronic annotation	0005622 // intracellular // inferred from electronic annotation /// 0005634 // nucleus // inferred from expression pattern /// 0005634 // nucleus // inferred from electronic annotation	0003700 // transcription factor activity // inferred from sequence or structural similarity /// 0008270 // zinc ion binding // inferred from electronic annotation /// 0046872 // metal ion binding // inferred from electronic annotation	---	---	At4g16845 // 68417.t02397 vernalization 2 protein (VRN2) identical to vernalization 2 protein [Arabidopsis thaliana] gi|16945788|gb|AAL32135 // tigr // 10 // --- /// AT4G16845.1 // | Symbols: VRN2 | VRN2 (REDUCED VERNALIZATION RESPONSE 2); transcription factor | chr4:9476143-9479878 FORWARD // tair // 11 // --- /// AT4G16845.2 // | Symbols: VRN2 | VRN2 (REDUCED VERNALIZATION RESPONSE 2); transcri…	6.65374	6.68338	6.70687	6.7292	6.66246	6.72576	6.83059	6.70588	6.80194	6.75518	6.74037	6.701	6.92644	6.64709	6.67331	6.80479	6.78318	6.82995	P	P	P	P	P	P	P	P	P	P	P	P	P	P	P	P	P	P	0.0676164
245281_at	At4g15560	DEF (CLA1) protein ; supported by cDNA: gi_14334451_gb_AY034917.1_	At4g15560	Q38854 /// Q944G7 /// Q94CE7	EC:2.2.1.7	AT4G15560	0008152 // metabolic process // inferred from electronic annotation /// 0008299 // isoprenoid biosynthetic process // inferred from electronic annotation /// 0009228 // thiamin biosynthetic process // inferred from electronic annotation /// 0015995 // chlorophyll biosynthetic process // inferred from mutant phenotype /// 0016114 // terpenoid biosynthetic process // inferred from electronic annota…	0009507 // chloroplast // inferred from direct assay /// 0009507 // chloroplast // inferred from electronic annotation /// 0009536 // plastid // inferred from electronic annotation	0003824 // catalytic activity // inferred from electronic annotation /// 0008661 // 1-deoxy-D-xylulose-5-phosphate synthase activity // inferred from direct assay /// 0008661 // 1-deoxy-D-xylulose-5-phosphate synthase activity // inferred from electronic annotation /// 0016624 // oxidoreductase activity, acting on the aldehyde or oxo group of donors, disulfide as acceptor // inferred from electro…	---	---	AF428463 // Arabidopsis thaliana AT4g15560/dl3821w mRNA, complete cds. // gb // 11 // --- /// At4g15560 // 68417.t02240 1-deoxy-D-xylulose 5-phosphate synthase, putative / 1-deoxyxylulose-5-phosphate synthase, putative / DXP-synthase, putative (DEF) (CLA1) identical to SP|Q38854 Probable 1-deoxy-D-xylulose 5-phosphate synthase, chloroplast precursor (EC 4.1.3.37) (1-deoxyxylulose-5-phosphate synt…	10.1003	10.0963	10.1072	10.0926	10.2444	10.2281	10.3785	10.3235	10.3606	10.2935	10.4348	10.2882	10.3053	10.1922	10.3071	10.2491	10.3051	10.2705	P	P	P	P	P	P	P	P	P	P	P	P	P	P	P	P	P	P	0.16694
245282_at	At4g14990	hypothetical protein ; supported by cDNA: gi_14334731_gb_AY035039.1_	At4g14990	Q0WLS5 /// Q94C98	---	AT4G14990	---	---	---	---	---	At4g14990 // 68417.t02172 expressed protein // tigr // 11 // --- /// AT4G14990.1 // | Symbols: | unknown protein | chr4:8565622-8569814 REVERSE // tair // 11 // --- /// AY035039 // Arabidopsis thaliana unknown protein (At4g14990) mRNA, complete cds. // gb // 11 // --- /// NM_117586 // Arabidopsis thaliana unknown protein (AT4G14990) mRNA, complete cds. // refseq // 11 // ---	7.60224	7.49708	7.41001	7.46569	7.43539	7.60771	7.50889	7.47682	7.55532	7.43664	7.59537	7.55646	7.63698	7.58741	7.66791	7.47454	7.44709	7.53543	P	P	P	P	P	P	P	P	P	P	P	P	P	P	P	P	P	P	0.127655
245283_at	At4g13980	Expressed protein ; supported by cDNA: gi_14517386_gb_AY039528.1_	At4g13980	Q94BZ5	---	AT4G13980	0006350 // transcription // inferred from electronic annotation /// 0006355 // regulation of transcription, DNA-dependent // inferred from electronic annotation /// 0006950 // response to stress // inferred from electronic annotation /// 0045449 // regulation of transcription // inferred from electronic annotation	0005634 // nucleus // inferred from electronic annotation /// 0005737 // cytoplasm // inferred from electronic annotation	0003677 // DNA binding // inferred from sequence or structural similarity /// 0003677 // DNA binding // inferred from electronic annotation /// 0003700 // transcription factor activity // inferred from sequence or structural similarity /// 0003700 // transcription factor activity // inferred from electronic annotation /// 0043565 // sequence-specific DNA binding // inferred from electronic annota…	---	---	At4g13980 // 68417.t02049 heat shock transcription factor family protein contains Pfam profile: PF00447 HSF-type DNA-binding domain // tigr // 11 // --- /// AT4G13980.1 // | Symbols: AT-HSFA5, HSFA5 | AT-HSFA5; DNA binding / transcription factor | chr4:8076980-8079314 REVERSE // tair // 11 // --- /// AY039528 // Arabidopsis thaliana AT4g13980/dl3030c mRNA, complete cds. // gb // 11 // --- /// BT0…	5.50081	5.52431	5.53289	5.55881	5.43229	5.48433	5.50635	5.37683	5.49953	5.28686	5.32804	5.33804	5.66817	5.55471	5.53111	5.57597	5.46455	5.54009	P	P	P	P	P	P	P	P	P	P	P	P	P	P	P	P	P	P	0.0653277
245284_at	At4g14210	phytoene dehydrogenase precursor (phytoene desaturase) ; supported by cDNA: gi_14532765_gb_AY040007.1_	At4g14210	Q07356 /// Q3EA34 /// Q93ZB4	---	AT4G14210	0016117 // carotenoid biosynthetic process // inferred from direct assay /// 0016117 // carotenoid biosynthetic process // inferred from electronic annotation /// 0016120 // carotene biosynthetic process // inferred from direct assay /// 0055114 // oxidation reduction // inferred from electronic annotation	0009507 // chloroplast // inferred from direct assay /// 0009507 // chloroplast // traceable author statement /// 0009507 // chloroplast // inferred from electronic annotation /// 0009509 // chromoplast // inferred from electronic annotation /// 0009536 // plastid // inferred from electronic annotation /// 0009941 // chloroplast envelope // inferred from direct assay	0016166 // phytoene dehydrogenase activity // inferred from direct assay /// 0016491 // oxidoreductase activity // inferred from electronic annotation /// 0016705 // oxidoreductase activity, acting on paired donors, with incorporation or reduction of molecular oxygen // inferred from electronic annotation	---	IPR002922 // Thiamine biosynthesis Thi4 protein // 2.0E-4 /// IPR013027 // FAD-dependent pyridine nucleotide-disulphide oxidoreductase // 4.5E-6	AF360196 // Arabidopsis thaliana putative phytoene dehydrogenase precursor (At4g14210) mRNA, complete cds. // gb // 11 // --- /// At4g14210 // 68417.t02077 phytoene dehydrogenase, chloroplast / phytoene desaturase (PDS) identical to SP|Q07356 Phytoene dehydrogenase, chloroplast precursor (EC 1.14.99.-) (Phytoene desaturase){Arabidopsis thaliana}; high similarity to phytoene desaturase [Lycopersic…	9.51891	9.47255	9.50139	9.59487	9.54807	9.54142	9.45075	9.51698	9.45472	9.58125	9.57435	9.48813	9.39394	9.2734	9.38859	9.52621	9.45721	9.41851	P	P	P	P	P	P	P	P	P	P	P	P	P	P	P	P	P	P	-0.145641
245285_s_at	At4g14040	selenium-binding protein like ; supported by cDNA: gi_14532843_gb_AY040046.1_	At4g14040	O23264 /// Q42178 /// Q42227 /// Q8L7F3 /// Q93WN0 /// Q93WU0 /// Q9ASS5	---	AT4G14030 /// AT4G14040	0000103 // sulfate assimilation // inferred from expression pattern /// 0010197 // polar nucleus fusion // inferred from mutant phenotype /// 0042542 // response to hydrogen peroxide // inferred from direct assay /// 0046686 // response to cadmium ion // inferred from expression pattern /// 0046686 // response to cadmium ion // inferred from direct assay /// 0071291 // cellular response to seleni…	---	0008430 // selenium binding // inferred from electronic annotation /// 0008430 // selenium binding // inferred from sequence or structural similarity	---	---	AF367311 // Arabidopsis thaliana AT4g14040/dl3061c mRNA, complete cds. // gb // 11 // --- /// AF370130 // Arabidopsis thaliana putative selenium-binding protein (At4g14040) mRNA, complete cds. // gb // 11 // --- /// At4g14030 // 68417.t02055 selenium-binding protein, putative contains Pfam profile PF05694: 56kDa selenium binding protein (SBP56); identical to Putative selenium-binding protein (Swi…	9.40085	9.50805	9.5317	9.4546	9.42629	9.28486	9.54693	9.74494	9.69727	9.96826	9.88208	9.86323	9.25772	9.26558	9.59111	9.87315	9.75303	9.84732	P	P	P	P	P	P	P	P	P	P	P	P	P	P	P	P	P	P	-0.108732
[truncated: 22,425 more rows]
[truncated: 13 more columns]
