# Supplementary material for: Effects of Combined Low Glutathione with Mild Oxidative and Low Phosphorus Stress on the Metabolism of Arabidopsis thaliana
Source: Front Plant Sci. 2017 Aug 28;8:1464. doi: 10.3389/fpls.2017.01464 (PMC5581396; doi:10.3389/fpls.2017.01464)
Supplement: Supplementary file 5 [file Data_Sheet_4.XLS]

## Sheet: Checklist_GC
Supplemental Table S4A. Reporting metabolite data by GC-TOF/MS in this study.
Level	Aspect	Information	Fill in
general aspect	Type of metabolome analysis	targeted metabolite analysis	FALSE
		non-targeted metabolite class scale profiling	FALSE
		non-targeted metabolome scale profiling	TRUE
		non-targeted finger printing of mass features	FALSE
	Type of quantification	absolute or quantification	Relative quantification
	Type of reference samples	chemcially defined	standard reference compounds aquired in chemical companies
		biologically defined	-
	Type of replication	analytical (same analytical sample preparation)	1
		technological (same biological preparation)	8
		biological (same experimental condition)	8
		full experiment	72
	Type of technology	reference publication	Kusano et al. (2007)
	Sample preparation	method of sample preparation	chemical derivatized
		method of chromatography/separation	Kusano et al. (2007)
		method of ionization	Ions were generated by a 70-eV electron beam at an ionization current of 2.0 mA
		method of detection	electron impact ionization
metabolite/mass feature	Metabolite	metabolite name	see the sheet Supplemental Table 1B "Overview_GC"
		metabolite sum formula	see the sheet Supplemental Table 1B "Overview_GC"
		metabolite structure and public source of metabolite identifier	Metabolites were annotated and identified in comparison to mass spectral libraries of authentic standards by NIST05, GMD (Kopka et al., 2005; Schauer et al., 2005), and our in-house dataset.
	Identification	identification process	manually supervized with HAD and RDA (Jonsson et al. 2006)
		by authentic mass isotopomer added to one or all biological sample(s)	FALSE
		by authentic reference compound within a co-processed reference mixture	FALSE
		by authentic reference compound previously mapped to the analytical system	TRUE
		reference library	Metabolites were annotated and identified in comparison to mass spectral libraries of authentic standards by NIST05, GMD (Kopka et al., 2005; Schauer et al., 2005), and our in-house dataset.
		type of mass spectrum
		by match of molecular mass (single mass fragment)	specify single mass (with technology dependent accuracy)
		by match of fragments	YES
		by match of fragmentation pattern	YES
		by match of mass spectrum to reference library	Mass spectral matching thresholds were: Match > 850 and RI-deviation < 1.0%
		type of retention index	Kovats
		by match of retention time (index) to reference library	alkane
	Quantification	type of quantification	relative quantification by internal standard
	Validity testing	Recovery testing (chemical analog)	not performed
		Recovery testing (internally added mass isotopomer)	not performed
		Recovery testing (mixture of most divergent samples from the experiment)	not performed
		Test for linear range	not performed
		Limit of quantification (LOQ)	not performed
		Limit of detection (LOD)	not performed

## Sheet: Overview_GC
Supplemental Table S4B. Fukushima et al.
	A	B	C	D	E	F	G	H
1
2	Experiment title: The Integrative Omics Approach Uncovers Metabolic and Transcriptional Network Reprogramming in a Glutathione-Independent Manner under Mild Oxidative- and Low Phosphorus Stress in Arabidopsis
3	Organism/Plant species: Arabidopsis thaliana
4	Organ/tissue: aerial parts
5	Analytical tool: GC-TOF/MS
6
20	Identification level (A; B; C; D)- (A) standard or NMR; (B) MS/MS; (C) MSE; (D) MS only
21
22	Peak no.	Ret. Time Index	Putative metabolite name (Derivative)	Coresponding Metabolite in Literature	Metabolite Class	Species detected before	References	Identification level (A-D)
23	1	959.2	Tris(trimethylsilyl)borate	Tris(trimethylsilyl)borate	column breed	Arabidopsis	Kusano et al. (2007)	A
24	2	1037.1	Tetrasiloxane, decamethyl-	decamethyl-Tetrasiloxane	column breed	Arabidopsis	Kusano et al. (2007)	A
25	3	1045.3	Lactic acid, DL- (2TMS)	Lactic acid	Acid (Hydroxy)	Arabidopsis	Kusano et al. (2007)	A
26	4	1094	Alanine (2TMS)	Alanine	Amino acid	Arabidopsis	Kusano et al. (2007)	A
27	5	1113.6	Hydroxylamine (3TMS)	Hydroxylamine	Amine (Hydroxy)	Arabidopsis	Kusano et al. (2007)	A
28	6	1133.4	Dihydrouracil[2TMS]	Dihydrouracil	Pyrimidine	Arabidopsis	Kusano et al. (2007)	A
29	7	1156.7	Pentasiloxane, dodecamethyl-	dodecamethyl-Pentasiloxane	column breed	Arabidopsis	Kusano et al. (2007)	A
30	8	1207.6	Valine, DL- (2TMS)	Valine	Amino acid	Arabidopsis	Kusano et al. (2007)	A
31	9	1234.2	Urea (2TMS)	Urea	Amide	Arabidopsis	Kusano et al. (2007)	A
32	10	1261.4	Phosphoric acid (3TMS)	Phosphoric acid	Acid (Phosphate)	Arabidopsis	Kusano et al. (2007)	A
33	11	1285.8	Isoleucine (2TMS)	Isoleucine	Amino acid	Arabidopsis	Kusano et al. (2007)	A
34	12	1301.4	Glycine (3TMS)	Glycine	Amino acid	Arabidopsis	Kusano et al. (2007)	A
35	13	1315.7	Glyceric acid, DL- (3TMS)	Glyceric acid	Organic acid	Arabidopsis	Kusano et al. (2007)	A
36	14	1339.8	Fumaric acid (2TMS)	Fumaric acid	Organic acid	Arabidopsis	Kusano et al. (2007)	A
37	15	1347.5	Serine, DL- (3TMS)	Serine	Amino acid	Arabidopsis	Kusano et al. (2007)	A
38	16	1369.8	Threonic acid-1,4-lactone (2TMS)	Threonic acid-1,4-lactone	Acid (Hydroxy, lactone)	Arabidopsis	Kusano et al. (2007)	A
39	17	1373	Threonine, DL- (3TMS)	Threonine	Amino acid	Arabidopsis	Kusano et al. (2007)	A
40	18	1421.7	Alanine, beta- (3TMS)	beta-Alanine	Amino acid	Arabidopsis	Kusano et al. (2007)	A
41	19	1451.6	Piperidin-2-one, 3-amino- (2TMS)	3-amino-Piperidin-2-one	Acid (Amino, lactam)	Arabidopsis	Kusano et al. (2007)	A
42	20	1472	Malic acid, DL- (3TMS)	Malic acid	Tricarboxylic acid	Arabidopsis	Kusano et al. (2007)	A
43	21	1538.4	Threonic acid (4TMS)	Threonic acid	Acid (Hydroxy)	Arabidopsis	Kusano et al. (2007)	A
44	22	1601.7	Ornithine, L- (3TMS)	Ornithine	Amine (Poly)	Arabidopsis	Kusano et al. (2007)	A
45	23	1633.2	Xylose, D- (1MEOX) (4TMS)	Xylose	Sugar	Arabidopsis	Kusano et al. (2007)	A
46	24	1640.5	Arabinose, D- (1MEOX) (4TMS)	Arabinose	Sugar	Arabidopsis	Kusano et al. (2007)	A
47	25	1657.3	Asparagine, DL- (3TMS)	Asparagine	Amino acid	Arabidopsis	Kusano et al. (2007)	A
48	26	1691.9	1,3-Diphenyltetramethyldisiloxane	1,3-Diphenyltetramethyldisiloxane	column breed	Arabidopsis	Kusano et al. (2007)	A
49	27	1739.3	Glycerol-3-phosphate, DL- (4TMS)	Glycerol-3-phosphate	Alcohol (Phosphate)	Arabidopsis	Kusano et al. (2007)	A
50	28	1713.8	Glutamine, DL- (3TMS)	Glutamine	Amino acid	Arabidopsis	Kusano et al. (2007)	A
51	29	1799.1	Citric acid (4TMS)	Citric acid	Organic acid	Arabidopsis	Kusano et al. (2007)	A
52	30	1840.8	Dehydroascorbic acid dimer (TMS)	Dehydroascorbic acid dimer	Acid (Hydroxy)	Arabidopsis	Kusano et al. (2007)	A
53	31	1851.4	Fructose, D- (1MEOX) (5TMS)	Fructose	Sugar	Arabidopsis	Kusano et al. (2007)	A
54	32	1911.6	Lysine (4TMS)	Lysine	Amino acid	Arabidopsis	Kusano et al. (2007)	A
55	33	1980.4	Galactonic acid (6TMS)	Galactonic acid	Acid (Hexonic)	Arabidopsis	Kusano et al. (2007)	A
56	34	1997.6	Gluconic acid (6TMS)	Gluconic acid	Acid (Hexonic)	Arabidopsis	Kusano et al. (2007)	A
57	35	2082.3	Inositol, myo- (6TMS)	myo-Inositol	Polyol	Arabidopsis	Kusano et al. (2007)	A
58	36	2207.8	Octadecadienoic acid, 9,12-(Z,Z)-, n- (1TMS)	9,12-(Z,Z)-, n-Octadecadienoic acid	Acid (Fatty acid methyl ester)	Arabidopsis	Kusano et al. (2007)	A
59	37	2215.9	Octadecatrienoic acid, 9,12,15-(Z,Z,Z)-, n- (1TMS)	9,12,15-(Z,Z,Z)-, n-Octadecatrienoic acid	Acid (Fatty acid methyl ester)	Arabidopsis	Kusano et al. (2007)	A
60	38	2236.1	Octadecanoic acid, n- (1TMS)	n-Octadecanoic acid	Acid (Fatty acid methyl ester)	Arabidopsis	Kusano et al. (2007)	A
61	39	2237.9	Sinapic acid, trans- (2TMS)	trans-Sinapic acid	Acid (Phenylpropanoic)	Arabidopsis	Kusano et al. (2007)	A
62	40	2253.5	Spermidine (5TMS)	Spermidine	Amine (Poly)	Arabidopsis	Kusano et al. (2007)	A
63	41	2280.6	Fructose-6-phosphate (1MEOX) (6TMS)	Fructose-6-phosphate	Sugar (Phosphate)	Arabidopsis	Kusano et al. (2007)	A
64	42	2288.2	Glucose-6-phosphate (1MEOX) (6TMS)	Glucose-6-phosphate	Sugar (Phosphate)	Arabidopsis	Kusano et al. (2007)	A
65	43	2402.2	Inositol-1-phosphate, myo- (7TMS)	myo-Inositol-1-phosphate	Polyol (Inositol, Phosphate)	Arabidopsis	Kusano et al. (2007)	A
66	44	2563.6	Nicotianamine (4TMS)	Nicotianamine	Others	Arabidopsis	Kusano et al. (2007)	A
67	45	2725.2	Trehalose, alpha,alpha'-, D- (8TMS)	Trehalose	Sugar	Arabidopsis	Kusano et al. (2007)	A
68	46	2738	Maltose, D- (1MEOX) (8TMS)	Maltose	Sugar	Arabidopsis	Kusano et al. (2007)	A
69	47	3153.9	Tocopherol, alpha- (1TMS)	alpha-Tocopherol	Terpenoid	Arabidopsis	Kusano et al. (2007)	A
70	48	3298.6	Campesterol (1TMS)	Campesterol	Terpenoid (Sterols)	Arabidopsis	Kusano et al. (2007)	A
71	49	3364.2	Raffinose (11TMS)	Raffinose	Sugar	Arabidopsis	Kusano et al. (2007)	A
72	50	3379.8	Sitosterol, beta- (1TMS)	beta-Sitosterol	Terpenoid (Sterols)	Arabidopsis	Kusano et al. (2007)	A
73	51	RI:1191-1199	Proline	Proline	Amino acid	Arabidopsis	Kusano et al. (2007)	A
74	52	RI:1416-1426	Pyroglutamate	Pyroglutamate	Amino acid	Arabidopsis	Kusano et al. (2007)	A
75	53	RI:1501-1509	Glutamate	Glutamate	Amino acid	Arabidopsis	Kusano et al. (2007)	A
76	54	-	Glucose	Glucose	Sugar	Arabidopsis	Kusano et al. (2007)	A
77	55	RI:2506-2525	Sucrose	Sucrose	Sugar	Arabidopsis	Kusano et al. (2007)	A
78	56	RI:1635-1644	Putrescine	Putrescine	Amine (Poly)	Arabidopsis	Kusano et al. (2007)	A
79	57	RI:1934-1946	Hexadecanoate	Hexadecanoate	Acid (Fatty acid methyl ester)	Arabidopsis	Kusano et al. (2007)	A
80	58	RI:1402-1410	Aspartate	Aspartate	Amino acid	Arabidopsis	Kusano et al. (2007)	A
81	59	RI:2114-2124	Tryptophan	Tryptophan	Amino acid	Arabidopsis	Kusano et al. (2007)	A
82	60	RI:2864-2883	Galactinol	Galactinol	Conjugate (Hexosyl, Inositol)	Arabidopsis	Kusano et al. (2007)	A
83	61	RI:1198-1210	Succinate	Succinate	Tricarboxylic acid	Arabidopsis	Kusano et al. (2007)	A
84	62	RI:1167-1172	Leucine	Leucine	Amino acid	Arabidopsis	Kusano et al. (2007)	A
85	63	RI:1423-1429	4-Amino-butyrate	4-Amino-butyrate	Amino acid	Arabidopsis	Kusano et al. (2007)	A
86	64	RI:1456-1463	2-Oxo-glutarate	2-Oxo-glutarate	Tricarboxylic acid	Arabidopsis	Kusano et al. (2007)	A
87	65	RI:1523-1530	Phenylalanine	Phenylalanine	Amino acid	Arabidopsis	Kusano et al. (2007)	A
88	66	RI:1681-1689	Shikimate	Shikimate	Acid (Hydroxy)	Arabidopsis	Kusano et al. (2007)	A
89	67	RI:1828-1836	Tyrosine	Tyrosine	Amino acid	Arabidopsis	Kusano et al. (2007)	A
90	68	RI:1738-1746	Dehydroascorbate	Dehydroascorbate	Acid (Hydroxy)	Arabidopsis	Kusano et al. (2007)	A
91	69	1330.7	M000000_A136002-101_MST_1337.3_EIQTMS_	unknown	unknown
92	70	1416.1	M000000_A144005-101_CONT_1442.5_EITTMS_	unknown	unknown
93	71	1455	M000000_A143003-101_CONT-MST_1434.9_EITTMS_	unknown	unknown
94	72	1461	M000000_A148006-101_MST_1480.5_EITTMS_	unknown	unknown
95	73	1465.6	M000000_A148002-101_MST_1478.4_EIQTMS_	unknown	unknown
96	74	1498.5	M000000_A151002-101_MST_1509.5_EITTMS_	unknown	unknown
97	75	1549.8	M000013_A157008-101_MST_1566.3_EISTR_	unknown	unknown
98	76	1647	M000000_A171003-101_MST_1705.1_EITTMS_	unknown	unknown
99	77	1680.2	M000000_A168011-101_MST_1688.6_EIQTMS_	unknown	unknown
100	78	1725.2	M000000_A174001-101_MST_1744.8_EITTMS_	unknown	unknown
101	79	1748.9	M000000_A177004-101_MST_1770.9_EITTMS_	unknown	unknown
102	80	1911.1	M000000_A194007-101_MST_1940.3_EIQTMS_	unknown	unknown
103	81	1938.9	M000000_A196004-101_MST_1956.6_EITTMS_	unknown	unknown
104	82	1947	M000000_A197003-101_MST_1967.6_EITTMS_	unknown	unknown
105	83	2002.3	M000000_A203003-101_MST_2023.2_EITTMS_	unknown	unknown
106	84	2043.4	M000000_A206002-101_MST_2062.8_EITTMS_	unknown	unknown
107	85	2094.4	M000000_A211001-101_MST_2105.7_EITTMS_	unknown	unknown
108	86	2116.9	M000000_A213001-101_MST_2128.3_EITTMS_	unknown	unknown
109	87	2124.1	M000000_A211001-101_MST_2105.7_EITTMS_	unknown	unknown
110	88	2133	M000000_A203003-101_MST_2023.2_EITTMS_	unknown	unknown
111	89	2153	M000000_A217004-101_MST_2187.6_EIQTMS_	unknown	unknown
112	90	2159.7	M000000_A217004-101_MST_2174.6_EITTMS_	unknown	unknown
113	91	2194.2	M000000_A221004-101_MST_2214.3_EITTMS_	unknown	unknown
114	92	2202	M000000_A231002-101_MST_2301.7_EIGTMS_	unknown	unknown
115	93	2248.8	M000000_A227001-101_MST_2266.6_EITTMS_	unknown	unknown
116	94	2282.4	M000000_A231002-101_MST_2301.7_EIGTMS_	unknown	unknown
117	95	2310.5	M000000_A217004-101_MST_2174.6_EITTMS_	unknown	unknown
118	96	2337.1	M000000_A236001-101_MST_2360.7_EITTMS_	unknown	unknown
119	97	2352.7	M000000_A237002-101_MST_2370.2_EITTMS_	unknown	unknown
120	98	2367.2	M000000_A197003-101_MST_1967.6_EITTMS_	unknown	unknown
121	99	2375	M000000_A197003-101_MST_1967.6_EITTMS_	unknown	unknown
122	100	2453.4	M000000_A250001-101_MST_2495.5_EITTMS_	unknown	unknown
123	101	2471	M000000_A255001-101_MST_2551.2_EITTMS_	unknown	unknown
124	102	2503.3	M000000_A256004-101_MST_2565.3_EIQTMS_	unknown	unknown
125	103	2512.8	M000000_A255001-101_MST_2551.2_EITTMS_	unknown	unknown
126	104	2761.8	M000000_A278005-101_MST_2783.3_EIQTMS_	unknown	unknown
127	105	2973.3	M000000_A300001-101_MST_2996.4_EITTMS_	unknown	unknown
128	106	2976.7	M000000_A301003-101_MST_3008.8_EITTMS_	unknown	unknown
129	107	3081.9	M000000_A311002-101_MST_3110.4_EITTMS_	unknown	unknown
130	108	3110.7	M000000_A313001-101_MST_3139.9_EIQTMS_	unknown	unknown

## Sheet: Checklist_LC_2ndMet
Supplemental Table S4C. Reporting metabolite by LC-q-TOF/MS in this study.
Level			Aspect	Information		Fill in
general aspect
	Type of metabolome analysis			targeted metabolite analysis		TRUE
				non-targeted metabolite class scale profiling		FALSE
				non-targeted metabolome scale profiling		FALSE
				non-targeted finger printing of mass features		FALSE
	Type of quantification			absolute or quantification		Relative quantification
	Type of reference samples			chemically defined		standard reference compounds aquired in chemical companies
				biologically defined		-
	Type of replication			analytical (same analytical sample preparation)		1
				technological (same biological preparation)		8 (7 for cad2-1)
				biological (same experimental condition)		8 (7 for cad2-1)
				full experiment		71
	Type of technology			reference publication		Matsuda et al. (2009)/Nakabayashi et al. (2014)
	Sample preparation					chemical derivatized/no derivatization
				method of chromatography/separation		Matsuda et al. (2009)/Nakabayashi et al. (2014)
				method of ionization		an LC-MS system equipped with an electrospray ionization (ESI) interface (LC, Waters Acquity UPLC system; MS, Waters Xevo G2 Q-Tof)
				method of detection		electrospray ionization
metabolite/mass feature
	Metabolite			metabolite name		see the sheet "Overview_LC_2ndMet"
				metabolite sum formula		see the sheet "Overview_LC_2ndMet"
				metabolite structure and public source of metabolite identifier		Peak prediction and annotation in the data matrix by LC-q-TOF-MS we used KNApSAcK (Afendi et al., 2012), MASSBANK (Horai et al., 2010), and MS2T (Matsuda et al., 2009) databases
	Identification			identification process		manually supervized according to Matsuda et al. (2009) and Nakabayashi et al. (2014)
				reference library		Peak prediction and annotation in the data matrix by LC-q-TOF-MS we used KNApSAcK (Afendi et al., 2012), MASSBANK (Horai et al., 2010), and MS2T (Matsuda et al., 2009) databases
	Quantification			type of quantification		relative quantification by internal standard and sample fresh weight
	Validity testing			Recovery testing (chemical analog)		not performed
				Recovery testing (internally added mass isotopomer)		not performed
				Recovery testing (mixture of most divergent samples from the experiment)		not performed
				Test for linear range		not performed
				Limit of quantification (LOQ)		not performed
				Limit of detection (LOD)		not performed

## Sheet: Overview_LC_2ndMet
Supplemental Table S4D. Fukushima et al.
Experiment title:			The Integrative Omics Approach Uncovers Metabolic and Transcriptional Network Reprogramming in a Glutathione-Independent Manner under Mild Oxidative- and Low Phosphorus Stress in Arabidopsis
Organism/Plant species:			Arabidopsis thaliana
Organ/tissue:			aerial parts
Analytical tool:			LC-q-TOF/MS
Identification level (IL)(A; B; C; D)- (A) standard or NMR; (B) MS/MS; (C) MSE; (D) MS only
Peak no.	Mode	Time Expected (umin)	Tag Time Index	Time Deviation	Putative metabolite name	Corresponding Metabolite in Literature	Metabolite Class	m/z	Species detected before	Refs	IL
											(A-D)
1	Positive	741533			isonicotinic acid_1	Isonicotinic acid		124	Arabidopsis		C
2	Positive	844400			3-methylsulfinyl-n-propylglucosinolate[fragement]_3	3-MSOP	Methionine Glucosinolate	182	Arabidopsis	Hirai et al. (2007)	C
3	Positive	844400			3-methylsulfinyl-n-propylglucosinolate[fragement]_3	3-MSOP	Methionine Glucosinolate	344	Arabidopsis	Hirai et al. (2007)	C
4	Positive	852967			4-methylsulfinyl-n-butylglucosinolate[fragement]_3			196	Arabidopsis		C
5	Positive	852967			AMP_1	Adenosine-5'-monophosphate sodium salt: Adenosine-5'-monophosphate sodium salt: Adenosine-3',5'-diphosphate Sodium salt: beta-nicotinamide adenine Dl-nucleotide ,reduced dipotassium salt		348	Arabidopsis		C
6	Positive	852967			3-methylsulfinyl-n-propylglucosinolate_3			480	Arabidopsis		C
7	Positive	870117			4-methylsulfinyl-n-butylglucosinolate[fragement]_3	4-MSOB	Methionine Glucosinolate	358	Arabidopsis	Hirai et al. (2007)	C
8	Positive	967033			nicotinic acid_1	Nicotinic Acid		124	Arabidopsis		C
9	Positive	967033			3-methylsulfinyl-n-propylglucosinolate[fragement]_3			182	Arabidopsis		C
10	Positive	967033			4-methylsulfinyl-n-butylglucosinolate[fragement]_3			196	Arabidopsis		C
11	Positive	967033			3-methylsulfinyl-n-propylglucosinolate[fragement]_3			344	Arabidopsis		C
12	Positive	967033			AMP_1	Adenosine-5'-monophosphate sodium salt		348	Arabidopsis		C
13	Positive	967033			4-methylsulfinyl-n-butylglucosinolate[fragement]_3			358	Arabidopsis		C
14	Positive	967033			3-methylsulfinyl-n-propylglucosinolate_3			480	Arabidopsis		C
15	Positive	975600			Glutathione(reduced form)_1			308	Arabidopsis		C
16	Positive	1089650			Glutathione(reduced form)_1			308	Arabidopsis		C
17	Positive	1132517			3-methylsulfinyl-n-propylglucosinolate[fragement]_3			182	Arabidopsis		C
18	Positive	1183933			L-methionine_1	L-Methionine	Amino acid	150	Arabidopsis		C
19	Positive	1183933			Glutathione(reduced form)_1			308	Arabidopsis		C
20	Positive	1192517			4-methylsulfinyl-n-butylglucosinolate[fragement]_3			196	Arabidopsis		C
21	Positive	1218233			nicotinic acid_1	Nicotinic Acid		124	Arabidopsis		C
22	Positive	1340850			Tyrosine_1	L-Tyrosine	Amino acid	182	Arabidopsis		C
23	Positive	1383717			L-methionine_1	L-Methionine	Amino acid	150	Arabidopsis		C
24	Positive	1409433			4-methylsulfinyl-n-butylglucosinolate[fragement]_3			196	Arabidopsis		C
25	Positive	1409433			4-methylsulfinyl-n-butylglucosinolate[fragement]_3			196	Arabidopsis		C
26	Positive	1437767			Glutathione(reduced form)_1			308	Arabidopsis		C
27	Positive	1446350			Isoleucine_1	L-Isoleucine: L-beta-homovaline-HCl	Amino acid	132	Arabidopsis		C
28	Positive	1446350			4-methylsulfinyl-n-butylglucosinolate[fragement]_3			358	Arabidopsis		C
29	Positive	1646117			5-methylsulfinyl-n-pentylglucosinolate[fragement]_3	5-MSOP	Methionine Glucosinolate	210	Arabidopsis	Hirai et al. (2007)	C
30	Positive	1680400			Isoleucine_1: Leucine_1	L-Leucine, (Cell Culture Reagent, Crystalline): L-Isoleucine: L-Norleucine: L-beta-homovaline-HCl	Amino acid	132	Arabidopsis		C
31	Positive	1757550			[Tyrosine-NH3]_1		Amino acid	165	Arabidopsis		C
32	Positive	1757550			Tyrosine_1	L-Tyrosine	Amino acid	182	Arabidopsis		C
33	Positive	1794467			Nicotinoylcholine_2			209	Arabidopsis		C
34	Positive	1794467			5-methylsulfinyl-n-pentylglucosinolate[adduct]_3	5-MSOP	Methionine Glucosinolate	508	Arabidopsis	Hirai et al. (2007)	C
35	Positive	1794467			Glutathione (oxidized form)_1	Glutathione (oxidized form)		613	Arabidopsis		C
36	Positive	1811600			[Tyramine-NH3]_1	Benzamidine hydrochloride hydrate		121	Arabidopsis		C
37	Positive	1811600			Tyramine_1	Tyramine	Amino acid	138	Arabidopsis		C
38	Positive	1811600			5-methylsulfinyl-n-pentylglucosinolate[fragement]_3			210	Arabidopsis		C
39	Positive	1854467			Isoleucine_1: Leucine_1	L-Leucine, (Cell Culture Reagent, Crystalline): L-Isoleucine: L-Norleucine: Butenyl glucosinolate: L-beta-homovaline-HCl	Amino acid	132	Arabidopsis		C
40	Positive	1863033			Adenosine_1	Adenosine		268	Arabidopsis		C
41	Positive	1923033			Leucine_1	L-Leucine, (Cell Culture Reagent, Crystalline): L-Isoleucine: L-Norleucine: Butenyl glucosinolate: L-beta-homovaline-HCl	Amino acid	132	Arabidopsis		C
42	Positive	2028517			Phenylalanine_1	Phe	Amino acid	166	Arabidopsis		C
43	Positive	2088517			6-methylsulfinyl-n-hexylglucosinolate[adduct]_3	6-MSOH	Methionine Glucosinolate	522	Arabidopsis	Hirai et al. (2007)	C
44	Positive	2142583			4-Hexosyloxycinnamoylcholine-isomer#1_3			412	Arabidopsis		C
45	Positive	2262583			Phenylalanine_1	L-(-)-Phenylalanine	Amino acid	166	Arabidopsis		C
46	Positive	2271150			Pantothenate_1	D-Pantothenic acid hemicalcium salt: Sodium pantothenate: cis-Zeatin: trans-Zeatin		220	Arabidopsis		C
47	Positive	2271150			6-methylsulfinyl-n-hexylglucosinolate[adduct]_3	6-MSOH	Methionine Glucosinolate	522	Arabidopsis	Hirai et al. (2007)	C
48	Positive	2333783			4-Hydroxybenzoylcholine_3			224	Arabidopsis		C
49	Positive	2393783			Phenylalanine_1	L-(-)-Phenylalanine	Amino acid	166	Arabidopsis		C
50	Positive	2419500			Pantothenate_1	D-Pantothenic acid hemicalcium salt: Sodium pantothenate: cis-Zeatin: trans-Zeatin		220	Arabidopsis		C
51	Positive	2542117			Quercetin-triHex[fragment]_3			627	Arabidopsis		C
52	Positive	2550700			SC dimer-isomer#1_3			310	Arabidopsis		C
53	Positive	2559267			Kaempferol-triHex[fragment]_3	cyanidin-3,5-di-O-glucoside chloride	Flavonoid	611	Arabidopsis		C
54	Positive	2584983			Pantothenate_1	D-Pantothenic acid hemicalcium salt: Sodium pantothenate: cis-Zeatin: trans-Zeatin		220	Arabidopsis		C
55	Positive	2593550			4-Hydroxybenzoylcholine_3			224	Arabidopsis		C
56	Positive	2664750			8-(methylsulfinyl)octane-1-amine_3			192	Arabidopsis		C
57	Positive	2673333			SC dimer-isomer#1_3			310	Arabidopsis		C
58	Positive	2699033			Hydroxyferuloylcholine_3			296	Arabidopsis		C
59	Positive	2716183			SC 4-O-hexoside_3			472	Arabidopsis		C
60	Positive	2724750			3-(4-Hexosyloxyphenyl)propanoylcholine_3			414	Arabidopsis		C
61	Positive	2801900			[Trp-NH3]_1: 8-(Methylsulfinyl)octanenitrile_3			188	Arabidopsis		C
62	Positive	2801900			4-methylthio-n-butylglucosinolate[fragement]_3	4-MTB	Methionine Glucosinolate	342	Arabidopsis	Hirai et al. (2007)	C
63	Positive	2801900			epicatechin hexoside_3			453	Arabidopsis		C
64	Positive	2855950			5'-Deoxy-5'-Methylthioadenosine_1	5'-Deoxy-5'-Methylthioadenosine		298	Arabidopsis		C
65	Positive	2907383			p-coumaroylagmatine_3			277	Arabidopsis		C
66	Positive	2975967			[Trp-NH3]_1			188	Arabidopsis		C
67	Positive	2975967			Tryptophan_1	L-Tryptophane	Amino acid	205	Arabidopsis		C
68	Positive	3030017			p-coumaroylagmatine_3			277	Arabidopsis		C
69	Positive	3055767			scopolin[fragment]_3	EleutherosideB		193	Arabidopsis		C
70	Positive	3055767			8-methylsulfinyl-n-octylglucosinolate[fragement]_3	8-MSOO	Methionine Glucosinolate	414	Arabidopsis	Hirai et al. (2007)	C
71	Positive	3064333			indol-3-ylmethylglucosinolate[fragement]_1			207	Arabidopsis		C
72	Positive	3098633			SC(4-O-b)G 4'-O-hexoside_3			638	Arabidopsis		C
73	Positive	3195567			Quercetin-3-O-a-L-rhamnopyranosyl(1,2)-b-D-glucopyranoside-7-O-a-L-rhamnopyranoside_1		Flavonoid	757	Arabidopsis		C
74	Positive	3229850			scopolin[fragment]_3	EleutherosideB		193	Arabidopsis		C
75	Positive	3289850			indol-3-ylmethylglucosinolate[fragement]_1			207	Arabidopsis		C
76	Positive	3307000			scopolin[fragment]_3	EleutherosideB		193	Arabidopsis		C
77	Positive	3307000			Kaempferol-3-O-a-L-rhamnopyranosyl(1,2)-b-D-glucopyranoside-7-O-a-L-rhamnopyranoside [fragment]_1	Callistephin Chloride: Kaempferol-3-O-alpha-L-rhamnopyranosyl(1-2)-beta-D-glucopyranoside-7-O-alpha-L-rhamnopyranoside: cyanidin-3-O-rhamnoside chloride: Peonidin-3-O-alpha-arabinopyranoside	Flavonoid	433	Arabidopsis		C
78	Positive	3324133			Sinapoylcholine_1	Sinapine		310	Arabidopsis		C
79	Positive	3361050			9-(Methylsulfinyl)nonanenitrile_3	Thiabendazole: L-beta-homotryptophan-HCl		202	Arabidopsis		C
80	Positive	3361050			deoxyhexosylscopolin_3			501	Arabidopsis		C
81	Positive	3369617			Kaempferol-3-Rha-7-Glu[fragment]_3: "Quercetin-3-O-a-L-rhamnopyranosyl(1,2)-b-D-glucopyranoside-7-O-a-L-rhamnopyranoside[fragment]"_1		Flavonoid	449	Arabidopsis		C
82	Positive	3395333			Quercetin-diHex-Rha_3			773	Arabidopsis		C
83	Positive	3403900			scopolin[fragment]_3	EleutherosideB		193	Arabidopsis		C
84	Positive	3421050			Kaempferol-3-Rha-7-Glu[fragment]_3: "Quercetin-3-O-a-L-rhamnopyranosyl(1,2)-b-D-glucopyranoside-7-O-a-L-rhamnopyranoside[fragment]"_1		Flavonoid	449	Arabidopsis		C
85	Positive	3421050			Quercetin-3-O-a-L-rhamnopyranosyl(1,2)-b-D-glucopyranoside-7-O-a-L-rhamnopyranoside_1: Quercetin-Hex-diRha_3		Flavonoid	757	Arabidopsis		C
86	Positive	3438200			Quercetin-3-O-a-L-rhamnopyranosyl(1,2)-b-D-glucopyranoside-7-O-a-L-rhamnopyranoside[fragment]_1: Quercetin-3-Rha-7-Glu_3		Flavonoid	611	Arabidopsis		C
87	Positive	3472483			(-)-epicatechin_1	(+)-Epicatechin from Green Tea: (+)-Epicatechin: (-)-Epicatechin	Flavonoid	291	Arabidopsis		C
88	Positive	3472483			Kaempferol-3-O-a-L-rhamnopyranosyl(1,2)-b-D-glucopyranoside-7-O-a-L-rhamnopyranoside [fragment]_1: Kaempferol-3-Rha-7-Glu_3	Kaempferol-3-O-alpha-L-rhamnopyranosyl(1-2)-beta-D-glucopyranoside-7-O-alpha-L-rhamnopyranoside	Flavonoid	595	Arabidopsis		C
89	Positive	3526533			epicatechin tetramer_3			1155	Arabidopsis		C
90	Positive	3535117			4-methoxyindol-3-ylmethylglucosinolate[fragement]_1			399	Arabidopsis		C
91	Positive	3577967			cyanidin conjugate (A8)_3	Antho A8	Flavonoid	1137	Arabidopsis	Tohge et al. (2005); Yonekura-Sakakibara et al. (2008)	C
92	Positive	3603683			Quercetin-diHex-Rha_3			773	Arabidopsis		C
93	Positive	3612250			Kaempferol-3-O-a-L-rhamnopyranosyl(1,2)-b-D-glucopyranoside-7-O-a-L-rhamnopyranoside [fragment]_1	Kaem F3	Flavonoid	433	Arabidopsis	Tohge et al. (2005); Yonekura-Sakakibara et al. (2008)	C
94	Positive	3612250			Kaempferol-3-O-a-L-rhamnopyranosyl(1,2)-b-D-glucopyranoside-7-O-a-L-rhamnopyranoside [fragment]_1: Kaempferol-3-Rha-7-Glu_3	Kaempferol-3-O-alpha-L-rhamnopyranosyl(1-2)-beta-D-glucopyranoside-7-O-alpha-L-rhamnopyranoside: Saponarin: Kaempferol-3-O-beta-D-galactoside-7-O-alpha-L-rhamnoside	Flavonoid	595	Arabidopsis		C
95	Positive	3612250			Kaempferol-3-O-a-L-rhamnopyranosyl(1,2)-b-D-glucopyranoside-7-O-a-L-rhamnopyranoside_1	Robinin: Kaempferol-3-O-alpha-L-rhamnopyranosyl(1-2)-beta-D-glucopyranoside-7-O-alpha-L-rhamnopyranoside: Kaempferol-3-Glucoside-2''-Rhamnoside-7-Rhamnoside	Flavonoid	741	Arabidopsis		C
96	Positive	3637967			cyanidin conjugate (A11)_3	Antho A11		1343	Arabidopsis		C
97	Positive	3655100			5-methylthio-n-pentylglucosinolate_3	5-MTP	Methionine Glucosinolate	492	Arabidopsis	Hirai et al. (2007)	C
98	Positive	3709167			Quercetin-diHex-Rha_3			773	Arabidopsis		C
99	Positive	3717733			Quercetin-3-Glu-7-Hex[fragment]_3		Flavonoid	465	Arabidopsis		C
100	Positive	3726317			(-)-epicatechin_1	(+)-Epicatechin from Green Tea: (+)-Epicatechin: (-)-Epicatechin	Flavonoid	291	Arabidopsis		C
101	Positive	3726317			Kaempferol-3-Rha-7-Glu[fragment]_3: Quercetin-3-O-b-glucopyranosyl-7-O-a-rhamnopyranoside [fragment]_1: Quercetin-3-Ara-7-Rha_3		Flavonoid	449	Arabidopsis		C
102	Positive	3726317			Kaempferol-3-O-b-glucopyranosyl-7-O-a-rhamnopyranoside_1: Kaempferol-3-Rha-7-Glu_3: "Quercetin-3,7-O-a-L-dirhamnopyranoside"_1	Kaem F2	Flavonoid	595	Arabidopsis	Tohge et al. (2005); Yonekura-Sakakibara et al. (2008)	C
103	Positive	3752017			Quercetin-3-O-b-glucopyranosyl-7-O-a-rhamnopyranoside_1		Flavonoid	611	Arabidopsis		C
104	Positive	3760600			Kaempferol-diHex-Rha_3: Quercetin-Hex-diRha_3			757	Arabidopsis		C
105	Positive	3786317			cyanidin conjugate (A10)_3	Antho A10	Flavonoid	1257	Arabidopsis	Tohge et al. (2005); Yonekura-Sakakibara et al. (2008)	C
106	Positive	3803450			Isorhamnetin-3-Glu-7-Rha_3: Isorhamnetin-3-Rha-7-Glu_3			625	Arabidopsis		C
107	Positive	3820600			Spermidine-di-p-coumaroyl-caffeoyl_3			600	Arabidopsis		C
108	Positive	3837733			Kaempferol-3-Glu-7-Hex[fragment]_3: Kaempferol-3-Rha-7-Glu[fragment]_3: Quercetin-3-O-b-glucopyranosyl-7-O-a-rhamnopyranoside [fragment]_1: "Quercetin-3,7-O-a-L-dirhamnopyranoside [fragment]"_1: Quercetin-3-Ara-7-Rha_3: Quercetin-triRha[fragment]_3		Flavonoid	449	Arabidopsis		C
109	Positive	3837733			Kaempferol-3-Glu-7-Hex_3: Quercetin-3-O-b-glucopyranosyl-7-O-a-rhamnopyranoside_1	Quer F6	Flavonoid	611	Arabidopsis	Tohge et al. (2005); Yonekura-Sakakibara et al. (2008)	C
110	Positive	3837733			Kaempferol-Hex-diRha_3: Quercetin-triRha_3		Flavonoid	741	Arabidopsis		C
111	Positive	3846317			Kaempferol-diHex-Rha_3: Quercetin-Hex-diRha_3			757	Arabidopsis		C
112	Positive	3908933			Isorhamnetin-3-Rha-7-Glu[fragment]_3			479	Arabidopsis		C
113	Positive	3908933			spermidine N-Sinapoyl-N´-(3,5-dimethoxy-4-hexosyloxycinnamoyl)[fragment]_3			558	Arabidopsis		C
114	Positive	3960367			Isorhamnetin-3-Ara-7-Rha_3: Kaempferol-3-O-b-glucopyranosyl-7-O-a-rhamnopyranoside_1: "Quercetin-3,7-O-a-L-dirhamnopyranoside"_1: Quercetin-triRha[fragment]_3		Flavonoid	595	Arabidopsis		C
115	Positive	3968933			Kaempferol-diHex-Rha_3			757	Arabidopsis		C
116	Positive	3977517			Kaempferol-3-O-b-glucopyranosyl-7-O-a-rhamnopyranoside[fragment]_1: Kaempferol-3-Arabinoside-7-Rhamnoside[fragment]_3: Kaempferol-3-pentose-deoxyhexoside-7-Rhamnoside[fragment]_3		Flavonoid	433	Arabidopsis		C
117	Positive	3986083			Kaempferol-3-pentose-deoxyhexoside-7-Rhamnoside_3		Flavonoid	711	Arabidopsis		C
118	Positive	3986083			cyanidin conjugate (A11)_3	Antho A11		1343	Arabidopsis		C
119	Positive	4074433			p-coumaric acid_1	p-Coumaric acid		165	Arabidopsis		C
120	Positive	4083000			Kaempferol-Hex-diRha_3: Quercetin-triRha_3		Flavonoid	741	Arabidopsis		C
121	Positive	4125850			Kaempferol 3,7-O-dirhamnopyranoside[fragment]_1: Kaempferol-3-O-b-glucopyranosyl-7-O-a-rhamnopyranoside[fragment]_1: Kaempferol-3-Arabinoside-7-Rhamnoside[fragment]_3: Kaempferol-3-pentose-deoxyhexoside-7-Rhamnoside[fragment]_3	Vitexin	Flavonoid	433	Arabidopsis		C
122	Positive	4125850			Isorhamnetin-3-Ara-7-Rha_3: Kaempferol-3-O-b-glucopyranosyl-7-O-a-rhamnopyranoside_1: "Quercetin-3,7-O-a-L-dirhamnopyranoside"_1: Quercetin-triRha[fragment]_3	Quer F5	Flavonoid	595	Arabidopsis	Tohge et al. (2005); Yonekura-Sakakibara et al. (2008)	C
123	Positive	4160133			1-methoxyindol-3-ylmethylglucosinolate_1			479	Arabidopsis		C
124	Positive	4168716			Kaempferol-3-Glu-7-Hex[fragment]_3: "Quercetin-3,7-O-a-L-dirhamnopyranoside [fragment]"_1: Quercetin-triRha[fragment]_3: Kaempferol-Hex_3		Flavonoid	449	Arabidopsis		C
125	Positive	4194433			Isorhamnetin-3,7-diRha[fragment]_3: Isorhamnetin-3-Glu-7-Rha[fragment]_3: Isorhamnetin-3-Ara-7-Rha[fragment]_3		Flavonoid	463	Arabidopsis		C
126	Positive	4194433			Isorhamnetin-3-Glu-7-Rha_3			625	Arabidopsis		C
127	Positive	4239917			Kaempferol-Hex-diRha_3: Quercetin-triRha_3	Kaem F4	Flavonoid	741	Arabidopsis	Tohge et al. (2005); Yonekura-Sakakibara et al. (2008)	C
128	Positive	4248483			Kaempferol-3-Arabinoside-7-Rhamnoside_3			565	Arabidopsis		C
129	Positive	4299917			Spermidine-p-coumaroyl-feruloyl_3: Spermidine-p-coumaroyl-feruloyl[isomer]_3		Flavonoid	468	Arabidopsis		C
130	Positive	4299917			Spermidine-feruloyl-hydroxyferuloyl_3			514	Arabidopsis		C
131	Positive	4308483			Kaempferol 3,7-O-dirhamnopyranoside[fragment]_1	Vitexin	Flavonoid	433	Arabidopsis		C
132	Positive	4308483			Kaempferol-Hex-diRha_3	Kaempferol-3-Galactoside-6''-Rhamnoside-3'''-Rhamnoside	Flavonoid	741	Arabidopsis		C
133	Positive	4351333			Kaempferl-Hex-Rha-Malonyl_3			681	Arabidopsis		C
134	Positive	4448250			p-coumaric acid_1	4-Coumaric acid: p-Coumaric acid		165	Arabidopsis		C
135	Positive	4448250			Sinapoymalate [fragment]_1: "Sinapoymalate [isomer, fragment]"_1	Sinapic acid	Acid (Phenylpropanoic)	207	Arabidopsis		C
136	Positive	4482533			Kaempferol 3,7-O-dirhamnopyranoside[fragment]_1	Vitexin	Flavonoid	433	Arabidopsis		C
137	Positive	4482533			Spermidine-feruloyl-sinapyl_3			528	Arabidopsis		C
138	Positive	4482533			Kaempferol 3,7-O-dirhamnopyranoside_1	Kaem F1	Flavonoid	579	Arabidopsis	Tohge et al. (2005); Yonekura-Sakakibara et al. (2008)	C
139	Positive	4482533			Kaempferol-TriRha_3	Kaempferol-3-Rhamnoside-4''-Rhamnoside-7-Rhamnoside	Flavonoid	725	Arabidopsis		C
140	Positive	4491117			cyanidin conjugate (A9)_3	Antho A9		1181	Arabidopsis		C
141	Positive	4525400			Sinapoymalate_1: Sinapoymalate [isomer]_1	Sinapoyl malate		341	Arabidopsis		C
142	Positive	4525400			cyanidin conjugate (A5)_3	Antho A5	Flavonoid	975	Arabidopsis	Tohge et al. (2005); Yonekura-Sakakibara et al. (2008)	C
143	Positive	4542533			Spermidine-disinapyl_3			558	Arabidopsis		C
144	Positive	4570883			Isorhamnetin-3,7-diRha_3			609	Arabidopsis		C
145	Positive	4579450			Isorhamnetin-3,7-diRha[fragment]_3	Kaempferol-3-Glucuronide	Flavonoid	463	Arabidopsis		C
146	Positive	4588033			Spermidine-di-p-coumaroyl[fragment]_3			292	Arabidopsis		C
147	Positive	4682317			Sinapoymalate [fragment]_1: "Sinapoymalate [isomer, fragment]"_1	Sinapic acid	Acid (Phenylpropanoic)	207	Arabidopsis		C
148	Positive	4762084			Sinapoymalate [fragment]_1: "Sinapoymalate [isomer, fragment]"_1	Sinapic acid	Acid (Phenylpropanoic)	207	Arabidopsis		C
149	Positive	4796367			7-methylthio-n-heptylglucosinolate[fragement]_3	7-MTH	Methionine Glucosinolate	222	Arabidopsis	Hirai et al. (2007)	C
150	Positive	4830650			7-methylthio-n-heptylglucosinolate[fragement]_3	7-MTH	Methionine Glucosinolate	384	Arabidopsis	Hirai et al. (2007)	C
151	Positive	4830650			cyanidin conjugate (A9)_3	Antho A9		1181	Arabidopsis		C
152	Positive	4839233			Sinapoymalate [fragment]_1: "Sinapoymalate [isomer, fragment]"_1	Sinapic acid	Acid (Phenylpropanoic)	207	Arabidopsis		C
153	Positive	4873517			sulforaphan[fragment]_3			114	Arabidopsis		C
154	Positive	4873517			sulforaphan_1	D,L-sulforaphane		178	Arabidopsis		C
155	Positive	4927567			Sinapoymalate [isomer]_1			341	Arabidopsis		C
156	Positive	5021850			Isorhamnetin-3-Rha_3	Kaempferol-3-Glucuronide	Flavonoid	463	Arabidopsis		C
157	Positive	5064717			Spermidine-trihydroxyferuloyl[fragment]_3			530	Arabidopsis		C
158	Positive	5144484			Isorhamnetin-3-Rha_3		Flavonoid	463	Arabidopsis		C
159	Positive	5213050			7-methylthio-n-heptylglucosinolate_3	7-MTH	Methionine Glucosinolate	520	Arabidopsis	Hirai et al. (2007)	C
160	Positive	5221633			Isorhamnetin-3-Rha_3		Flavonoid	463	Arabidopsis		C
161	Positive	5221633			Spermidine-trihydroxyferuloyl[fragment]_3			530	Arabidopsis		C
162	Positive	8269000			1-Isothiocyanato-8-(methylsulfinyl)-octane_3	1-Isothiocyanato-8-(methylsulfinyl)-octane		234	Arabidopsis		C
163	Negative	4770717			Sinapoymalate [fragment]_3			133	Arabidopsis		C
164	Negative	4847850			Sinapoymalate [fragment]_3			133	Arabidopsis		C
165	Negative	4770717			Sinapoymalate [fragment]_3			149	Arabidopsis		C
166	Negative	4847850			Sinapoymalate [fragment]_3: "Sinapoymalate [isomer, adduct]"_3			149	Arabidopsis		C
167	Negative	4762133			Sinapoymalate [fragment]_3			164	Arabidopsis		C
168	Negative	4847850			Sinapoymalate [fragment]_3: "Sinapoymalate [isomer, fragment]"_3			164	Arabidopsis		C
169	Negative	2801983			Phenylalanine_2			165	Arabidopsis		C
170	Negative	2105733			Adenosine_1	Inosine		267	Arabidopsis		C
171	Negative	2271233			Adenosine_1	Inosine		267	Arabidopsis		C
172	Negative	1409483			Glutathione(reduced form)_2			306	Arabidopsis		C
173	Negative	4762133			Sinapoymalate_1			339	Arabidopsis		C
174	Negative	4839283			Sinapoymalate_1: Sinapoymalate [isomer]_1			339	Arabidopsis		C
175	Negative	3663717			feruloyl-hexose_3			355	Arabidopsis		C
176	Negative	3820633			feruloyl-hexose_3			355	Arabidopsis		C
177	Negative	4588083			dehydrolariciresinol-hexoside[fragment], putative_3			357	Arabidopsis		C
178	Negative	4770717			dehydrolariciresinol-hexoside[fragment], putative_3	Sinapic acid		357	Arabidopsis		C
179	Negative	4927633			pinoresinol-hexoside[fragment]_2: "dehydrolariciresinol-hexoside[fragment], putative"_3	Sinapic acid		357	Arabidopsis		C
180	Negative	844450			3-methylsulfinyl-n-propylglucosinolate[fragment]_3	3-MSOP	Methionine Glucosinolate	358	Arabidopsis	Hirai et al. (2007)	C
181	Negative	958500			3-methylsulfinyl-n-propylglucosinolate[fragment]_3	3-MSOP	Methionine Glucosinolate	358	Arabidopsis	Hirai et al. (2007)	C
182	Negative	4542583			lariciresinol-hexoside[fragment]_3: "lariciresinol-hexoside[isomer, fragment]"_3			359	Arabidopsis		C
183	Negative	967083			4-methylsulfinyl-n-butylglucosinolate[fragement]_3	4-MSOB	Methionine Glucosinolate	372	Arabidopsis	Hirai et al. (2007)	C
184	Negative	1192567			4-methylsulfinyl-n-butylglucosinolate[fragement]_3	4-MSOB	Methionine Glucosinolate	372	Arabidopsis	Hirai et al. (2007)	C
185	Negative	1383767			butenyl glucosinolate, putative_3			372	Arabidopsis		C
186	Negative	1680467			4-methylsulfinyl-n-butylglucosinolate[fragement]_3: "butenyl glucosinolate, putative"_3	4-MSOB	Methionine Glucosinolate	372	Arabidopsis	Hirai et al. (2007)	C
187	Negative	932800			3-Hydroxy-n-propyl glucosinolate_2			376	Arabidopsis		C
188	Negative	3672283			1-O-b-D-glucopyranosyl sinapate_1			385	Arabidopsis		C
189	Negative	3820633			1-O-b-D-glucopyranosyl sinapate_1: 1-O-b-D-glucopyranosyl sinapate[isomer]_1			385	Arabidopsis		C
190	Negative	4125900			1-O-b-D-glucopyranosyl sinapate_1: 1-O-b-D-glucopyranosyl sinapate[isomer]_1			385	Arabidopsis		C
191	Negative	4265666			1-O-b-D-glucopyranosyl sinapate[isomer]_1			385	Arabidopsis		C
192	Negative	1968583			5-methylsulfinyl-n-pentylglucosinolate[fragement]_3	5-MSOP	Methionine Glucosinolate	386	Arabidopsis	Hirai et al. (2007)	C
193	Negative	4057333			F(4-O-b)G related metabolite#3_4			389	Arabidopsis		C
194	Negative	4108750			F(4-O-b)G related metabolite#3_4: F(4-O-b)G related metabolite#4_4			389	Arabidopsis		C
195	Negative	1400917			4-Hydroxy-n-propyl glucosinolate_2			390	Arabidopsis		C
196	Negative	4231383			hexyl glucosinolate, putative_3			402	Arabidopsis		C
197	Negative	4317100			hexyl glucosinolate, putative_3			402	Arabidopsis		C
198	Negative	4456883			hexyl glucosinolate, putative_3			402	Arabidopsis		C
199	Negative	2542200			3-methylthio-n-propylglucosinolate_2	3-MTP	Methionine Glucosinolate	406	Arabidopsis	Hirai et al. (2007)	C
200	Negative	2830333			7-methylsulfinyl-n-heptylglucosinolate[fragement]_3	7-MSOH	Methionine Glucosinolate	414	Arabidopsis	Hirai et al. (2007)	C
201	Negative	3132967			7-methylsulfinyl-n-heptylglucosinolate[fragement]_3	7-MSOH	Methionine Glucosinolate	414	Arabidopsis	Hirai et al. (2007)	C
202	Negative	5135967			heptyl glucosinolate, putative_3			416	Arabidopsis		C
203	Negative	5230267			heptyl glucosinolate, putative_3			416	Arabidopsis		C
204	Negative	5387183			heptyl glucosinolate, putative_3			416	Arabidopsis		C
205	Negative	4961916			syringaresinol-hexoside[fragment]_3			417	Arabidopsis		C
206	Negative	5039050			syringaresinol-hexoside[fragment]_3			417	Arabidopsis		C
207	Negative	5118834			syringaresinol-hexoside[fragment]_3	Kaempferol-3-O-alpha-L-arabinoside		417	Arabidopsis		C
208	Negative	5404317			syringaresinol-hexoside[fragment]_3	Kaempferol-3-O-alpha-L-arabinoside		417	Arabidopsis		C
209	Negative	3090100			4-methylthio-n-butylglucosinolate_1	4-MTB	Methionine Glucosinolate	420	Arabidopsis	Hirai et al. (2007)	C
210	Negative	844450			3-methylsulfinyl-n-propylglucosinolate_1	3-MSOP	Methionine Glucosinolate	422	Arabidopsis	Hirai et al. (2007)	C
211	Negative	967083			3-methylsulfinyl-n-propylglucosinolate_1	3-MSOP	Methionine Glucosinolate	422	Arabidopsis	Hirai et al. (2007)	C
212	Negative	1340917			3-methylsulfinyl-n-propylglucosinolate_1	3-MSOP	Methionine Glucosinolate	422	Arabidopsis	Hirai et al. (2007)	C
213	Negative	3361083			8-methylsulfinyl-n-octylglucosinolate[fragement]_3	8-MSOO	Methionine Glucosinolate	428	Arabidopsis	Hirai et al. (2007)	C
214	Negative	6014850			nonayl glucosinolate, putative_3			430	Arabidopsis		C
215	Negative	6146067			nonayl glucosinolate, putative_3			430	Arabidopsis		C
216	Negative	5387183			Kaempferol-3-Rha_1	apigenin-7-O-glucoside: Kaempferol-3-O-alpha-L-rhamnoside: Kaempferol-3-Rhamnoside		431	Arabidopsis		C
217	Negative	3803500			5-methylthio-n-pentylglucosinolate_2	5-MTP	Methionine Glucosinolate	434	Arabidopsis	Hirai et al. (2007)	C
218	Negative	4048750			5-methylthio-n-pentylglucosinolate_2			434	Arabidopsis		C
219	Negative	967083			4-methylsulfinyl-n-butylglucosinolate_1	4-MSOB	Methionine Glucosinolate	436	Arabidopsis	Hirai et al. (2007)	C
220	Negative	1680467			4-methylsulfinyl-n-butylglucosinolate_1	4-MSOB	Methionine Glucosinolate	436	Arabidopsis	Hirai et al. (2007)	C
221	Negative	4057333			9-methylsulfinyl-n-nonylglucosinolate[fragement]_3			442	Arabidopsis		C
222	Negative	3369650			indol-3-ylmethylglucosinolate_1	1H-I3M	Indole Glucosinolate	447	Arabidopsis		C
223	Negative	4919050			Kaempferol-3-Glu_1: Quercetin-3-Rha_1			447	Arabidopsis		C
224	Negative	4439734			6-methylthio-n-hexylglucosinolate_2	6-MTH	Methionine Glucosinolate	448	Arabidopsis	Hirai et al. (2007)	C
225	Negative	4579500			6-methylthio-n-hexylglucosinolate_2	6-MTH	Methionine Glucosinolate	448	Arabidopsis	Hirai et al. (2007)	C
226	Negative	1968583			5-methylsulfinyl-n-pentylglucosinolate_2	5-MSOP	Methionine Glucosinolate	450	Arabidopsis	Hirai et al. (2007)	C
227	Negative	3803500			putative glucosinolate_4			450	Arabidopsis		C
228	Negative	4074467			putative glucosinolate_4			450	Arabidopsis		C
229	Negative	5395750			7-methylthio-n-heptylglucosinolate_2	7-MTH	Methionine Glucosinolate	462	Arabidopsis	Hirai et al. (2007)	C
230	Negative	2525067			4-hydroxyindol-3-ylmethylglucosinolate_2	4H-I3M	Indole Glucosinolate	463	Arabidopsis		C
231	Negative	2881767			4-hydroxyindol-3-ylmethylglucosinolate_2			463	Arabidopsis		C
232	Negative	3369650			1-hydroxyindol-3-ylmethylglucosinolate_2			463	Arabidopsis		C
233	Negative	3709200			1-hydroxyindol-3-ylmethylglucosinolate_2			463	Arabidopsis		C
234	Negative	4534017			Quercetin-3-Glu_1			463	Arabidopsis		C
235	Negative	4673800			Quercetin-3-Glu_1			463	Arabidopsis		C
236	Negative	4796433			Quercetin-3-Glu_1			463	Arabidopsis		C
237	Negative	2333850			6-methylsulfinyl-n-hexylglucosinolate_2	6-MSOH	Methionine Glucosinolate	464	Arabidopsis	Hirai et al. (2007)	C
238	Negative	6197484			8-methylthio-n-octylglucosinolate_2	8-MTO	Methionine Glucosinolate	476	Arabidopsis	Hirai et al. (2007)	C
239	Negative	3908983			4-methoxyindol-3-ylmethylglucosinolate_1			477	Arabidopsis		C
240	Negative	4248533			4-methoxyindol-3-ylmethylglucosinolate_1			477	Arabidopsis		C
241	Negative	4542583			1-methoxyindol-3-ylmethylglucosinolate_1			477	Arabidopsis		C
242	Negative	2801983			7-methylsulfinyl-n-heptylglucosinolate_2	7-MSOH	Methionine Glucosinolate	478	Arabidopsis	Hirai et al. (2007)	C
243	Negative	4542583			3-Benzoyloxy-n-propyl glucosinolate_2			480	Arabidopsis		C
244	Negative	3361083			8-methylsulfinyl-n-octylglucosinolate_2	8-MSOO	Methionine Glucosinolate	492	Arabidopsis	Hirai et al. (2007)	C
245	Negative	5849367			putative glucosinolate_4			492	Arabidopsis		C
246	Negative	5110267			4-Benzoyloxy-n-butyl glucosinolate_2			494	Arabidopsis		C
247	Negative	4673800			F(4-O-b)G-malonyl-isomer#1_3			505	Arabidopsis		C
248	Negative	4753567			F(4-O-b)G-malonyl-isomer#1_3: F(4-O-b)G-malonyl-isomer#2_3			505	Arabidopsis		C
249	Negative	4970483			F(4-O-b)G-malonyl-isomer#1_3: F(4-O-b)G-malonyl-isomer#2_3: F(4-O-b)G-malonyl-isomer#3_3			505	Arabidopsis		C
250	Negative	3812067			9-methylsulfinyl-n-nonylglucosinolate_2			506	Arabidopsis		C
251	Negative	3934700			9-methylsulfinyl-n-nonylglucosinolate_2			506	Arabidopsis		C
252	Negative	3663717			putative glucosinolate_4			508	Arabidopsis		C
253	Negative	4431167			Spermidine-feruloyl-hydroxyferuloyl_3			512	Arabidopsis		C
254	Negative	4708083			Spermidine-feruloyl-hydroxyferuloyl_3			512	Arabidopsis		C
255	Negative	3846350			pinoresinol-dihexoside[fragment]_3			519	Arabidopsis		C
256	Negative	3934700			pinoresinol-dihexoside[fragment]_3			519	Arabidopsis		C
257	Negative	4185900			pinoresinol-dihexoside[fragment]_3			519	Arabidopsis		C
258	Negative	4588083			dehydrolariciresinol-hexoside, putative_3	Sinapyl alcohol		519	Arabidopsis		C
259	Negative	4770717			dehydrolariciresinol-hexoside, putative_3	Sinapyl alcohol		519	Arabidopsis		C
260	Negative	4936200			pinoresinol-hexoside_2: "dehydrolariciresinol-hexoside, putative"_3			519	Arabidopsis		C
261	Negative	3543717			lariciresinol-dihexoside[fragment]_3			521	Arabidopsis		C
262	Negative	3734917			lariciresinol-dihexoside[fragment]_3			521	Arabidopsis		C
263	Negative	3883267			lariciresinol-dihexoside[fragment]_3			521	Arabidopsis		C
264	Negative	4291383			lariciresinol-hexoside[isomer]_3			521	Arabidopsis		C
265	Negative	4542583			lariciresinol-hexoside_3: lariciresinol-hexoside[isomer]_3			521	Arabidopsis		C
266	Negative	4927633			lariciresinol-hexoside_3			521	Arabidopsis		C
267	Negative	3150100			F(4-O-b)G-hexoside_3			551	Arabidopsis		C
268	Negative	4185900			Kaempferol-3-Arabinoside-7-Rhamnoside_2			563	Arabidopsis		C
269	Negative	4299967			Kaempferol-3-Arabinoside-7-Rhamnoside_2			563	Arabidopsis		C
270	Negative	4405450			Kaempferol-3-Arabinoside-7-Rhamnoside_2			563	Arabidopsis		C
271	Negative	4474017			Kaempferol 3,7-O-dirhamnopyranoside_1	Kaempferol-3,7-O-di-rhamnopyranoside: vitexin-2''-O-rhamnoside: Kaempferol-3,7-O-bis-alpha-L-rhamnoside: Kaempferol-3-Rhamnoside-7-Rhamnoside		577	Arabidopsis		C
272	Negative	4813567			Kaempferol 3,7-O-dirhamnopyranoside_1	Kaempferol-3,7-O-di-rhamnopyranoside: Kaempferol-3,7-O-bis-alpha-L-rhamnoside: Kaempferol-3-Rhamnoside-7-Rhamnoside		577	Arabidopsis		C
273	Negative	4890717			Kaempferol 3,7-O-dirhamnopyranoside_1	Kaempferol-3,7-O-di-rhamnopyranoside: Kaempferol-3,7-O-bis-alpha-L-rhamnoside: Kaempferol-3-Rhamnoside-7-Rhamnoside		577	Arabidopsis		C
274	Negative	3917550			Quercetin-3-Ara-7-Rha_2			579	Arabidopsis		C
275	Negative	4083034			Quercetin-3-Ara-7-Rha_2			579	Arabidopsis		C
276	Negative	4979050			syringaresinol-hexoside_3			579	Arabidopsis		C
277	Negative	5056200			syringaresinol-hexoside_3			579	Arabidopsis		C
278	Negative	5144550			syringaresinol-hexoside_3			579	Arabidopsis		C
279	Negative	5221684			syringaresinol-hexoside_3			579	Arabidopsis		C
280	Negative	3726350			Kaempferol-3-Rha-7-Glu_2			593	Arabidopsis		C
281	Negative	4125900			Kaempferol-3-O-b-glucopyranosyl-7-O-a-rhamnopyranoside_1: Kaempferol-3-Rha-7-Glu_2: "Quercetin-3,7-O-a-L-dirhamnopyranoside"_1			593	Arabidopsis		C
282	Negative	4351383			Isorhamnetin-3-Ara-7-Rha_2: Kaempferol-3-O-b-glucopyranosyl-7-O-a-rhamnopyranoside_1: "Quercetin-3,7-O-a-L-dirhamnopyranoside"_1			593	Arabidopsis		C
283	Negative	4482584			Isorhamnetin-3-Ara-7-Rha_2: Kaempferol-3-O-b-glucopyranosyl-7-O-a-rhamnopyranoside_1: "Quercetin-3,7-O-a-L-dirhamnopyranoside"_1			593	Arabidopsis		C
284	Negative	4570933			Isorhamnetin-3,7-diRha_2			607	Arabidopsis		C
285	Negative	3446800			Quercetin-3-Rha-7-Glu_2			609	Arabidopsis		C
286	Negative	3837783			Quercetin-3-O-b-glucopyranosyl-7-O-a-rhamnopyranoside_1: Quercetin-3-Rha-7-Glu_2			609	Arabidopsis		C
287	Negative	4143034			Quercetin-3-O-b-glucopyranosyl-7-O-a-rhamnopyranoside_1			609	Arabidopsis		C
288	Negative	1820233			Glutathione (oxidized form)_1	Glutathione (oxidized form): L-Glutathione (reduced form)		611	Arabidopsis		C
289	Negative	3829200			Isorhamnetin-3-Rha-7-Glu_2			623	Arabidopsis		C
290	Negative	3968983			Isorhamnetin-3-Rha-7-Glu_2			623	Arabidopsis		C
291	Negative	4194467			Isorhamnetin-3-Glu-7-Rha_2: Isorhamnetin-3-Rha-7-Glu_2			623	Arabidopsis		C
292	Negative	4474017			Isorhamnetin-3-Glu-7-Rha_2			623	Arabidopsis		C
293	Negative	3874700			F(4-O-b)G-hexoside-malonyl-isomer#1_3: F(4-O-b)G-hexoside-malonyl-isomer#2_3			667	Arabidopsis		C
294	Negative	4160183			F(4-O-b)G-hexoside-malonyl-isomer#1_3: F(4-O-b)G-hexoside-malonyl-isomer#2_3			667	Arabidopsis		C
295	Negative	4770717			Sinapoymalate [adduct]_3			677	Arabidopsis		C
296	Negative	3846350			pinoresinol-dihexoside_3			681	Arabidopsis		C
297	Negative	3934700			pinoresinol-dihexoside_3			681	Arabidopsis		C
298	Negative	4160183			pinoresinol-dihexoside_3			681	Arabidopsis		C
299	Negative	3543717			lariciresinol-dihexoside_3			683	Arabidopsis		C
300	Negative	3846350			spermidine N-Sinapoyl-N'-(3,5-dimethoxy-4-hexosyloxycinnamoyl)_2			718	Arabidopsis		C
301	Negative	4168750			spermidine N-Sinapoyl-N'-(3,5-dimethoxy-4-hexosyloxycinnamoyl)_2			718	Arabidopsis		C
302	Negative	4474017			Kaempferol-TriRha_3	Kaempferol-3-Rhamnoside-4''-Rhamnoside-7-Rhamnoside		723	Arabidopsis		C
303	Negative	3820633			Quercetin-3-pentose,deoxyhexoside-7-deoxyhexoside_3			725	Arabidopsis		C
304	Negative	4143034			Quercetin-3-pentose,deoxyhexoside-7-deoxyhexoside_3			725	Arabidopsis		C
305	Negative	3603717			Kaempferol-3-O-a-L-rhamnopyranosyl(1,2)-b-D-glucopyranoside-7-O-a-L-rhamnopyranoside_1	Kaempferol-3-O-alpha-L-rhamnopyranosyl(1-2)-beta-D-glucopyranoside-7-O-alpha-L-rhamnopyranoside: Kaempferol-3-Glucoside-2''-Rhamnoside-7-Rhamnoside		739	Arabidopsis		C
306	Negative	3820633			Kaempferol-3-O-a-L-rhamnopyranosyl(1,2)-b-D-glucopyranoside-7-O-a-L-rhamnopyranoside_1	Kaempferol-3-O-alpha-L-rhamnopyranosyl(1-2)-beta-D-glucopyranoside-7-O-alpha-L-rhamnopyranoside: Kaempferol-3-Glucoside-2''-Rhamnoside-7-Rhamnoside		739	Arabidopsis		C
307	Negative	4134467			Quercetin-triRha_3			739	Arabidopsis		C
308	Negative	4239950			Kaempferol-Hex-diRha_3: Quercetin-triRha_3			739	Arabidopsis		C
309	Negative	4308533			Kaempferol-Hex-diRha_3: Quercetin-triRha_3			739	Arabidopsis		C
310	Negative	4414017			Kaempferol-Hex-diRha_3: Quercetin-triRha_3			739	Arabidopsis		C
311	Negative	4525450			Kaempferol-Hex-diRha_3: Quercetin-triRha_3			739	Arabidopsis		C
312	Negative	4682367			Isorhamnetin-triRha_3			753	Arabidopsis		C
313	Negative	4805000			Isorhamnetin-triRha_3			753	Arabidopsis		C
314	Negative	4936200			Isorhamnetin-triRha_3			753	Arabidopsis		C
315	Negative	3421083			Quercetin-3-O-a-L-rhamnopyranosyl(1,2)-b-D-glucopyranoside-7-O-a-L-rhamnopyranoside_1: Kaempferol-diHex-Rha_3			755	Arabidopsis		C
316	Negative	3620867			Quercetin-3-O-a-L-rhamnopyranosyl(1,2)-b-D-glucopyranoside-7-O-a-L-rhamnopyranoside_1			755	Arabidopsis		C
317	Negative	3672283			Quercetin-3-O-a-L-rhamnopyranosyl(1,2)-b-D-glucopyranoside-7-O-a-L-rhamnopyranoside_1			755	Arabidopsis		C
318	Negative	3752067			Quercetin-3-O-a-L-rhamnopyranosyl(1,2)-b-D-glucopyranoside-7-O-a-L-rhamnopyranoside_1: Quercetin-Hex-diRha_3			755	Arabidopsis		C
319	Negative	3846350			Quercetin-Hex-diRha_3			755	Arabidopsis		C
320	Negative	3968983			Kaempferol-diHex-Rha_3: Quercetin-Hex-diRha_3			755	Arabidopsis		C
321	Negative	3672283			Isorhamnetin-3-RhaGlu-7-Glu_2			769	Arabidopsis		C
322	Negative	3837783			Isorhamnetin-3-RhaGlu-7-Glu_2			769	Arabidopsis		C
323	Negative	4117333			Isorhamnetin-3-RhaGlu-7-Glu_2			769	Arabidopsis		C
324	Negative	3281317			Kaempferol-triHex_3: Quercetin-diHex-Rha_3			771	Arabidopsis		C
325	Negative	3672283			Quercetin-diHex-Rha_3			771	Arabidopsis		C
326	Negative	3820633			Quercetin-diHex-Rha_3			771	Arabidopsis		C
327	Negative	4762133			Sinapoymalate [adduct]_3			1075	Arabidopsis		C
328	Negative	4830717			Sinapoymalate [adduct]_3			1075	Arabidopsis		C

## Sheet: Checklist_Lipidomics
Supplemental Table S4E. Reporting lipidomics data by LC-TOF/MS in this study.
Level	Aspect	Information	Fill in
general aspect	Type of metabolome analysis	targeted metabolite analysis	FALSE
		non-targeted metabolite class scale profiling	TRUE
		non-targeted metabolome scale profiling	TRUE
		non-targeted finger printing of mass features	FALSE
	Type of quantification	absolute or quantification	Relative intentensity of each metabolites against the internal standard
	Type of reference samples	chemcially defined	Not applicable
		biologically defined	Rosette leaves of Arabidopsis thaliana
	Type of replication	analytical (same analytical sample preparation)	1
		technological (same biological preparation)	8 (7 for cad2-1)
		biological (same experimental condition)	8 (7 for cad2-1)
		full experiment	71
	Type of technology	reference publication	Higashi, Y., Okazaki, Y., Myouga, F., Shinozaki, K., and Saito, K. (2015). Landscape of the lipidome and transcriptome under heat stress in Arabidopsis thaliana. Sci Rep 5, 10533. Kimbara, J., Yoshida, M., Ito, H., Kitagawa, M., Takada, W., Hayashi, K., Shibutani, Y., Kusano, M., Okazaki, Y., Nakabayashi, R., Mori, T., Saito, K., Ariizumi, T., and Ezura, H. (2013). Inhibition of CUTIN DEFICIENT 2…
	Sample preparation	method of sample preparation	chemically non-modified
		method of ionization	Electrospray ionization (positive/negative)
		method of detection	QqTOF MS (Waters Xevo G2-Q-tof MS)
metabolite/mass feature	Metabolite dentification	identification process	automated identification by MS-DIAL ver.2.04 using mode for lipidomics, which was finally mannually curated
		by authentic mass isotopomer added to one or all biological sample(s)	FALSE
		by authentic reference compound within a co-processed reference mixture	FALSE
		by authentic reference compound previously mapped to the analytical system	FALSE
		reference library	LipidBlastDB_VS4.lbm of MS-DIAL
		type of mass spectrum	high-resolution ESIMS recorded by QqQ tof MS
		by match of molecular mass (single mass fragment)	Recorded MS/MS is provided as supplemetal files
		by match of fragments	Recorded MS/MS is provided as supplemetal files
		by match of fragmentation pattern	Recorded MS/MS is provided as supplemetal files

## Sheet: Overview_Lipidomics
Supplemental Table S4F. Fukushima et al.
Experiment title:			The Integrative Omics Approach Uncovers Metabolic and Transcriptional Network Reprogramming in a Glutathione-Independent Manner under Mild Oxidative- and Low Phosphorus Stress in Arabidopsis
Organism/Plant species:			Arabidopsis thaliana
Organ/tissue:			aerial parts
Analytical tool:			LC-q-TOF/MS (Lipidome)
Identification level (IL)(A; B; C; D)- (A) standard or NMR; (B) MS/MS; (C) MSE; (D) MS only
Peak no.	Mode	Time Expected (umin)	Tag Time Index	Time Deviation	Putative metabolite name	Corresponding Metabolite in Literature	Metabolite Class	m/z	Species detected before	Refs	IL
											(A-D)
1		2.1255			PC_20:0 (Int. Std.) ([M+H]+)	PC_20:0 (Int. Std.) ([M+H]+)	Lipid	566.383	Arabidopsis	Kimbara et al. (2013); Higashi et al. (2015)	C
2		2.5096			Carotenoid_neoxanthin_all_trans* ([M+H]+)	Carotenoid_neoxanthin_all_trans* ([M+H]+)	Lipid	601.426	Arabidopsis	Kimbara et al. (2013); Higashi et al. (2015)	C
3		3.2557			SQDG_36:6 ([NH4]+)	SQDG_36:6 ([NH4]+)	Lipid	856.522	Arabidopsis	Kimbara et al. (2013); Higashi et al. (2015)	C
4		3.2875			PC_34:6 ([M+H]+)	PC 34:6	Lipid	750.506	Arabidopsis	Kimbara et al. (2013); Higashi et al. (2015)	C
5		3.2914			DGDG_34:6 ([NH4]+)	DGDG_34:6 ([NH4]+)	Lipid	926.582	Arabidopsis	Kimbara et al. (2013); Higashi et al. (2015)	C
6		3.4049			SG_sitosteryl glucoside* ([M+NH4]+)	SG_sitosteryl glucoside* ([M+NH4]+)	Lipid	594.473	Arabidopsis	Kimbara et al. (2013); Higashi et al. (2015)	C
7		3.4417			Carotenoid_lutein* ([M+H-H2O]+)	Carotenoid_lutein* ([M+H-H2O]+)	Lipid	569.436	Arabidopsis	Kimbara et al. (2013); Higashi et al. (2015)	C
8		3.4713			DGDG_34:5 ([NH4]+)	DGDG_34:5 ([NH4]+)	Lipid	928.597	Arabidopsis	Kimbara et al. (2013); Higashi et al. (2015)	C
9		3.4737			PC_34:5 ([M+H]+)	PC_34:5 ([M+H]+)	Lipid	752.521	Arabidopsis	Kimbara et al. (2013); Higashi et al. (2015)	C
10		3.5394			MGDG_34:6 ([NH4]+)	MGDG_34:6 ([NH4]+)	Lipid	764.531	Arabidopsis	Kimbara et al. (2013); Higashi et al. (2015)	C
11		3.5497			DGDG_36:6 ([NH4]+)	DGDG_36:6 ([NH4]+)	Lipid	954.615	Arabidopsis	Kimbara et al. (2013); Higashi et al. (2015)	C
12		3.5508			SQDG_34:3 ([NH4]+)	SQDG_34:3 ([NH4]+)	Lipid	834.538	Arabidopsis	Kimbara et al. (2013); Higashi et al. (2015)	C
13		3.5652			PC_36:6 ([M+H]+)	PC_36:6 ([M+H]+)	Lipid	778.539	Arabidopsis	Kimbara et al. (2013); Higashi et al. (2015)	C
14		3.5868			PI_34:3 ([NH4]+)	PI 34:3	Lipid	850.542	Arabidopsis	Kimbara et al. (2013); Higashi et al. (2015)	C
15		3.5876			PG_34:4 ([NH4]+)	PG_34:4 ([NH4]+)	Lipid	760.512	Arabidopsis	Kimbara et al. (2013); Higashi et al. (2015)	C
16		3.6379			PE_36:6 ([M+H]+)	PE_36:6 ([M+H]+)	Lipid	736.491	Arabidopsis	Kimbara et al. (2013); Higashi et al. (2015)	C
17		3.6504			PG_34:3 ([NH4]+)	PG_34:3 ([NH4]+)	Lipid	762.527	Arabidopsis	Kimbara et al. (2013); Higashi et al. (2015)	C
18		3.6512			DGDG_34:4 ([NH4]+)	DGDG_34:4 ([NH4]+)	Lipid	930.612	Arabidopsis	Kimbara et al. (2013); Higashi et al. (2015)	C
19		3.6652			PC_34:4 ([M+H]+)	PC_34:4 ([M+H]+)	Lipid	754.538	Arabidopsis	Kimbara et al. (2013); Higashi et al. (2015)	C
20		3.725			SQDG_34:2 ([NH4]+)	SQDG_34:2 ([NH4]+)	Lipid	836.551	Arabidopsis	Kimbara et al. (2013); Higashi et al. (2015)	C
21		3.7261			MGDG_34:5 ([NH4]+)	MGDG_34:5 ([NH4]+)	Lipid	766.546	Arabidopsis	Kimbara et al. (2013); Higashi et al. (2015)	C
22		3.7361			DGDG_36:5 ([NH4]+)	DGDG_36:5 ([NH4]+)	Lipid	956.629	Arabidopsis	Kimbara et al. (2013); Higashi et al. (2015)	C
23		3.7446			PC_36:5 ([M+H]+)	PC_36:5 ([M+H]+)	Lipid	780.554	Arabidopsis	Kimbara et al. (2013); Higashi et al. (2015)	C
24		3.7525			PI_34:2 ([NH4]+)	PI 34:2	Lipid	852.558	Arabidopsis	Kimbara et al. (2013); Higashi et al. (2015)	C
25		3.7575			PG_34:3 ([NH4]+)	PG_34:3 ([NH4]+)	Lipid	762.528	Arabidopsis	Kimbara et al. (2013); Higashi et al. (2015)	C
26		3.8			MGDG_36:6 ([NH4]+)	MGDG_36:6 ([NH4]+)	Lipid	792.562	Arabidopsis	Kimbara et al. (2013); Higashi et al. (2015)	C
27		3.8347			PE_36:5 ([M+H]+)	PE_36:5 ([M+H]+)	Lipid	738.507	Arabidopsis	Kimbara et al. (2013); Higashi et al. (2015)	C
28		3.8382			PG_34:2 ([NH4]+)	PG_34:2 ([NH4]+)	Lipid	764.543	Arabidopsis	Kimbara et al. (2013); Higashi et al. (2015)	C
29		3.8861			DGDG_34:3 ([NH4]+)	DGDG_34:3 ([NH4]+)	Lipid	932.63	Arabidopsis	Kimbara et al. (2013); Higashi et al. (2015)	C
30		3.8971			PC_34:3 ([M+H]+)	PC 34:3	Lipid	756.555	Arabidopsis	Kimbara et al. (2013); Higashi et al. (2015)	C
31		3.9388			MGDG_34:4 ([NH4]+)	MGDG_34:4 ([NH4]+)	Lipid	768.562	Arabidopsis	Kimbara et al. (2013); Higashi et al. (2015)	C
32		3.9453			DGDG_36:4 ([NH4]+)	DGDG_36:4 ([NH4]+)	Lipid	958.644	Arabidopsis	Kimbara et al. (2013); Higashi et al. (2015)	C
33		3.9548			PC_36:4 ([M+H]+)	PC_36:4 ([M+H]+)	Lipid	782.57	Arabidopsis	Kimbara et al. (2013); Higashi et al. (2015)	C
34		3.9996			PE_34:3 ([M+H]+)	PE_34:3 ([M+H]+)	Lipid	714.507	Arabidopsis	Kimbara et al. (2013); Higashi et al. (2015)	C
35		4.0082			MGDG_36:5 ([NH4]+)	MGDG_36:5 ([NH4]+)	Lipid	794.577	Arabidopsis	Kimbara et al. (2013); Higashi et al. (2015)	C
36		4.0366			PE_36:4 ([M+H]+)	PE_36:4 ([M+H]+)	Lipid	740.523	Arabidopsis	Kimbara et al. (2013); Higashi et al. (2015)	C
37		4.0668			PG_34:1 ([NH4]+)	PG_34:1 ([NH4]+)	Lipid	766.558	Arabidopsis	Kimbara et al. (2013); Higashi et al. (2015)	C
38		4.0936			DGDG_34:2 ([NH4]+)	DGDG 34:2	Lipid	934.645	Arabidopsis	Kimbara et al. (2013); Higashi et al. (2015)	C
39		4.1181			PC_34:2 ([M+H]+)	PC 34:2	Lipid	758.57	Arabidopsis	Kimbara et al. (2013); Higashi et al. (2015)	C
40		4.1832			MGDG_34:3 ([NH4]+)	MGDG_34:3 ([NH4]+)	Lipid	770.577	Arabidopsis	Kimbara et al. (2013); Higashi et al. (2015)	C
41		4.2014			PC_36:3 ([M+H]+)	PC_36:3 ([M+H]+)	Lipid	784.585	Arabidopsis	Kimbara et al. (2013); Higashi et al. (2015)	C
42		4.2147			PE_34:2 ([M+H]+)	PE_34:2 ([M+H]+)	Lipid	716.523	Arabidopsis	Kimbara et al. (2013); Higashi et al. (2015)	C
43		4.2583			MGDG_36:4 ([NH4]+)	MGDG_36:4 ([NH4]+)	Lipid	796.592	Arabidopsis	Kimbara et al. (2013); Higashi et al. (2015)	C
44		4.261			DGDG_36:3 ([NH4]+)	DGDG 36:3	Lipid	960.66	Arabidopsis	Kimbara et al. (2013); Higashi et al. (2015)	C
45		4.3013			PE_36:3 ([M+H]+)	PE_36:3 ([M+H]+)	Lipid	742.538	Arabidopsis	Kimbara et al. (2013); Higashi et al. (2015)	C
46		4.3205			DAG_36:6 ([NH4]+)	DAG_36:6 ([NH4]+)	Lipid	630.509	Arabidopsis	Kimbara et al. (2013); Higashi et al. (2015)	C
47		4.3425			DGDG_34:1 ([NH4]+)	DGDG_34:1 ([NH4]+)	Lipid	936.66	Arabidopsis	Kimbara et al. (2013); Higashi et al. (2015)	C
48		4.3633			Prenylquinone_alpha-tocopherol* ([M+H]+)	Prenylquinone_alpha-tocopherol* ([M+H]+)	Lipid	431.389	Arabidopsis	Kimbara et al. (2013); Higashi et al. (2015)	C
49		4.3768			PC_34:1 ([M+H]+)	PC_34:1 ([M+H]+)	Lipid	760.585	Arabidopsis	Kimbara et al. (2013); Higashi et al. (2015)	C
50		4.4401			MGDG_34:2 ([NH4]+)	MGDG_34:2 ([NH4]+)	Lipid	772.593	Arabidopsis	Kimbara et al. (2013); Higashi et al. (2015)	C
51		4.4711			Chlorophyll_chlorophyll b* ([M+H]+)	Chlorophyll_chlorophyll b* ([M+H]+)	Lipid	907.521	Arabidopsis	Kimbara et al. (2013); Higashi et al. (2015)	C
52		4.52			PC_36:2 ([M+H]+)	PC 36:2	Lipid	786.601	Arabidopsis	Kimbara et al. (2013); Higashi et al. (2015)	C
53		4.5706			PC_38:3 ([M+H]+)	PC_38:3 ([M+H]+)	Lipid	812.614	Arabidopsis	Kimbara et al. (2013); Higashi et al. (2015)	C
54		4.5837			DAG_36:5 ([NH4]+)	DAG_36:5 ([NH4]+)	Lipid	632.525	Arabidopsis	Kimbara et al. (2013); Higashi et al. (2015)	C
55		4.6231			PE_36:2 ([M+H]+)	PE 36:2	Lipid	744.553	Arabidopsis	Kimbara et al. (2013); Higashi et al. (2015)	C
56		4.7203			MGDG_34:1 ([NH4]+)	MGDG_34:1 ([NH4]+)	Lipid	774.608	Arabidopsis	Kimbara et al. (2013); Higashi et al. (2015)	C
57		4.8041			PC_36:1 ([M+H]+)	PC 36:1	Lipid	788.615	Arabidopsis	Kimbara et al. (2013); Higashi et al. (2015)	C
58		4.8149			DAG_34:3 ([NH4]+)	DAG_34:3 ([NH4]+)	Lipid	608.525	Arabidopsis	Kimbara et al. (2013); Higashi et al. (2015)	C
59		4.8716			DAG_36:4 ([NH4]+)	DAG_36:4 ([NH4]+)	Lipid	634.54	Arabidopsis	Kimbara et al. (2013); Higashi et al. (2015)	C
60		5.1036			DAG_34:2 ([NH4]+)	DAG_34:2 ([NH4]+)	Lipid	610.541	Arabidopsis	Kimbara et al. (2013); Higashi et al. (2015)	C
61		5.1405			Chlorophyll_pheophytin b ([M+H]+)	Chlorophyll_pheophytin b ([M+H]+)	Lipid	885.55	Arabidopsis	Kimbara et al. (2013); Higashi et al. (2015)	C
62		5.2458			Chlorophyll_chlorophyll a* ([M+H]+)	Chlorophyll_chlorophyll a* ([M+H]+)	Lipid	893.542	Arabidopsis	Kimbara et al. (2013); Higashi et al. (2015)	C
63		6.0319			ASG_beta-sitosteryl (6'-O-linolenoyl)-glucoside ([M+NH4]+)	ASG_beta-sitosteryl (6'-O-linolenoyl)-glucoside ([M+NH4]+)	Lipid	856.701	Arabidopsis	Kimbara et al. (2013); Higashi et al. (2015)	C
64		6.0879			Chlorophyll_pheophytin a ([M+H]+)	Chlorophyll_pheophytin a ([M+H]+)	Lipid	871.573	Arabidopsis	Kimbara et al. (2013); Higashi et al. (2015)	C
65		6.2406			ASG_beta-sitosteryl (6'-O-palitoyl)-glucoside ([M+NH4]+)	ASG_beta-sitosteryl (6'-O-palitoyl)-glucoside ([M+NH4]+)	Lipid	832.701	Arabidopsis	Kimbara et al. (2013); Higashi et al. (2015)	C
66		6.8518			Dolichol_ficaprenol-10 ([M+NH4]+)	Dolichol_ficaprenol-10 ([M+NH4]+)	Lipid	716.67	Arabidopsis	Kimbara et al. (2013); Higashi et al. (2015)	C
67		7.0244			Dolichol_dehydro-decaprenol ([M+NH4]+)	Dolichol_dehydro-decaprenol ([M+NH4]+)	Lipid	714.653	Arabidopsis	Kimbara et al. (2013); Higashi et al. (2015)	C
68		7.1294			Prenylquinone_ubiquinone* (CoQ9) ([M+NH4]+)	Prenylquinone_ubiquinone* (CoQ9) ([M+NH4]+)	Lipid	812.653	Arabidopsis	Kimbara et al. (2013); Higashi et al. (2015)	C
69		7.1753			Prenylquinone_plastochromanol-8 (PC-8) ([M+NH4]+)	Prenylquinone_plastochromanol-8 (PC-8) ([M+NH4]+)	Lipid	768.664	Arabidopsis	Kimbara et al. (2013); Higashi et al. (2015)	C
70		7.1947			TAG_54:9 ([NH4]+)	TAG 54:9	Lipid	890.721	Arabidopsis	Kimbara et al. (2013); Higashi et al. (2015)	C
71		7.4696			TAG_54:8 ([NH4]+)	TAG 54:8	Lipid	892.737	Arabidopsis	Kimbara et al. (2013); Higashi et al. (2015)	C
72		7.4999			Dolichol_undecaprenol* (ficaprenol-11) ([M+NH4]+)	Dolichol_undecaprenol* (ficaprenol-11) ([M+NH4]+)	Lipid	784.732	Arabidopsis	Kimbara et al. (2013); Higashi et al. (2015)	C
73		7.7284			TAG_54:7 ([NH4]+)	TAG 54:7	Lipid	894.753	Arabidopsis	Kimbara et al. (2013); Higashi et al. (2015)	C
74		7.8653			Prenylquinone_plastoquinone-9 (PQ9) ([M+NH4]+)	Prenylquinone_plastoquinone-9 (PQ9) ([M+NH4]+)	Lipid	766.65	Arabidopsis	Kimbara et al. (2013); Higashi et al. (2015)	C
75		7.9731			TAG_52:5 ([NH4]+)	TAG 52:5	Lipid	870.752	Arabidopsis	Kimbara et al. (2013); Higashi et al. (2015)	C
76		8.5978			SE_stigmasteryl linolenate ([M+NH4]+)	SE_stigmasteryl linolenate ([M+NH4]+)	Lipid	690.619	Arabidopsis	Kimbara et al. (2013); Higashi et al. (2015)	C
77		8.645			SE_cycloartenyl/ lanosteryl linolenate ([M+NH4]+)	SE_cycloartenyl/ lanosteryl linolenate ([M+NH4]+)	Lipid	704.634	Arabidopsis	Kimbara et al. (2013); Higashi et al. (2015)	C
78		8.7878			SE_campesteryl linolenate ([M+NH4]+)	SE_campesteryl linolenate ([M+NH4]+)	Lipid	678.619	Arabidopsis	Kimbara et al. (2013); Higashi et al. (2015)	C
79		8.8726			SE_24-methylene-cycloartanyl linolenate ([M+NH4]+)	SE_24-methylene-cycloartanyl linolenate ([M+NH4]+)	Lipid	718.649	Arabidopsis	Kimbara et al. (2013); Higashi et al. (2015)	C
80		8.9677			SE_sitosteryl linolenate ([M+NH4]+)	SE_sitosteryl linolenate ([M+NH4]+)	Lipid	692.634	Arabidopsis	Kimbara et al. (2013); Higashi et al. (2015)	C
81		9.0395			SE_cycloartenyl/ lanosteryl linoleate ([M+NH4]+)	SE_cycloartenyl/ lanosteryl linoleate ([M+NH4]+)	Lipid	706.649	Arabidopsis	Kimbara et al. (2013); Higashi et al. (2015)	C
82		9.3668			SE_sitosteryl linoleate ([M+NH4]+)	SE_sitosteryl linoleate ([M+NH4]+)	Lipid	694.65	Arabidopsis	Kimbara et al. (2013); Higashi et al. (2015)	C
Abbreviation: digalactosyldiacylglycerol (DGDG),
phosphatidylcholine (PC),
triacylglycerol (TAG),
endoplasmic reticulum (ER),
phosphatidylethanolamine (PE),
phosphatidylinositol (PI),
phosphatidylglycerol (PG),
and sulfoquinovosyldiacylglycerol (SQDG)
monogalactosyldiacylglycerol (MGDG),
