# Supplementary material for: Effects of Combined Low Glutathione with Mild Oxidative and Low Phosphorus Stress on the Metabolism of Arabidopsis thaliana
Source: Front Plant Sci. 2017 Aug 28;8:1464. doi: 10.3389/fpls.2017.01464 (PMC5581396; doi:10.3389/fpls.2017.01464)
Supplement: Supplementary file 6 [file Data_Sheet_5.XLSX]

## Sheet: Supp Table S5
Supplemental Table S5. Abbreviations in Figures 3, 6, and Supplemental Figure S7.
	Abbreviation	Name
	Compounds
	Kaem F1	Kaempferol-3,7-O-di-rhamnopyranosid
	Kaem F2	Kaempferol-3-O-beta-glucopyranosyl-7-O-alpha-rhamnopyranoside
	Kaem F3	Kaempferol-3-O-alpha-L-rhamnopyranosyl(1-2)-beta-D-glucopyranoside-7-O-alpha-L-rhamnopyranoside
	Kaem F4	Kaempferol-3-Galactoside-6''-Rhamnoside-3'''-Rhamnoside
	Quer F5	Quercetin-3,7-O-alpha-L-dirhamnopyranoside
	Quer F6	Quercetin-3-O-beta-glucopyranosyl-7-O-alpha-rhamnopyranoside
	Antho A5*	cyanidin conjugate (A5)
	Antho A8	cyanidin conjugate (A8)
	Antho A10	cyanidin conjugate (A10)
	Antho A11	cyanidin conjugate (A11)
	8-MTO	8-methylthio-n-octylglucosinolate
	7-MTH	7-methylthio-n-heptylglucosinolate
	6-MTH	6-methylthio-n-hexylglucosinolate
	5-MTP	5-methylthio-n-pentylglucosinolate
	4-MTB	4-methylthio-n-butylglucosinolate
	3-MTP	3-methylthio-n-propylglucosinolate
	8-MSOO	8-methylsulfinyl-n-octylglucosinolate
	7-MSOH	7-methylsulfinyl-n-heptylglucosinolate
	6-MSOH	6-methylsulfinyl-n-hexylglucosinolate
	5-MSOP	5-methylsulfinyl-n-pentylglucosinolate
	4-MSOB	4-methylsulfinyl-n-butylglucosinolate
	3-MSOP	3-methylsulfinyl-n-propylglucosinolate
	4H-I3M	1-hydroxyindol-3-ylmethylglucosinolate
	1H-I3M	4-hydroxyindol-3-ylmethylglucosinolate
	TAG	triacylglycerol
	PI	phosphatidylinositol
	PC	phosphatidylcholine
	PG	phosphatidylglycerol
	PE	phosphatidylethanolamine
	DGDG	digalactosyldiacylglycerol
	Genes
	HMT3	homocysteine S-methyltransferase
	MAM3/MAM-L	methylthioalkylmalate 3/methylthioalkylmalate-L
	SOT17	sulfotransferase 17
	BCAT4	branched chain aminotransferase 4
	FMO GS-OX3	flavin-monooxygenase glucosinolate S-oxygenase 3
	CYP79F1	cytochrome P450 CYP79F1
	MYB29	myeloblast 29
	FMO GS-OX1	flavin-containing monooxygenase glucosinolate S-oxygenase 1
	AOP2	alkenyl hydroxialkyl producing 2
	DFR	dihydroflavonol 4-reductase
	2OG-Fe(II) oxygenase	2-(oxo)glutarate and Fe(II)–dependent oxygenase
	PAP1	production of anthocyanin pigments 1
	DOGT1	don-glucosyl transferase 1
	SRG1	senescence-related gene 1
	* For flavonols and anthocyanins, see the details in Tohge et al. Plant J (2005).
